# Supplementary material for: The microcephaly-associated transcriptional regulator AUTS2 cooperates with Polycomb complex PRC2 to produce upper-layer neurons in mice
Source: EMBO J. 2025 Jan 15;44(5):1354–78. doi: 10.1038/s44318-024-00343-7 (PMC11876313; doi:10.1038/s44318-024-00343-7)
Supplement: Supplementary file 2 — Table EV1 [file 44318_2024_343_MOESM2_ESM.xlsx]

## Sheet: Sheet1
Table EV1: Primer list for RT-qPCR
Gene	Forward primer (5'-3')	Reverse primer (5'-3')
Actb	GGCTGTATTCCCCTCCATCG	CCAGTTGGTAACAATGCCATGT
Bhlhe22	TGAACGACGCTCTGGATGAG	GGTTGAGGTAGGCGACTAAGC
Cadm1	CAGCCTGTGATGGTAACTTGG	AGGAGGGATAGTTGTGGGGG
Efna5	ACACGTCCAAAGGGTTCAAGA	GTACGGTGTCATTTGTTGGTCT
Robo1	CCTTCAGACCTGATCGTCTCC	TGAGCGCGGGTCATCTTTG
Slit1	CAAGAACATCCCACGGAACAC	TCCACAGCTCCGATCTGGTT
Zic2	CAAGGTCCGGGTGCTTACC	ATTAAAGGGAGGCCCCGAATA
Pax6	TACCAGTGTCTACCAGCCAAT	TGCACGAGTATGAGGAGGTCT
Nes	CCCTGAAGTCGAGGAGCTG	CTGCTGCACCTCTAAGCGA
Sox2	GCGGAGTGGAAACTTTTGTCC	CGGGAAGCGTGTACTTATCCTT
Eomes	GCGCATGTTTCCTTTCTTGAG	GGTCGGCCAGAACCACTTC
Neurod1	ATGACCAAATCATACAGCGAGAG	TCTGCCTCGTGTTCCTCGT
Tbr1	GCAGCAGCTACCCACATTC	GTCCTTGGAGTCAGGAAAATTGT
