# Supplementary material for: The microcephaly-associated transcriptional regulator AUTS2 cooperates with Polycomb complex PRC2 to produce upper-layer neurons in mice
Source: EMBO J. 2025 Jan 15;44(5):1354–78. doi: 10.1038/s44318-024-00343-7 (PMC11876313; doi:10.1038/s44318-024-00343-7)
Supplement: Supplementary file 4 — Dataset EV1 [file 44318_2024_343_MOESM4_ESM.xlsx]

## Sheet: Sheet1
Dataset EV1: DEGs identified by RNA-seq.
Layer1–DEGs between CD133high cells and EGFP+ cells from control cortices. TPM values for the each sample are shown .
Layer2–DEGs (Auts2 cKO / control) in EGFP+ cells.
Layer3–DEGs (Auts2 cKO / control) in CD133high cells.

## Sheet: RGCs_vs_IPCs
Gene ID	Gene Name	log2FoldChange	pvalue	padj	control_RGC#1	control_RGC#2	control_RGC#3	control_RGC#4	control_RGC#5	control_RGC#6	control_IPC#1	control_IPC#2	control_IPC#3	control_IPC#4	control_IPC#5	control_IPC#6
ENSMUSG00000092232.1	Gm20521	-21.9338	1.21624e-14	1.32903e-13	131.874	68.1781	100.919	149.825	141.089	92.0699	147.247	140.32	195.202	154.363	212.801	118.956
ENSMUSG00000097924.2	A730020E08Rik	-11.5722	2.38478e-42	8.79918e-41	0.095932	0.54636	0.034786	0	0	0	6.3613	5.98721	8.63174	6.65848	8.65087	3.68679
ENSMUSG00000025425.18	St8sia5	-11.3792	2.47803e-40	8.57348e-39	0.115482	0	0	0.005023	0	0	8.28567	9.20975	5.13147	3.18542	10.1413	5.3238
ENSMUSG00000068615.4	Gjd2	-10.9972	6.22556e-38	1.95916e-36	0	0	0	0	0	0	5.84389	6.04214	4.71735	4.25204	5.64472	4.10116
ENSMUSG00000048015.4	Neurod4	-10.8829	1.28587e-48	5.68979e-47	0	0	0	0	0.046513	0	15.3177	12.4498	19.7589	10.0134	16.2365	13.5509
ENSMUSG00000044933.3	Sstr3	-10.6241	5.56765e-33	1.49404e-31	0	0.068684	0	0	0	0	2.78931	1.29896	4.16878	2.49974	3.97299	1.67509
ENSMUSG00000024647.14	Cbln2	-10.492	6.86969e-32	1.76815e-30	0	0.019741	0	0	0	0	5.61859	6.93298	5.35844	1.82406	5.35107	2.88492
ENSMUSG00000086534.2	Gm16758	-10.2398	9.77906e-33	2.60913e-31	0.093483	0	0.023061	0	0	0.015081	2.55089	1.8482	3.25105	2.63933	2.46467	1.73525
ENSMUSG00000030500.6	Slc17a6	-9.50072	6.07986e-189	4.16989e-186	0.004268	0.005532	0.032469	0.030605	0	0.007664	42.0301	31.0392	56.1331	40.0108	50.0026	26.6443
ENSMUSG00000041216.15	Clvs1	-9.47197	5.29048e-21	8.46731e-20	0.064869	0.125272	0.032552	0.06347	0.093646	0.156501	29.2231	21.936	31.4647	21.3045	32.4019	22.6948
ENSMUSG00000042596.7	Tfap2d	-9.28813	5.26838e-24	9.89954e-23	0	0	0	0.048039	0	0	2.04646	2.57135	1.47553	0.804201	1.92908	1.55987
ENSMUSG00000086386.1	Gm12108	-9.26696	4.50834e-22	7.67373e-21	0	0	0	0.052326	0	0	1.28418	2.60444	0.646957	2.4071	2.27115	1.14637
ENSMUSG00000021779.17	Thrb	-9.17856	1.26747e-29	3.01285e-28	0.001267	0.000523	0.00253	0.001295	0.002401	0.003516	1.92493	0.833524	0.445741	0.349686	0.468948	2.88297
ENSMUSG00000089713.1	Gm16564	-9.0958	1.68668e-23	3.08484e-22	0.014202	0.370582	0.075446	0.340817	0.537535	0	1.58781	1.08437	1.86237	1.56353	0.704194	0.994895
ENSMUSG00000109437.1	Gm45072	-9.09375	3.97712e-24	7.5278e-23	0	0	0	0	0	0	5.23768	4.12889	6.67519	4.14471	3.72462	2.02801
ENSMUSG00000087694.8	A530058N18Rik	-9.07949	1.13203e-23	2.09009e-22	0	0	0	0	0.019298	0	1.03875	1.08217	0.734274	1.00734	0.672547	0.845182
ENSMUSG00000113421.1	Gm4166	-9.06761	1.89038e-23	3.44121e-22	0	0	0.022453	0	0	0	2.20249	1.24285	1.67094	1.30128	1.28998	0.763727
ENSMUSG00000039109.16	F13a1	-9.06712	8.51122e-16	1.00646e-14	0	0	0.016262	0.052366	0.020365	0	1.03141	1.92293	1.3153	1.32895	0.505478	0.1246
ENSMUSG00000085701.1	Gm12968	-9.01033	8.18545e-22	1.37519e-20	0	0	0	0	0.316478	0	3.219	4.7306	1.96938	2.02366	2.42727	1.58798
ENSMUSG00000010311.15	Optc	-8.86604	4.05195e-22	6.92215e-21	0	0	0.052618	0.037367	0	0	1.83718	1.06197	1.52137	0.909091	2.67917	2.3197
ENSMUSG00000075256.9	Cerkl	-8.83468	3.95961e-13	3.91246e-12	0.139739	0.144297	0.238975	0.073075	0.51619	0.130421	1.41724	0.973216	1.31368	0.844887	1.33255	0.971892
ENSMUSG00000042631.7	Xkr7	-8.75119	3.56427e-31	8.97574e-30	0	0.678689	0.174749	0.10012	0.114578	0.040401	31.443	26.914	39.3019	30.5641	31.7137	18.2374
ENSMUSG00000015090.13	Ptgds	-8.74023	1.81099e-22	3.1586e-21	0	0	0.067121	0.225852	0.091018	0	2.84049	2.14533	3.54331	1.53917	5.03924	2.57616
ENSMUSG00000074934.3	Grem1	-8.71766	3.06462e-18	4.2437e-17	0	0	0	0	0	0	0.755733	1.28376	0.356353	0.264258	0.908053	0.73535
ENSMUSG00000022941.8	Ripply3	-8.59819	1.10093e-18	1.55122e-17	0	0	0	0	0	0	1.83947	2.51373	1.11789	0.6989	3.25373	1.75562
ENSMUSG00000032548.14	Slco2a1	-8.59177	3.81152e-22	6.53536e-21	0	0	0	0	0	0	0.216364	0.185801	0.220692	0.263994	0.197901	0.172866
ENSMUSG00000021904.6	Sema3g	-8.5848	1.08154e-54	5.60456e-53	0	0	0	0.044812	0.03427	0	4.51958	4.48311	4.52556	3.17735	6.46851	3.52795
ENSMUSG00000074912.10	Gm14207	-8.51732	8.6723e-17	1.09019e-15	0	0	0	0	0	0	4.67902	1.16989	1.49771	4.97518	3.43861	2.35359
ENSMUSG00000098108.7	Gm27008	-8.44876	7.23065e-19	1.02562e-17	0.226443	0	0.032883	0.022822	0.032841	0	1.62311	2.08202	2.04943	1.21753	3.19241	0.597674
ENSMUSG00000017897.18	Eya2	-8.43813	6.54399e-19	9.30484e-18	0	0	0	0.034022	0	0.08041	0.549108	2.54296	1.30936	0.636038	1.02611	0.28597
ENSMUSG00000114708.1	Gm30177	-8.41927	3.38594e-29	7.87991e-28	0	0	0.132661	0.415041	0	0	15.3894	15.6592	20.9536	18.2942	20.0718	9.39328
ENSMUSG00000102922.1	Gm34176	-8.37703	2.62112e-17	3.43575e-16	0	0	0	0	0	0	5.27609	5.93466	8.66301	6.29272	4.10306	1.91096
ENSMUSG00000024256.7	Adcyap1	-8.35623	4.1216e-19	5.92185e-18	0	0	0	0	0	0	1.02951	0.392005	1.15475	0.684189	0.853183	0.748341
ENSMUSG00000040972.8	Igsf21	-8.35622	4.51511e-08	2.96669e-07	0	0.658367	0.068465	0	0.770903	0.018173	30.0494	31.4224	37.0948	27.2341	47.7898	24.6134
ENSMUSG00000002930.6	Ppp1r17	-8.35192	1.44754e-17	1.9344e-16	0	0	0	0	0	0	1.94385	0.922062	1.31449	0.691942	2.89581	0.693338
ENSMUSG00000085946.1	AA387200	-8.34814	1.11603e-22	1.96858e-21	0.055422	0	0	0	0	0	8.54178	5.7901	7.69207	5.12709	6.56495	2.66373
ENSMUSG00000022269.13	2020-03-11	-8.33509	1.15475e-19	1.71078e-18	0	0	0.047574	0	0	0	1.86089	0.599855	1.60878	0.523096	3.13534	0.537091
ENSMUSG00000054675.5	Tmem119	-8.31109	1.8408e-19	2.70313e-18	0	0	0	0	0.067207	0	0.695123	1.14325	0.865192	1.28443	1.44931	0.648839
ENSMUSG00000115959.1	Gm18494	-8.25206	6.55437e-16	7.80999e-15	0	0	0	0	0	0	1.79629	3.51282	1.73805	2.69011	0.843894	0.754803
ENSMUSG00000106905.1	Gm42741	-8.10632	4.20348e-09	3.03001e-08	0	0	0	0	0	0	1.73536	1.05503	1.02142	0.952433	0.002052	0.394476
ENSMUSG00000071234.3	Syndig1l	-8.05613	1.90932e-17	2.52687e-16	0	0	0	0.043985	0	0	0.722065	0.431851	1.10166	0.618863	1.24103	0.235109
ENSMUSG00000044156.14	Hepacam2	-8.05453	2.30334e-15	2.64719e-14	0	0	0	0	0	0	0.5817	0.265458	0.385172	0.119109	0.374141	0.347028
ENSMUSG00000035200.7	Chrnb4	-7.99595	1.68308e-18	2.35439e-17	0	0	0	0	0	0	0.375208	0.622601	0.505079	0.475321	0.724047	0.412197
ENSMUSG00000069919.7	Hba-a1	-7.99149	6.24627e-14	6.53755e-13	0	0	0	0	0	0	2.72566	2.24746	4.05337	0.350829	5.48656	1.46865
ENSMUSG00000110737.1	4930444F02Rik	-7.96066	4.80134e-15	5.3854e-14	0	0	0	0	0	0	0.205368	0.478162	0.336647	0.262027	0.195555	0.05605
ENSMUSG00000041544.11	Disp3	-7.9073	1.08605e-30	2.69135e-29	0.102027	0.049661	0.197574	0.385773	0.439414	0.041768	39.7941	33.9825	45.9235	38.9538	39.8353	19.9722
ENSMUSG00000013766.11	Ly6g6e	-7.88705	1.14365e-17	1.53622e-16	0	0.098563	0	0	0	0	3.29247	4.50748	7.00627	5.11143	5.56772	4.12971
ENSMUSG00000051251.3	Nhlh1	-7.86832	7.43899e-76	6.82952e-74	0.577539	0.04101	0.209498	0.220701	0.497339	0.140981	51.9825	38.7742	85.858	51.1081	99.5983	54.5372
ENSMUSG00000000394.15	Gcg	-7.85653	1.89031e-14	2.0377e-13	0	0	0.357653	0	0	0	1.43011	1.57134	0.671932	1.36238	1.58806	1.39864
ENSMUSG00000028148.11	Them5	-7.85449	3.9439e-17	5.09799e-16	0	0	0	0	0	0	1.49733	0.681831	1.24967	0.799999	1.55513	1.16204
ENSMUSG00000003436.11	Dll3	-7.83997	3.30278e-22	5.68396e-21	0.023444	0.277754	0.154676	0.405805	0.14622	0.039147	17.1475	19.3606	28.525	17.3836	44.1377	18.3293
ENSMUSG00000063434.6	Sorcs3	-7.74288	1.32405e-15	1.54147e-14	0	0	0.002218	0.010853	0	0	0.069121	0.035256	0.045743	0.026769	0.033327	0.035624
ENSMUSG00000085059.1	Gm11750	-7.72137	1.37136e-15	1.59415e-14	0	0	0	0	0	0	2.56327	4.55199	3.65175	5.2631	3.58405	1.30179
ENSMUSG00000114329.1	Gm30489	-7.66726	2.18601e-13	2.21248e-12	0	0	0	0.077864	0.156178	0	3.31504	6.06611	5.22745	3.06153	0.965004	0.30756
ENSMUSG00000076441.9	Ass1	-7.65232	2.16752e-13	2.19472e-12	0	0	0	0	0	0	0.389057	1.50687	1.08489	0.359318	0.900571	0.75509
ENSMUSG00000069917.7	Hba-a2	-7.63508	3.38411e-13	3.36951e-12	0	3.4844	0	0	0	0	3.42984	2.18264	4.20687	0.752351	4.6893	1.50055
ENSMUSG00000056089.6	Gm5468	-7.61241	6.84616e-12	6.24347e-11	0	0	0	0	0	0	1.88698	4.07183	3.25983	1.27524	2.48686	1.34877
ENSMUSG00000031286.6	Glt28d2	-7.49183	9.5243e-13	9.17757e-12	0	0	0	0	0	0	1.07355	0.603417	0.458613	0.447339	0.715395	0.427202
ENSMUSG00000037716.15	Ccdc33	-7.48976	1.9359e-15	2.23371e-14	0	0	0	0	0	0	0.265771	0.194238	0.422626	0.26181	0.23562	0.147207
ENSMUSG00000025876.15	Unc5a	-7.4788	4.44622e-25	8.83147e-24	0.193504	0.072731	0.209468	0.255201	0.106578	0.341022	26.3897	21.1117	22.4488	14.6098	19.8272	11.1495
ENSMUSG00000031952.5	Chst5	-7.44206	1.03485e-15	1.21448e-14	0	0	0	0	0	0	0.74654	0.51717	0.680221	0.424928	0.801458	0.419497
ENSMUSG00000097074.2	4833428L15Rik	-7.38065	7.2204e-15	7.99489e-14	0	0	0	0	0.067914	0	1.0457	1.09898	0.999295	0.616949	0.663299	0.540497
ENSMUSG00000085631.1	9630028H03Rik	-7.33551	4.72887e-14	4.9762e-13	0.066042	0	0.005194	0	0	0	0.330971	0.426623	0.134534	0.283503	0.346515	0.144043
ENSMUSG00000114483.1	Gm49144	-7.32221	3.01949e-07	1.82982e-06	0	0	0.10438	0	0	0	1.88848	4.78963	2.9561	3.6126	1.11474	0.487494
ENSMUSG00000113774.1	Gm36236	-7.26826	7.52421e-10	5.8272e-09	0	0	0.187839	0.200085	0.716821	2.12209	1.36368	2.69494	1.84906	3.13899	1.34874	1.41737
ENSMUSG00000025576.17	Rbfox3	-7.26795	2.37196e-54	1.21832e-52	0.050551	0.602926	0.148301	0.300097	0.268628	0.060015	84.9438	67.3244	89.3257	69.4617	101.337	48.5693
ENSMUSG00000048988.8	Elfn1	-7.25785	2.90869e-13	2.91106e-12	0	0.012665	0	0.002403	0.004691	0.000703	0.028893	0.055107	0.038543	0.022029	0.026081	0.012667
ENSMUSG00000030507.6	Dbx1	-7.23495	2.0634e-09	1.53776e-08	0	0	0	0	0	0	0.818868	0.902056	0.13755	0.157432	0.467226	0.561188
ENSMUSG00000039059.11	Hrh3	-7.22399	3.33338e-37	1.02413e-35	0.028485	0	0.030936	0.049909	0.089648	0.049104	3.39236	4.00708	3.14643	3.00479	6.50699	2.9549
ENSMUSG00000103032.1	Gm37121	-7.22079	1.00799e-11	9.09648e-11	0	0	0	0	0	0	0.27111	0.304182	0.708893	0.642595	0.345853	0.345205
ENSMUSG00000030350.8	Prmt8	-7.2079	2.62442e-07	1.59871e-06	0.804429	0	0.247474	0.049909	0	0.300357	28.2265	21.2242	16.855	11.0452	1.78354	10.7046
ENSMUSG00000029706.15	Pax4	-7.17775	6.0179e-07	3.52503e-06	0	0	0	0	0	0	0.591066	1.56832	0.298388	0.388127	1.23858	0.878077
ENSMUSG00000041798.15	Gck	-7.13789	3.31396e-09	2.41721e-08	0	0	0	0	0	0	0.224096	0.456169	0.093993	0.31891	0.972676	0.371542
ENSMUSG00000039860.19	Srrm3	-7.12365	1.56331e-12	1.48553e-11	0	0.024399	0.017659	0.019271	0.00342	0	1.79521	2.75807	2.85876	1.50199	5.1442	1.40151
ENSMUSG00000028785.13	Hpca	-7.10728	3.11893e-57	1.73996e-55	0	0.059581	0.148184	0.138505	0.135853	0.072736	11.8429	18.2691	14.0546	10.9799	17.6691	17.3409
ENSMUSG00000086017.1	Gm11872	-7.1022	1.99076e-11	1.75577e-10	0	0	0.05547	0	0.007433	0	0.571557	0.473456	0.593899	0.723441	0.308029	0.148908
ENSMUSG00000034701.9	Neurod1	-7.09304	3.95329e-79	3.88974e-77	0.295422	0.150988	0.386702	0.148224	0.286067	0.890584	73.3318	43.3599	96.655	52.7763	84.274	47.2649
ENSMUSG00000087564.1	Gm11817	-7.06255	2.84088e-11	2.47004e-10	0	0	0	0	0	0.074576	1.39849	0.716812	3.36717	2.11892	3.06022	0.840032
ENSMUSG00000060063.9	Alox5ap	-7.05222	6.55196e-13	6.39001e-12	0	0	0	0	0	0	0.278667	1.46325	1.87985	0.502022	0.42492	0.108502
ENSMUSG00000100334.1	C230024C17Rik	-7.0423	5.97646e-10	4.67041e-09	0	0	0	0	0	0	0.242085	0.345656	0.501331	0.447139	0.233157	0.026821
ENSMUSG00000096936.1	Gm3510	-7.0327	4.28461e-11	3.67057e-10	0.314698	0	0	0	0	0	0.981144	0.836282	0.20639	0.74618	0.655394	0.394547
ENSMUSG00000116832.1	Gm49658	-7.00735	1.74909e-17	2.31745e-16	0	0	0	0.062888	0	0	1.74984	2.47603	2.53395	1.95981	0.739941	1.03291
ENSMUSG00000032291.8	Crabp1	-7.00557	9.55223e-09	6.67711e-08	0	0	0	0	0.581991	0	0.353832	0.67455	0.712187	1.56801	0.617826	2.3655
ENSMUSG00000026841.7	Fibcd1	-6.99883	4.5615e-10	3.60575e-09	0.061585	0	0.017171	0.171087	0.04513	0	3.83076	4.15247	4.66484	4.44402	6.84359	3.9748
ENSMUSG00000097960.1	A330074K22Rik	-6.9813	2.26094e-21	3.70505e-20	0	0	0	0	0.094095	0	2.12907	2.40581	2.26687	1.33705	3.45793	1.0782
ENSMUSG00000042078.14	Svop	-6.96623	5.32803e-11	4.53446e-10	0.118433	0	0.019686	0.144998	0.218292	0.101183	4.74102	3.13475	7.27616	6.73777	9.31803	3.71583
ENSMUSG00000110523.1	C230057M02Rik	-6.96339	6.00615e-26	1.23945e-24	0	0	0.006172	0.06004	0	0	1.74726	3.10914	1.45859	1.30713	3.9745	1.04615
ENSMUSG00000111474.1	Gm32926	-6.95602	1.78434e-06	9.90925e-06	0	0	0.013093	0	0	0.087624	0.607911	1.66535	0.645893	0.935109	0.733796	0.50155
ENSMUSG00000113694.1	Gm48747	-6.93565	7.68534e-09	5.42581e-08	0	0	0	0.090252	0.397797	0.441476	2.71005	1.86983	1.07009	1.73805	0.631206	0.635707
ENSMUSG00000102937.1	Gm38116	-6.9139	1.19306e-11	1.07334e-10	0	0	0.032055	0	0	0	1.38355	0.687597	2.4592	1.01119	0.479748	0.68496
ENSMUSG00000048349.9	Pou4f1	-6.91202	3.90003e-11	3.3559e-10	0	0	0	0	0	0	0.218955	0.308452	0.196519	0.101155	0.299494	0.083786
ENSMUSG00000056296.17	Synpr	-6.90799	1.67677e-41	6.05271e-40	0.003097	0	0.012337	0.00354	0.037007	0	3.63258	2.93858	4.14531	1.16955	4.96059	3.0363
ENSMUSG00000104149.1	Gm37138	-6.88816	1.63454e-10	1.33553e-09	0	0	0	0	0	0	0.163887	0.504033	0.745713	0.482754	0.439578	0.154496
ENSMUSG00000013523.13	Bcas1	-6.85957	4.20585e-06	2.2351e-05	0	0	0	0	0	0	0.03411	0.011785	0.045147	0.025466	0.317223	0.204228
ENSMUSG00000086763.1	Plxna4os1	-6.84999	2.01369e-06	1.11036e-05	0	0	0	0	0	0	0.657957	0.125211	0.764097	0.451957	0.353878	0.177424
ENSMUSG00000073940.3	Hbb-bt	-6.82687	3.1268e-06	1.68353e-05	0	0.205702	0	0	0	0	1.27609	1.1539	0.78434	0.07185	3.24044	1.01656
ENSMUSG00000032446.14	Eomes	-6.82355	2.96357e-134	9.21433e-132	6.12721	3.61528	4.00861	7.36656	7.42998	3.06523	672.479	619.456	567.945	430.159	690.76	453.757
ENSMUSG00000043850.15	Clrn1	-6.82344	3.2219e-09	2.35448e-08	0	0	0	0	0	0	0.218704	0.209112	0.13704	0.04275	0.519254	0.192199
ENSMUSG00000109847.1	Gm45278	-6.82294	3.55995e-09	2.59015e-08	0	0	0	0	0	0	0.545106	0.120357	0.295171	0.579141	0.124791	0.196425
ENSMUSG00000117901.1	AC109619.1	-6.81506	7.93197e-188	5.28473e-185	0.220297	0.106406	0.316387	0.33253	0.800141	0.608942	52.0576	43.9947	64.4417	52.6595	66.8207	39.1194
ENSMUSG00000025400.11	Tac2	-6.77987	2.00385e-09	1.49577e-08	0	0	0	0	0	0	0.33235	1.22439	0.873633	0.685141	2.44819	0.554893
ENSMUSG00000107489.1	Gm18325	-6.77577	4.71315e-09	3.3838e-08	0	0	0	0	0	0	1.14726	0.495488	1.65968	1.16395	1.3473	0.083908
ENSMUSG00000037946.11	Fgd3	-6.7383	3.88574e-09	2.81053e-08	0	0	0	0	0.025879	0	0.177994	0.278847	0.088847	0.136938	0.244576	0.08293
ENSMUSG00000108084.1	Gm7932	-6.72532	5.7052e-10	4.47643e-09	0	0	0	0	0	0	0.204233	0.616839	0.196754	0.336072	0.355334	0.363635
ENSMUSG00000046687.6	Gm5424	-6.72197	1.11678e-10	9.24139e-10	0	0	0	0	0	0	0.822013	0.327563	0.77398	0.655966	0.405877	0.570129
ENSMUSG00000033740.17	St18	-6.699	4.55389e-38	1.43901e-36	0.01096	0	0.07873	0.0496	0.10056	0.075051	8.29174	6.04537	12.5677	7.82483	13.7656	7.78077
ENSMUSG00000114136.1	4921511I17Rik	-6.69853	1.91922e-11	1.69781e-10	0.335311	0	0	0.035341	0.058626	0	0.686037	0.656482	0.385835	0.34506	0.612344	0.407526
ENSMUSG00000026904.17	Slc4a10	-6.67717	1.14809e-53	5.82005e-52	0	0.073606	0.056556	0.022023	0.037822	0	2.60485	1.30701	0.636119	1.56591	0.821907	0.665727
ENSMUSG00000100303.3	2600014E21Rik	-6.66438	2.02159e-34	5.68654e-33	0	0.00733	0.007302	0	0.009253	0.02517	3.27531	4.72793	1.83397	1.56878	1.48752	0.904434
ENSMUSG00000085950.1	Gm13589	-6.63731	1.02925e-13	1.062e-12	0	0	0	0.226348	0.091902	0	1.15914	0.835027	2.27919	1.83361	1.19165	1.65561
ENSMUSG00000026639.18	Lamb3	-6.63109	2.21182e-08	1.49284e-07	0	0	0	0	0	0	0.031552	0.040561	0.004624	0.010565	0.028821	0.018032
ENSMUSG00000022622.5	Acr	-6.62299	1.9203e-08	1.30552e-07	0	0	0.07581	0	0	0	1.17273	0.693074	1.21296	0.471655	0.502153	0.45404
ENSMUSG00000030889.14	Vwa3a	-6.62249	4.07189e-09	2.94153e-08	0	0	0.000198	0.027639	0	0.061259	0.475313	0.174527	0.195519	0.094987	0.266324	0.159506
ENSMUSG00000112880.1	Gm20337	-6.60155	5.78242e-09	4.12734e-08	0	0	0.334129	0	0.139164	0	0.635785	0.440231	0.602995	0.439852	0.461317	1.01927
ENSMUSG00000010505.16	Myt1	-6.59185	6.35819e-102	1.11479e-99	0.918118	0.879325	0.194663	1.56886	0.791659	0.073734	93.788	74.1252	101.266	81.801	112.978	67.3672
ENSMUSG00000102224.5	4930447F24Rik	-6.58112	2.03524e-05	9.90807e-05	0	0	0.035026	0.144546	0.092443	0	0.75581	0.419385	0.40755	0.589865	0.808945	0.836064
ENSMUSG00000037973.6	Itprid1	-6.54157	7.64026e-22	1.28452e-20	0	0	0.054663	0	0.041846	0.249735	2.81624	2.50641	1.8383	1.11073	2.02182	0.938811
ENSMUSG00000050138.8	Kcnk12	-6.51573	2.74935e-12	2.56962e-11	0	0	0.068708	0	0	0	1.45549	1.15893	1.23394	0.366545	2.82767	0.993207
ENSMUSG00000085421.1	4732490B19Rik	-6.5045	1.67251e-08	1.14205e-07	0	0	0	0	0	0	0.719108	0.349458	0.4129	0.096606	0.277319	0.127882
ENSMUSG00000021194.6	Chga	-6.50174	3.50473e-07	2.10962e-06	1.59569	0	0.141775	0.243173	1.58383	0.288565	43.0504	35.5678	64.2482	49.1945	74.7815	34.1002
ENSMUSG00000024517.17	Grp	-6.48122	0.000531377	0.00208255	0	0	0	0	0	0	0.951345	0.551184	0.666615	0.255111	0.704357	0
ENSMUSG00000113031.1	Gm34552	-6.46109	0.000801595	0.00304288	0	0	0.141775	0.19118	0.244632	0	0.569965	2.97943	2.18457	0.882743	1.50018	0.36318
ENSMUSG00000107842.1	Gm44089	-6.4256	1.60455e-08	1.09823e-07	0.11649	0.185005	0	0	0.153822	0.523446	0.611865	0.32062	0.240781	0.280727	0.37014	0.305997
ENSMUSG00000044681.19	Cnpy1	-6.42258	6.88882e-13	6.71293e-12	0	0	0	0	0.00379	0	0.582974	0.767889	0.742547	0.304138	0.057617	0.367636
ENSMUSG00000045573.9	Penk	-6.41632	9.69903e-08	6.16103e-07	0	0	0	0	0	0	0.785427	0.185634	0.148391	0.175526	0.789573	0.266675
ENSMUSG00000108861.1	5930435M05Rik	-6.41416	1.36058e-07	8.52656e-07	0	0	0	0	0	0	0.035018	0.290229	0.115336	0.133259	0.361697	0.069167
ENSMUSG00000067879.3	Vxn	-6.4041	1.1793e-12	1.12844e-11	0.330564	0.031034	0	0.082626	0.311357	0	18.2637	6.53434	19.1628	5.01294	21.293	6.00593
ENSMUSG00000078251.2	Gm16487	-6.39732	5.91994e-18	8.08238e-17	0	0	0.033081	0.017308	0	0	0.929681	0.875511	1.00309	0.720769	0.406584	0.776091
ENSMUSG00000047904.6	Sstr2	-6.3838	3.39975e-100	5.74484e-98	1.39725	3.42647	0.979102	0.317199	2.12726	1.10875	140.044	121.328	177.462	123.646	190.028	92.7334
ENSMUSG00000097209.2	AU022754	-6.3632	2.04417e-12	1.92598e-11	0.568101	0.016431	0	0	0.098507	0	2.20452	1.29815	2.01563	1.23753	2.03365	1.1895
ENSMUSG00000029546.12	Uncx	-6.35953	5.29081e-05	0.000243442	0	0	0	0	0	0	0.144928	0.105062	0.175665	0.103861	0.66232	0.204533
ENSMUSG00000037627.16	Rgs22	-6.33857	3.85196e-05	0.000180732	0	0	0.011961	0	0.012424	0	0.194587	0.178409	0.149115	0.071241	0.329661	0.067995
ENSMUSG00000115330.1	Gm49221	-6.33236	1.44806e-08	9.97262e-08	0	0	0	0	0	0	2.26798	1.36237	2.87832	1.33843	0.589223	1.39946
ENSMUSG00000030862.13	Cpxm2	-6.32685	7.39585e-22	1.24433e-20	0.00549	0	0.049281	0.056988	0.009331	0	4.14322	3.58001	4.00824	2.55986	2.87822	3.55208
ENSMUSG00000108168.1	Gm43864	-6.32232	1.44462e-06	8.11735e-06	0	0	0	0	0	0	0.362023	0.042125	0.091427	0.030269	0.104703	0.179327
ENSMUSG00000050511.1	Oprd1	-6.32084	4.76135e-05	0.000220341	0	0	0	0	0	0	0.188384	0.082083	0.106221	0.060354	0.491876	0
ENSMUSG00000026824.11	Kcnj3	-6.30203	1.11994e-26	2.38067e-25	0	0	0.051871	0.052047	0.083177	0	2.52353	4.30518	4.8941	3.70315	3.28574	2.38119
ENSMUSG00000003469.9	Phyhip	-6.29017	1.27536e-12	1.21885e-11	0	0	0	0.020242	0.0257	0	0.179708	0.280176	0.475838	0.505398	0.418582	0.292947
ENSMUSG00000106694.1	Gm42894	-6.2857	5.7687e-08	3.74917e-07	0	0	0	0	0	0	0.218453	0.039425	0.165795	0.08529	0.242228	0.191742
ENSMUSG00000109665.1	Gm45458	-6.28427	1.36681e-07	8.56098e-07	0	0	0	0	0	0	0.442793	0.811514	2.74338	2.41045	0.627843	0.541212
ENSMUSG00000056829.4	Foxb2	-6.26689	1.9191e-05	9.3681e-05	0	0	0	0	0	0	0.514027	0.585773	0.276315	0.318599	0.648974	0
ENSMUSG00000108185.1	Gm19653	-6.23791	3.7119e-05	0.000174511	0	0.033335	0.051428	0	0	0	0.693377	0.404354	1.15903	0.517441	0.323931	0.649099
ENSMUSG00000105168.1	Gm30735	-6.23404	2.43644e-08	1.63733e-07	0	0	0	0	0	0	0.953855	1.08933	1.01941	1.6202	0.758336	0.460737
ENSMUSG00000039813.14	Tbc1d2	-6.20345	3.38414e-05	0.000160136	0.001732	0	0	0	0	0.099583	0.158212	0.130189	0.06436	0.082504	0.079323	0.062053
ENSMUSG00000106710.1	Gm43166	-6.19856	1.06469e-07	6.73929e-07	0	0	0	0	0	0	0.08832	0.27986	0.090239	0.073981	0.117897	0.036129
ENSMUSG00000028600.15	Podn	-6.18809	0.000120582	0.000524993	0.383132	0.351745	0.553654	0.734316	0.829059	0.606273	0.90136	0.71543	1.16792	0.726858	1.06468	0.606214
ENSMUSG00000100302.1	Gm29670	-6.18501	6.96197e-08	4.49091e-07	0	0	0	0	0	0	0.388061	0.181953	0.115666	0.099755	0.316929	0.133011
ENSMUSG00000083622.1	Gm15570	-6.18239	1.89937e-09	1.42187e-08	0	0	0	0	0.057176	0	0.648834	0.992957	1.67193	1.76219	0.95983	0.759876
ENSMUSG00000028927.6	Padi2	-6.17007	2.02675e-06	1.11624e-05	0	0	0	0	0	0	0.049955	0.099774	0.044428	0.046156	0.221453	0.11207
ENSMUSG00000115302.1	Gm49394	-6.16728	5.57645e-08	3.62928e-07	61.1896	149.863	50.6329	24.0246	93.2429	88.1879	0.064337	0.202729	0.207593	0.093619	0.066431	0.059245
ENSMUSG00000032327.14	Stra6	-6.16459	2.32589e-08	1.5662e-07	0	0	0.002256	0	0.005089	0.01991	0.037737	0.048075	0.059078	0.046327	0.030328	0.030177
ENSMUSG00000087135.7	Gm16096	-6.14631	9.98767e-07	5.7126e-06	0	0	0	0.317987	0.187213	0	0.486237	2.03728	0.684861	0.46572	0.489496	0.11978
ENSMUSG00000085932.1	Gm15556	-6.1446	1.59453e-21	2.63521e-20	0	0.841216	0	0.405778	0.213938	0	8.33247	8.89243	7.28526	8.26916	5.72738	3.54867
ENSMUSG00000046460.15	Sh2d7	-6.14081	5.11506e-13	5.01379e-12	0.509146	0	0.030395	0.044648	0.031777	0.159042	0.71849	0.475141	0.601715	0.924549	0.812941	0.518376
ENSMUSG00000104622.1	Gm42541	-6.13296	6.19833e-09	4.4134e-08	0	0	0.030123	0	0	0	0.288988	0.431485	0.348247	0.908954	0.298839	0.259676
ENSMUSG00000060257.2	Scrt2	-6.12786	1.02767e-61	6.51204e-60	0.74897	2.4382	0.74872	0.834733	0.96951	1.02922	99.852	83.4769	141.423	99.4962	141.95	75.0628
ENSMUSG00000048782.15	Insc	-6.12236	6.17568e-05	0.000281546	0	0	0	0	0	0	0.01257	0.242273	0.175264	0.007204	0.027051	0.002552
ENSMUSG00000045589.7	Frrs1l	-6.11632	5.4852e-87	6.62743e-85	0.228168	0.057458	0.436283	0.31031	0.603806	0.13039	26.5565	25.1882	21.3437	17.0019	26.5106	15.5098
ENSMUSG00000024261.6	Syt4	-6.11281	6.68442e-08	4.31904e-07	0	0.143301	0.409297	0.348572	0.342407	0.029716	13.0116	14.2908	12.8077	10.9653	11.9535	9.51159
ENSMUSG00000027208.14	Fgf7	-6.11244	0.0138068	0.0388972	0	0	0	0.083714	0	0	0.116679	0	0.39169	0.676834	0	0.023798
ENSMUSG00000063919.11	Srrm4	-6.11115	0	0	1.32853	0.404384	0.693712	0.448422	0.659445	0.824358	79.4383	79.1847	96.9986	82.2689	109.058	54.2573
ENSMUSG00000111443.1	Gm46123	-6.09232	0.000120637	0.000525103	0	0	0	0	0	0	0.028713	0.149704	0.016188	0.099053	0.119741	0.05981
ENSMUSG00000085230.1	Gm16013	-6.0866	9.71387e-05	0.000429174	0	0	0	0	0.345749	0	1.62121	2.98279	0.511571	0.458875	1.28302	1.60576
ENSMUSG00000080810.1	Gm11737	-6.08436	1.28078e-06	7.24738e-06	0	0	0	0	0	0	0.093887	1.33848	1.46867	1.36834	1.56261	0.395035
ENSMUSG00000108929.2	Cc2d2b	-6.08326	5.18181e-05	0.000238851	0	0	0	0	0.030931	0	0.214017	0.119682	0.091871	0	0.16418	0.050055
ENSMUSG00000087674.7	4930447M23Rik	-6.06521	0.000160094	0.000683242	0	0	0	0	0	0	1.43446	0.37921	0.469272	0.17326	0.160554	0.26546
ENSMUSG00000091956.2	C2cd4b	-6.05954	0.00219563	0.00758067	0	0	0.190546	0	0	0	0.713883	0.827618	0.107415	0	0.221924	0.356643
ENSMUSG00000104178.1	Gm9916	-6.05776	9.7e-07	5.55487e-06	0	0	0	0	0	0	0.405518	0.775094	0.195799	0.50352	0.105739	0.209078
ENSMUSG00000086363.7	A330102I10Rik	-6.05349	0.000192564	0.000810248	0	0	0.065326	0.018614	0.093115	0.068974	0.140301	0.120736	0.363564	0.360164	0.262606	0.133709
ENSMUSG00000117905.1	Gm50230	-6.0429	0.00206925	0.00719012	0.053103	0	0.128371	0.062081	0.159195	0.215963	0.178687	0.138495	0.230722	0.429999	0.354568	0.156483
ENSMUSG00000104318.1	Pcdha7	-6.03106	1.871e-09	1.40199e-08	0.222259	0.264934	0.74432	0.892914	1.08574	1.19762	2.7082	2.44715	3.27918	3.2024	4.52385	1.57144
ENSMUSG00000087461.2	C230014O12Rik	-6.03091	7.65306e-05	0.000344388	0	0	0	0	0.017351	0	0.084507	0.045964	0.00035	0.064077	0.023872	0.037984
ENSMUSG00000040276.15	Pacsin1	-6.02238	1.58011e-10	1.29286e-09	0.000392	0	0.023446	0.064252	0.009899	0	0.103701	0.236346	0.227748	0.099207	0.23209	0.193864
ENSMUSG00000041642.18	Kif21b	-6.017	5.32723e-101	9.13425e-99	2.30226	5.29636	2.12962	2.59872	3.37083	2.59623	258.325	211.54	325.211	249.452	255.754	153.016
ENSMUSG00000112501.1	Gm33091	-6.0169	3.16257e-06	1.7024e-05	0	0	0	0	0	0	0.450356	1.04564	0.283469	0.523922	0.149289	1.38688
ENSMUSG00000097666.2	A330094K24Rik	-5.99617	0.000114039	0.000498644	1.80362	0	0	0	0	0	0.305854	0.786227	0.377747	0.371958	0.139977	0.318089
ENSMUSG00000085247.1	4930545L23Rik	-5.99468	4.24322e-20	6.45031e-19	0	0.040529	0.085425	0.070026	0.004395	0	1.69378	1.33171	2.19204	1.33613	1.20547	1.0016
ENSMUSG00000086171.7	Pcsk2os1	-5.99182	0.000161515	0.00068855	0	0	0.008676	0	0	0	0.109441	0.230399	0.138261	0.1486	0.061804	0.05663
ENSMUSG00000110730.1	Gm19385	-5.97846	7.8482e-05	0.000352489	0	0	0	0	0	0	0.35899	0.439739	0.363727	0	0.136364	0.221148
ENSMUSG00000073174.6	Gm29254	-5.97734	0.00010818	0.000475167	1.30536	2.05097	1.00009	0.606103	1.30563	0.631297	2.88874	2.069	2.14105	2.02054	1.74875	1.69314
ENSMUSG00000114306.1	Gm3227	-5.96783	9.52476e-05	0.000421617	0	0	0	0	0	0	0.018587	0.205404	0.264046	0.304358	0.260773	0.314141
ENSMUSG00000098552.1	Gm27217	-5.96741	0.00018135	0.000766244	0	0	0	0	0	0	0.711977	0	1.22847	0.116512	0.996378	0.145036
ENSMUSG00000089789.1	Rdh1	-5.94923	2.4793e-05	0.000119403	0.01821	0	0	0	0	0	0.055437	0.195321	0.066989	0.016251	0.375334	0.032665
ENSMUSG00000048521.8	Cxcr6	-5.92821	0.000204749	0.000858114	0	0	0.171958	0	0	0.300529	0.185355	0	0.223814	0.61035	0.232662	0.06648
ENSMUSG00000098072.1	Gm26995	-5.92554	0.000177975	0.000753213	0	0	0	0	0.059776	0	0.322072	0.646045	0.99238	0.183155	0.227481	0.314961
ENSMUSG00000027474.13	Ccm2l	-5.92506	0.000409137	0.00162977	0	0	0	0	0	0	0.114662	0.499486	0.126235	0.377247	0.256134	0.053146
ENSMUSG00000104140.1	Gm37140	-5.92422	2.24571e-13	2.27093e-12	0	0	0.160917	0.161463	0	0	4.84471	4.70009	4.16049	3.00531	1.36663	3.32385
ENSMUSG00000110534.1	Gm45708	-5.92305	0.000269872	0.00110697	0	0	0	0	0.055207	0	0.044685	0.324783	0.126992	0.268429	0.102139	0.178885
ENSMUSG00000046750.17	Selenov	-5.90827	4.85754e-06	2.55177e-05	0	0	0	0.128228	0	0	0.216178	0.086077	0.43476	0.180797	0.518405	0.219058
ENSMUSG00000030302.16	Atp2b2	-5.90572	5.03404e-13	4.94061e-12	0.080183	0.274726	0.09496	0.123828	0.128186	0.159514	22.3097	22.9312	20.5715	17.2316	20.4585	7.8217
ENSMUSG00000016918.15	Sulf1	-5.88497	0.000239767	0.000994156	0	0	0.004909	0	0	0	0.075854	0.062587	0.024744	0.01936	0.053789	0.036692
ENSMUSG00000042115.4	Klhdc8a	-5.88236	2.81772e-09	2.07341e-08	0	0	0	0.094978	0	0	0.828019	0.53916	2.12481	0.7276	1.51279	0.516292
ENSMUSG00000073532.3	Gm7276	-5.87886	3.69384e-06	1.97561e-05	0	0	0	0	0	0	1.14606	1.3473	1.38037	0.438249	1.25744	0.596197
ENSMUSG00000044177.4	Wfikkn2	-5.87739	1.12223e-08	7.7908e-08	0.145958	0	0	0	0.177628	0	1.34332	1.88082	1.37889	0.966527	3.52866	1.60241
ENSMUSG00000083605.1	Gm14893	-5.87457	0.00281358	0.00946205	0	0	0	0	0	0	3.36945	2.08531	2.85109	2.32234	0	0.516137
ENSMUSG00000017400.10	Stac2	-5.87298	0.00472999	0.0151343	0	0	0	0.168972	0	0	0.457408	0.208072	0.244177	0.262641	0.06453	0
ENSMUSG00000028612.10	Lrp8os1	-5.87249	7.3278e-08	4.71775e-07	0	1.33371	0.1064	0.268624	0.180357	0	2.59999	3.73566	1.69476	2.47103	0.628498	0.5008
ENSMUSG00000063296.5	Tmem117	-5.87198	1.38077e-06	7.77922e-06	0	0	0	0	0	0	0.061682	0.053117	0.164522	0.153754	0.046522	0.073765
ENSMUSG00000026805.14	Barhl1	-5.8643	0.00366311	0.0120141	0.184237	0	0.008796	0	0.069267	0	0.197965	0.022618	0.199267	0.205769	0.113321	0.08369
ENSMUSG00000086904.1	Gm13404	-5.85151	2.29213e-14	2.45861e-13	0	0	0.068885	0.206624	0	0	3.77111	4.69937	3.76433	2.49236	3.28487	1.64526
ENSMUSG00000027867.10	Spag17	-5.84203	1.02287e-09	7.83071e-09	0	0.014259	0.059741	0.002933	0	0	0.250389	0.255872	0.16582	0.198612	0.404736	0.152289
ENSMUSG00000045238.9	A730035I17Rik	-5.83949	3.50154e-26	7.30344e-25	0	0.000149	0.231221	0.099899	0.31503	0.605416	7.32667	6.10669	9.77408	8.46658	9.78347	4.44031
ENSMUSG00000036533.9	Cdc42ep3	-5.82937	1.50305e-07	9.38913e-07	0.606708	0.092474	0.091532	0.055562	0.06762	0	10.814	8.04816	12.7186	8.69918	13.2409	7.47172
ENSMUSG00000102797.1	Gm37710	-5.81561	0.000310858	0.0012653	0	0	0.36886	0.373493	1.48965	0	0.740438	0.499897	0.226157	0.064712	0.924626	0.201529
ENSMUSG00000021125.6	Arg2	-5.81525	3.33096e-08	2.21043e-07	0	0	0.205467	0.075761	0	0	1.39425	1.45841	2.04005	0.315093	1.09806	0.829337
ENSMUSG00000025909.16	Sntg1	-5.80728	4.76276e-07	2.82244e-06	0.003258	0	0.005338	0.006501	0.004033	0.000973	0.086791	0.225987	0.279251	0.017585	0.248453	0.053743
ENSMUSG00000016150.15	Tenm1	-5.80491	2.21407e-08	1.49392e-07	0.002708	0.027322	0.024313	0.003752	0.01393	0.00283	0.011791	0.031957	0.040767	0.017354	0.030555	0.019314
ENSMUSG00000047363.4	Cstad	-5.79138	0.000520448	0.00204178	0.270698	0	0.071905	0.144298	0	0	0.320932	0.124805	0.113398	0.331961	0.064475	0.102371
ENSMUSG00000097545.7	Mir124a-1hg	-5.78121	1.93592e-08	1.31537e-07	0.299321	0.442236	0.246388	0.237657	0.12989	0	18.672	12.3684	24.5276	18.6019	20.1047	11.4524
ENSMUSG00000102404.1	5530400K19Rik	-5.76319	3.76217e-07	2.25585e-06	0	0	0	0	0	0	0.330614	0.172263	0.205445	0.172115	0.144214	0.136361
ENSMUSG00000033268.8	Duox1	-5.75667	1.04749e-09	8.00514e-09	0.122827	0	0.068569	0.002636	0.010438	0	0.641318	0.513234	1.22948	0.659895	0.422158	0.336076
ENSMUSG00000035456.9	Prdm8	-5.75609	2.16897e-10	1.75741e-09	0	0.777146	0.118215	0.209327	0.256485	0.35775	13.351	9.21637	18.4895	10.4465	15.2282	7.07665
ENSMUSG00000115729.1	Gm48957	-5.75009	0.00043776	0.00173519	0	0	0	0	0	0	0.281281	0.070752	0.273886	0.0356	0.064787	0.077686
ENSMUSG00000085813.1	Gm15870	-5.73628	0.000184204	0.000777599	0.045237	0	0	0	0	0	0.651724	0.665901	1.45877	0.809572	0.724241	0.231625
ENSMUSG00000069136.4	A130006I12Rik	-5.73033	0.000312182	0.00127002	0	0	0.153676	0.089757	0	0	0.960508	0.385527	0.080479	1.36772	1.83136	0.804075
ENSMUSG00000100975.2	Gm28875	-5.72201	0.000440696	0.00174623	0	0	0	0	0	0	0.408811	0	0.7931	0.138676	0.114449	0.375606
ENSMUSG00000026494.12	Kif26b	-5.71968	4.35168e-98	7.09628e-96	0.414466	0.532418	0.369103	0.292364	2.0646	0.302098	78.7618	74.9562	81.188	65.5239	99.2456	54.5635
ENSMUSG00000086495.7	Gm13778	-5.71679	0.00026409	0.00108498	0.043481	0	0.202227	0.4194	0	0	1.08413	1.41368	0.379309	0.467933	1.03258	0.404794
ENSMUSG00000052479.5	A330008L17Rik	-5.70044	1.00729e-21	1.68501e-20	0	0	0.023646	0.045448	0.071096	0	2.54065	2.10465	2.73976	1.66568	1.21415	1.00993
ENSMUSG00000037984.9	Neurod6	-5.69331	3.73597e-55	1.96214e-53	1.05233	5.16689	2.31796	3.05457	5.58338	3.59123	269.54	194.88	292.83	202.558	315.6	180.383
ENSMUSG00000104362.1	Gm37928	-5.69287	0.000397144	0.00158579	0	0	0	0	0	0	0.125865	0.189193	0.03475	0	0.056956	0.091039
ENSMUSG00000021852.14	Slc35f4	-5.69097	0.000231679	0.00096319	0.217795	0	0.029438	0.008771	0	0	0.118651	0.059369	0.086208	0.27218	0.108723	0.002713
ENSMUSG00000108839.1	Gm44547	-5.68063	0.00121247	0.00443159	0	0	0	0	0	0	0.575447	0.006028	0.099628	0.569342	0.244968	0
ENSMUSG00000106729.1	Gm43165	-5.67797	2.18805e-05	0.000106055	0	0	0	0	0	0	0.219472	0.151401	0.493919	0.302543	0.180436	0.019352
ENSMUSG00000038670.11	Mybpc2	-5.67085	5.00863e-07	2.95812e-06	0	0	0.028406	0.073045	0.045675	0.142601	0.151087	0.189564	0.151714	0.112869	0.160089	0.125679
ENSMUSG00000032679.12	Cd59a	-5.65355	0.00043011	0.00170603	0.147925	0	0	0	0	0	0.115499	0.053584	0.129125	0.180491	0.405817	0.300764
ENSMUSG00000041378.2	Cldn5	-5.63952	0.00773321	0.0233196	0	0	0	0	0	0	0.183597	0	0.282288	0.916388	0	0.065122
ENSMUSG00000074651.3	Mcidas	-5.63947	0.00605636	0.0188154	0	0	0	0	0	0	0.051797	0.138365	0.263126	0.162427	0.173057	0.271554
ENSMUSG00000027947.11	Il6ra	-5.63432	0.000730001	0.00279384	0	0	0	0	0	0	0.015041	0.036982	0.144805	0.056567	0.039306	0
ENSMUSG00000107757.1	Gm43898	-5.63006	2.77855e-06	1.50787e-05	0	0	0	0	0	0	0.639052	1.15257	0.814726	1.31179	0.538988	0.385923
ENSMUSG00000114504.1	Gm48321	-5.62628	3.2409e-05	0.000153638	0	0	0	0	0	0	0.482646	0.189361	0.165303	0.140899	0.224979	0.010373
ENSMUSG00000117671.1	Gm50128	-5.6167	0.000416318	0.00165526	0	0	0	0	0	0	0.254097	0.051156	0.122019	0.164936	0.091448	0
ENSMUSG00000085271.7	E130006D01Rik	-5.61028	1.21709e-12	1.16413e-11	0.048454	0	0.264247	0.59683	0.367304	0.3435	6.95439	4.23477	6.50718	9.09145	9.30977	4.31461
ENSMUSG00000101224.1	Gm28209	-5.6084	1.97452e-08	1.34043e-07	0.281518	0	0.016005	0	0.159611	0	3.27831	3.85765	3.58943	2.35867	3.61226	0.703402
ENSMUSG00000009394.13	Syn2	-5.59025	1.9992e-11	1.76255e-10	0.014364	0.001559	0.043044	0.056146	0.038902	0.038494	9.65401	6.66601	10.9251	10.1072	10.3696	6.9012
ENSMUSG00000087394.1	Gm12945	-5.58863	1.13948e-08	7.90816e-08	0	0	0.14086	0.186692	0	0.427474	1.15643	1.90782	1.49949	1.84069	1.15898	1.74104
ENSMUSG00000114387.1	Gm48767	-5.5796	0.0010068	0.00373847	0	0	0	0	0	0	0	0.285417	0.024916	0.165078	0.111746	0.082868
ENSMUSG00000026407.17	Cacna1s	-5.57789	2.55762e-15	2.92282e-14	0.01238	0	0	0	0.017291	0	0.197973	0.281717	0.520455	0.300702	0.389007	0.274042
ENSMUSG00000090116.1	Gm15680	-5.56301	4.76642e-06	2.50899e-05	0	0	0	0	0	0	2.12609	0.584833	0.303265	1.11622	0.924847	0.897236
ENSMUSG00000085919.1	Gm16019	-5.56096	0.000467661	0.00184587	0	0	0	0	0	0.295939	2.01668	3.44198	0.608323	2.19332	2.75614	1.47729
ENSMUSG00000044499.11	Hs3st5	-5.55431	0.000544558	0.00212992	0	0	0.000842	0.012856	0.004455	0.019493	0.044163	0.020461	0.021785	0.013823	0.030379	0.019834
ENSMUSG00000102621.1	Gm37674	-5.55095	4.23664e-21	6.8228e-20	0	0	0.147235	0.161307	0	0.063285	3.69329	3.97828	4.99764	3.82002	4.22793	2.01265
ENSMUSG00000036040.14	Adamtsl2	-5.54825	0.000818986	0.00310434	0.083987	0.227557	0	0	0.028269	0	0.074441	0.185383	0.039157	0.484482	0.060367	0.044619
ENSMUSG00000048540.8	Nhlh2	-5.54278	6.41768e-07	3.74697e-06	0	0.009294	0.067903	0.269035	0.410173	0.04338	8.06045	1.94933	13.6336	6.57186	7.48995	4.56755
ENSMUSG00000112301.1	Gm10752	-5.52601	0.000934828	0.00349974	0	0	0	0	0	0	0.661749	0.452752	0.197616	0	0.198066	0.844515
ENSMUSG00000027849.19	Syt6	-5.52508	1.55728e-17	2.07273e-16	0	0	0.013092	0.010307	0.042273	0	0.222601	0.322316	0.325367	0.320146	0.363029	0.231353
ENSMUSG00000010476.14	Ebf3	-5.50843	3.02102e-08	2.00818e-07	0.030281	0.12119	0.02067	0.148115	0.017463	0	4.9741	8.0181	7.43263	2.22991	6.5877	1.51894
ENSMUSG00000112548.1	Gm47338	-5.50624	1.11803e-05	5.61396e-05	0	0	0	0	0	0	0.058222	0.208262	0.293193	0.153097	0.105132	0.077855
ENSMUSG00000027612.7	Mmp24	-5.48451	1.96594e-09	1.46888e-08	0.073298	0.32618	0.321723	0.508875	1.66166	0.414524	10.5685	7.80748	10.9982	7.10367	12.7246	6.23455
ENSMUSG00000086164.1	Gm13029	-5.48041	0.00730162	0.0221815	0	0	0	0	0	0	1.26291	0.236738	0.765159	1.26771	0.36637	0.190244
ENSMUSG00000104310.1	Gm4081	-5.47577	3.68704e-06	1.97248e-05	0	0	0	0	0	0	0.123514	0.269044	0.156759	0.142145	0.155421	0.133786
ENSMUSG00000031285.14	Dcx	-5.46809	9.74898e-294	2.84171e-290	1.47252	1.02663	2.75358	2.30623	3.28296	1.50002	170.844	143.527	148.51	181.197	216.42	72.4789
ENSMUSG00000060212.13	Pcnx2	-5.4676	7.00379e-11	5.8982e-10	0	0	0	0.0416	0.016251	0	0.37313	0.291733	0.264068	0.182471	0.281828	0.063833
ENSMUSG00000064065.15	Ipcef1	-5.46604	6.07681e-08	3.93953e-07	0	0	0	0	0.004906	0	0.031056	0.033468	0.046665	0.056174	0.072867	0.041403
ENSMUSG00000018387.12	Shroom1	-5.46074	7.37283e-06	3.78527e-05	0	0	0	0	0	0	0.084674	0.051034	0.086896	0.035719	0.143509	0.05493
ENSMUSG00000040478.14	Prdm13	-5.43856	0.00107062	0.00395593	0	0	0	0	0	0	0.055074	0.038422	0.094104	0.038389	0.209454	0.059882
ENSMUSG00000073144.4	4930599N23Rik	-5.437	0.00118661	0.0043473	0	1.38279	0.076984	0	0	0.035295	0.579406	0.344689	0.381021	0.083129	0.013575	0.697036
ENSMUSG00000014776.7	Nol3	-5.43467	0.000886568	0.00333503	3.63637	2.01239	1.80739	2.52344	2.41045	3.63447	6.75034	5.05814	5.37462	3.62042	5.42415	3.27387
ENSMUSG00000006313.5	Upk1a	-5.4331	0.000463082	0.00182903	0.141727	0.54074	0.050696	0.373597	0.299067	0.339366	0.313722	0.167251	0.480486	0.422057	0.41997	0.262433
ENSMUSG00000107498.1	Gm44240	-5.43246	0.010705	0.0311903	0	0	0	0	0	0	0.034491	0.440082	0.141819	0	0.108418	0
ENSMUSG00000091898.8	Tnnc1	-5.43158	0.000668973	0.0025738	0	0	0.031164	0	0.145761	0	0.173671	0.590573	0.659291	0.418288	0.583252	0.224924
ENSMUSG00000087302.1	Sox5os1	-5.41948	1.23831e-05	6.18467e-05	1.23706	0.128857	1.24584	0.472662	0.29379	0.805494	2.02112	1.8536	2.05208	2.05714	1.90486	0.828464
ENSMUSG00000102625.1	Gm37672	-5.41513	1.47013e-12	1.40041e-11	0.01278	0	0	0.086343	0	0	1.00092	0.770002	1.16591	1.05775	0.853614	0.329725
ENSMUSG00000102614.1	Gm37843	-5.41137	2.49771e-05	0.00012024	0	0	0	0	0	0	0.18974	0.23054	0.05459	0.062481	0.187366	0.048645
ENSMUSG00000037705.13	Tecta	-5.39707	2.29623e-09	1.70528e-08	0.169673	0	0.032574	0.146756	0.16491	0	0.852342	1.45055	0.505686	0.631036	1.09015	0.455375
ENSMUSG00000021239.12	Vsx2	-5.3957	0.00161774	0.00574011	0	0	0	0.020288	0.022308	0	0.038933	0.054842	0.194701	0.237852	0.06588	0.03845
ENSMUSG00000106379.1	Lhfpl3	-5.38469	0.00869813	0.0259508	0	0.037823	0	0	0	0	0.395784	0.132569	0.059138	0	0.084251	0
ENSMUSG00000107595.1	Gm44441	-5.38401	0.00058731	0.00228372	0	0	0.01118	0	0	0	0.123902	0.294416	0.343092	0.252407	0.008185	0
ENSMUSG00000070570.5	Slc17a7	-5.37484	7.8761e-19	1.11581e-17	0.145819	0.009337	0.067756	0.316931	0.180342	0.430538	4.48451	2.20185	16.3027	8.19312	18.8623	4.80956
ENSMUSG00000067578.3	Cbln4	-5.37344	0.00927548	0.0274835	0	0	0	0	0	0	0.177434	0.167597	0.245764	0	0.153024	0.132553
ENSMUSG00000109882.1	Gm18706	-5.37328	0.00149645	0.00536034	0	0	0	0	0	0	0.728626	0.379394	0.270285	0.154677	0	0.083111
ENSMUSG00000029765.12	Plxna4	-5.36497	3.05205e-143	1.12969e-140	1.00297	0.505119	0.603045	0.535218	0.557958	0.40267	27.853	16.4493	40.7944	28.511	38.8757	14.1826
ENSMUSG00000023995.12	Tspo2	-5.36168	0.00898511	0.026714	0	0	0	0	0	0	0.18237	0.048469	0.06213	0	0.473972	0.117876
ENSMUSG00000097271.1	Gm9903	-5.35738	0.0117492	0.0338206	0.020119	0	0	0	0	0	0.270637	0.267092	0.211963	0.142238	0.24587	0.426922
ENSMUSG00000102380.1	Gm38140	-5.34056	0.00150107	0.0053744	0	0	0	0	0	0	0.018773	0.107147	0.282077	0.22549	0.138378	0
ENSMUSG00000031519.4	Asb5	-5.33668	1.42918e-05	7.09088e-05	0.026252	0	0	0.019918	0	0	0.003383	0.035285	0.006882	0.033067	0.027346	0.006655
ENSMUSG00000106060.1	Gm42488	-5.33332	0.0116205	0.0334955	0	0	0	0	0	0	0.240274	0.019279	0.17239	0	0.142208	0.011914
ENSMUSG00000051295.8	9630028B13Rik	-5.33081	9.03147e-34	2.48355e-32	0.115866	0.059405	0.157208	1.04913	0.556064	0.646113	25.0226	21.3718	22.3328	17.8695	19.4609	11.4919
ENSMUSG00000026649.14	Cfap126	-5.31895	0.000841658	0.00318304	0	0	0	0.047835	0.054937	0	0.392892	0.113131	0.268032	0.030399	0.281718	0.134173
ENSMUSG00000039578.17	Ccser1	-5.31831	4.10037e-30	9.91872e-29	0.0092	0.026784	0.273137	0.241583	0.014873	0.028071	6.23827	2.70897	12.8085	1.87616	5.08344	1.654
ENSMUSG00000032053.8	Pou2af1	-5.31398	0.000782405	0.00298022	0	0	0	0	0	0	0.213138	0.099621	0.197014	0	0.259593	0.099661
ENSMUSG00000114804.1	Gm18073	-5.30754	2.02776e-06	1.11653e-05	0	0	0.105442	0	0	0	0.737957	0.812676	0.43742	1.19483	1.20814	1.24961
ENSMUSG00000053522.11	Lgals7	-5.30605	6.47288e-07	3.77636e-06	0	0.593173	0.146162	0.346844	0	0	2.08991	0.508872	2.61272	1.28931	5.40344	1.56682
ENSMUSG00000118295.1	Gm8437	-5.30531	4.16274e-12	3.84288e-11	0	0	0.092234	0.080564	0	0	1.10289	1.47951	1.99918	1.55392	1.83695	0.948302
ENSMUSG00000052605.12	Isoc2b	-5.30273	6.77971e-05	0.000307699	0	0	0	0.071823	0	0	0.521042	0.686736	1.68393	0.120091	0.469494	0.09317
ENSMUSG00000052504.7	Epha3	-5.29042	1.51558e-106	2.87332e-104	0.699326	1.13875	0.655688	1.16202	1.6927	0.878148	78.9826	67.2534	81.7201	55.5817	70.0753	49.0014
ENSMUSG00000082348.1	Gm12807	-5.28987	4.43747e-05	0.000206295	0	0	0	0.016919	0	0	0.827855	0.542124	0.456112	0.40834	0.140375	0.034896
ENSMUSG00000079671.8	2610203C22Rik	-5.28879	0.000151226	0.000648722	0.073557	0	0.024194	0.013082	0.015316	0.004778	0.828479	0.30631	0.965951	0.513896	0.739945	0.19578
ENSMUSG00000038255.6	Neurod2	-5.28804	1.53707e-104	2.84469e-102	3.01126	3.11898	1.82179	2.0821	3.7093	2.30183	134.831	115.992	165.539	123.675	190.091	96.7046
ENSMUSG00000062345.10	Serpinb2	-5.28326	0.00271563	0.00916967	0	0	0	0	0	0	0.013684	0.017312	0.082986	0.050791	0.045547	0.050013
ENSMUSG00000097736.8	9530059O14Rik	-5.26413	0.00142166	0.005116	0.005234	0	0.00356	0.003471	0.00568	0.000841	0.022212	0.027451	0.012689	0.018761	0.052765	0.016557
ENSMUSG00000102176.1	Gm37871	-5.26132	5.57639e-05	0.000255926	0	0	0	0	0	0	0.31866	0.344596	0.101747	0.479319	0.600921	0.373179
ENSMUSG00000085026.1	Srrm3os	-5.26028	5.83078e-05	0.00026697	0	0	0	0	0	0	0.083545	0.195676	0.383937	0.09684	0.183482	0.202004
ENSMUSG00000019787.9	Trdn	-5.25384	0.000922124	0.00345819	0	0	0	0	0	0	0.090991	0.045793	0.045291	0	0.157396	0.087433
ENSMUSG00000059706.4	A830035A12Rik	-5.2514	0.0180406	0.0489743	0	0	0	0	0	0	0.112697	1.34169	0.27808	0.111936	0	0
ENSMUSG00000058248.12	Kcnh1	-5.24782	1.06164e-06	6.04849e-06	0	0	0	0.036828	0	0	0.275956	0.142833	0.202668	0.084898	0.606249	0.315569
ENSMUSG00000067212.8	H2-T23	-5.24339	2.01641e-11	1.77571e-10	0.527871	0	0.211047	0.264388	0.270224	0	10.7446	7.75603	9.58148	5.59113	9.63505	3.46627
ENSMUSG00000089033.1	Gm22163	-5.2424	6.09361e-05	0.000278185	0	0	0	0	0	0	1.36293	3.72755	3.50573	1.10956	1.43505	0.709839
ENSMUSG00000100807.2	Gm29521	-5.24065	0.00114914	0.00421865	0	0	0	0	0	0	0.077574	0.664262	0.019537	0.012157	0.49201	0.018508
ENSMUSG00000103670.1	Gm37622	-5.24004	2.51848e-05	0.000121164	0	0	0	0	0.310573	0	0.949124	1.03168	0.460538	0.641698	1.30485	0.421885
ENSMUSG00000035580.10	Kcnh8	-5.23704	3.78323e-05	0.000177615	0	0	0	0	0	0	0.094312	0.125729	0.151388	0.036055	0.096879	0.084413
ENSMUSG00000086127.1	Gm11934	-5.23523	0.0021038	0.00729387	0	0	0.050628	0	0.101293	0	0.084627	0.21488	0.09379	0	0.163323	0.354024
ENSMUSG00000048385.9	Scrt1	-5.23215	2.61103e-08	1.74811e-07	0	0.805992	0.303896	0.345365	0.516635	0.234196	8.54832	9.0478	16.0646	10.5014	13.1908	5.89381
ENSMUSG00000108063.1	Gm3279	-5.21867	0.0110525	0.0320644	0	0	0	0	0	0	0.544042	0.488494	0.454768	0.106866	0.444715	0.019041
ENSMUSG00000023224.12	Serping1	-5.21833	5.17435e-10	4.075e-09	1.73091	0.440603	0.219971	1.17344	1.38357	0	24.7714	13.1299	21.3996	17.504	24.2551	14.4691
ENSMUSG00000079499.9	6530402F18Rik	-5.21793	3.71932e-34	1.04119e-32	0.581733	0.937333	0.11543	0.1522	0.519141	0.418426	25.2958	24.0345	20.2719	19.2242	21.3141	14.8045
ENSMUSG00000109574.1	B230206I08Rik	-5.21137	0.00271863	0.00917714	0	0	0	0	0	0	0.040735	0	0.316024	0.051672	0.092452	0.030456
ENSMUSG00000092083.4	Kcnb2	-5.21112	8.67462e-10	6.68485e-09	0.020756	0.076333	0.053104	0.087344	0.01606	0.144903	3.33591	2.91351	3.761	2.92373	3.3084	2.81471
ENSMUSG00000021700.10	Rab3c	-5.20904	4.92813e-26	1.0206e-24	0.028332	0.089195	0.134745	0.033139	0.081575	0.02274	5.82823	6.12191	7.65752	6.6227	6.23772	3.35865
ENSMUSG00000063626.6	Unc5d	-5.20408	3.69918e-223	4.10768e-220	0.932248	0.497598	0.533951	0.87101	1.02894	0.49684	46.7824	31.1022	60.3464	40.0045	30.8566	28.4264
ENSMUSG00000023011.8	Faim2	-5.19573	0.00225126	0.00775668	0	0	0	0	0	0	0.085147	0.066044	0.006095	0.07801	0.030984	0.031566
ENSMUSG00000022053.13	Ebf2	-5.19308	1.35644e-06	7.65177e-06	0.011701	0	0.086355	0.074763	0	0	0.725878	0.35521	1.13573	0.520312	1.75147	0.651019
ENSMUSG00000114746.1	4933436N17Rik	-5.19257	0.0135083	0.0381771	0	0	0	0	0	0	0.345506	0	0.100322	0	0.308161	0.262524
ENSMUSG00000052581.13	Lrrtm4	-5.1893	2.49567e-09	1.84751e-08	0	0	0	0.022117	0.076201	0	0.749026	0.951579	0.820473	1.57397	1.17908	1.06588
ENSMUSG00000113335.1	Gm48296	-5.18862	8.61872e-05	0.000384577	0	0	0	0	0	0	0.661194	0.182268	0.178818	0.237246	0.684547	0.21723
ENSMUSG00000106177.1	Gm43491	-5.18371	1.6927e-06	9.43859e-06	0	0	0.172821	0	0	0	0.540015	2.25911	2.40193	0.525784	1.04408	0.893086
ENSMUSG00000075408.5	Smim41	-5.18183	0.0147017	0.0410182	0	0	0	0.069116	0	0	0.374164	0.083603	0.279031	0.114228	0.074727	0
ENSMUSG00000002324.8	Rec8	-5.17884	0.000978461	0.00364601	0.373812	0	0.616307	0.678522	0.05361	0	7.97716	1.94454	16.1864	14.3106	1.1938	1.41477
ENSMUSG00000107511.1	Gm44440	-5.17673	0.00485994	0.01548	0	0	0	0	0	0	0.054777	0.353107	0.151772	0.064836	0	0.004114
ENSMUSG00000081414.2	Gm3943	-5.16387	0.000546844	0.0021385	0	0	0	0	0	0	0.520171	0.514721	0.069942	0.229646	0.033999	0.50931
ENSMUSG00000072660.5	Gm6288	-5.15148	0.0128633	0.0365983	0.004174	0	0.023055	0.01551	0.030191	0	0.270447	0.515168	0.233156	0.06249	0.275239	0.021844
ENSMUSG00000112556.1	Gm47339	-5.14668	3.46006e-09	2.51983e-08	0	0	0	0.044055	0.005879	0	0.359812	0.339311	0.539642	0.418036	0.421099	0.114836
ENSMUSG00000104753.1	Gm35172	-5.14489	0.00279344	0.00940244	0	0	0	0	0	0	0.04907	0.062298	0.271151	0.060053	0	0.102383
ENSMUSG00000020297.10	Nsg2	-5.14287	0	0	7.93232	2.04778	6.04437	11.1534	7.09677	4.24689	332.105	352.109	382.643	303.621	383.348	229.79
ENSMUSG00000029602.11	Rasal1	-5.13433	0.00172213	0.00608182	0	0	0	0	0.059103	0	0	0.034839	0.089245	0.069977	0.060991	0.046164
ENSMUSG00000025969.15	Nrp2	-5.13183	1.49405e-08	1.02621e-07	0.375018	0.372575	0.065726	0.075858	0.17974	0.013501	18.0776	9.16845	27.4859	16.3949	21.3709	9.35662
ENSMUSG00000090817.7	Gm4450	-5.13152	0.00183132	0.00642657	0	0	0	0	0	0	0.281303	0.140833	0.217325	0	0.175021	0.044245
ENSMUSG00000025020.11	Slit1	-5.13069	2.18338e-57	1.23279e-55	0.519614	0.684207	0.575144	0.650424	0.407524	1.00482	26.9745	18.5183	23.6131	22.2877	25.5503	13.1025
ENSMUSG00000103329.2	Gm42492	-5.12034	3.08746e-06	1.66466e-05	0	0	0	0.046639	0	0	0.371027	0.189974	0.592354	0.105162	0.150739	0.310754
ENSMUSG00000035513.19	Ntng2	-5.11808	1.03584e-81	1.07355e-79	0.370046	0.220026	0.137248	0.114026	0.189812	0.156487	27.5363	14.6305	35.6926	10.5739	13.0487	8.21366
ENSMUSG00000082786.1	Gm14489	-5.11328	0.00032176	0.00130512	0	0	0	0	0	0	0.654292	0.087066	0.1841	0.069593	0.463472	0.146994
ENSMUSG00000017943.15	Gdap1l1	-5.10773	2.35163e-07	1.44158e-06	0.295055	0.245928	0.934751	1.1474	0.357991	0.134959	16.4857	16.5122	17.4297	13.6283	24.3213	12.7311
ENSMUSG00000097093.2	C330013E15Rik	-5.10688	0.0150422	0.0418279	0	0	0.248019	0.076614	0.353202	0	0.429126	0.438616	0.489986	0.018452	0.437442	0.268339
ENSMUSG00000070473.4	Cldn3	-5.10643	2.61444e-07	1.59305e-06	0.07143	0	0	0	0	0.551828	4.34687	3.16066	6.60606	4.37997	7.4542	4.42111
ENSMUSG00000022382.15	Wnt7b	-5.10001	5.26082e-15	5.87816e-14	0.420226	0.870049	1.32831	0.799564	1.24097	0.236295	36.3954	36.3024	39.0472	31.4525	42.5386	24.3448
ENSMUSG00000055045.5	Gm11190	-5.09951	0.0166107	0.0456075	0	0	0	0	0	0	0	0.146888	0.084395	0.05884	0.183475	0
ENSMUSG00000030256.11	Bhlhe41	-5.09262	0.0184176	0.0498583	0	0	0	0	0	0	0.029696	0.078291	0	0.023845	0.086642	0.068947
ENSMUSG00000024036.16	Slc37a1	-5.09075	3.34376e-24	6.35004e-23	0.065479	0.00281	0.091758	0.058934	0.126591	0	1.33334	2.508	1.52144	1.25395	1.77284	0.794598
ENSMUSG00000086675.1	Plxna4os2	-5.08674	8.94615e-07	5.14211e-06	0	0	0	0.038175	0.644449	0	5.13098	2.56911	4.22485	5.14345	2.91178	1.78619
ENSMUSG00000038491.9	Cdk19os	-5.08633	0.0027206	0.00918247	0.702899	0.080052	0.148558	0.170783	0.028369	0.365046	0.136007	0.919059	0.055617	0.673474	0.146482	0.674813
ENSMUSG00000029055.17	Plch2	-5.08137	2.12327e-59	1.26631e-57	0.91416	0.246321	0.202205	0.287595	0.234956	0.333575	18.2006	15.211	16.5714	12.45	19.3133	9.98854
ENSMUSG00000048904.5	Neurog1	-5.07439	7.08173e-12	6.44821e-11	0	0.836103	0.37182	0.557634	0.369124	1.19864	24.8887	19.2171	30.7665	20.8211	41.6561	24.3552
ENSMUSG00000055489.8	Ano5	-5.0722	0.00262228	0.00890217	0	0	0	0	0	0	0.049809	0.065465	0.043915	0.023832	0.092852	0.000809
ENSMUSG00000047787.8	Flrt1	-5.07069	4.15765e-250	6.05951e-247	1.16481	0.698065	1.00316	0.991237	2.10827	0.966989	48.5215	39.1247	55.4807	47.6491	56.6096	34.3873
ENSMUSG00000082784.1	Gm15957	-5.06912	0.00170061	0.00600947	0	0	0	0	0	0	0.266913	0.338866	0.206237	0.253931	0.436201	0
ENSMUSG00000108474.1	Gm44895	-5.06463	6.80835e-05	0.000308819	0	0	0	0	0	0	0.204744	0.215734	0.124671	0.071724	0.141836	0.108156
ENSMUSG00000023473.13	Celsr3	-5.06364	8.61862e-49	3.85753e-47	0.391023	1.21252	2.08303	1.10119	0.830651	0.57248	56.0668	43.5052	64.3508	36.791	52.9419	26.2231
ENSMUSG00000039529.9	Atp8b1	-5.05962	1.50495e-06	8.44416e-06	0	0	0	0.020234	0.018492	0	0.185695	0.204621	0.118152	0.122701	0.226184	0.155271
ENSMUSG00000032303.8	Chrna3	-5.05554	2.2266e-06	1.21998e-05	0	0	0.077112	0	0	0	0.525593	0.359577	0.923762	0.448037	0.723889	0.330795
ENSMUSG00000051177.16	Plcb1	-5.05421	3.15719e-91	4.28037e-89	0.411416	0.77003	0.330285	0.334482	0.970627	0.361442	37.1802	31.5449	42.2055	33.9363	45.669	21.8859
ENSMUSG00000085239.1	Gm12150	-5.05261	0.0168759	0.046205	0	0	0	0.254694	0.60146	0	0.764788	0	0.958157	0.914296	1.5959	0.247259
ENSMUSG00000021198.16	Unc79	-5.0515	4.65996e-08	3.0567e-07	0.024982	0	0.097423	0.082354	0.163988	0	2.41275	2.55926	2.82414	2.37047	2.91806	1.06056
ENSMUSG00000085467.1	Gm11842	-5.04169	0.0182459	0.0494511	0	0.911914	0.231177	0	0.005933	0.00441	0.689842	0.158857	0.256821	0.741393	0.436853	0.001626
ENSMUSG00000021803.10	Cdhr1	-5.0276	0.0174175	0.0475094	0	0	0	0	0	0	0.044904	0	0.066277	0	0.100593	0.107997
ENSMUSG00000075267.9	Pjvk	-5.02617	9.58764e-05	0.000423998	0	0	0.148302	0.250582	0	0.008988	0.59964	0.120988	0.262183	0.262625	0.515581	0.093784
ENSMUSG00000109722.1	Gm10578	-5.02077	0.00259082	0.00880305	0	0	0	0	0	0	0.129685	0.088508	0.10563	0.038579	0.106819	0.087358
ENSMUSG00000082229.1	Nap1l2	-5.0055	3.24856e-06	1.74707e-05	0	0	0.164512	0	0	0	0.98967	1.06033	1.75041	0.601075	1.54616	0.650249
ENSMUSG00000110723.1	Gm49353	-5.00084	0.00282334	0.00949076	4.57578	2.82688	6.28116	8.56573	4.58802	2.9471	40.727	35.5432	49.2816	33.718	43.9902	24.78
ENSMUSG00000028626.5	Col9a2	-4.99079	1.05448e-07	6.67826e-07	0.818294	0.517765	0.092642	0.174622	0.377291	0.675803	0.869259	1.60479	1.79339	1.48138	2.99702	1.24141
ENSMUSG00000041923.15	Nol4	-4.9727	8.34822e-12	7.57184e-11	1.22992	0.991302	0.876517	1.68263	0.808285	0.103624	72.0224	66.6798	85.1991	60.5061	60.9927	33.0871
ENSMUSG00000027071.14	P2rx3	-4.9695	0.00242847	0.00829736	0	0	0.03387	0.114484	0.040607	0.366037	0.245507	0.020835	0.113856	0.331613	0.221238	0.144406
ENSMUSG00000087451.1	Gm12970	-4.96773	4.99794e-06	2.62257e-05	0.309571	2.32303	0	0.192799	0	0	0.920125	3.01544	1.68679	1.58486	1.06649	0.735992
ENSMUSG00000019852.7	Arfgef3	-4.96683	7.00376e-10	5.44403e-09	0.286791	0	0.187934	0.261334	0.253976	0.015922	6.36468	6.09153	4.83923	5.00898	4.54639	4.05441
ENSMUSG00000084887.1	Gm11749	-4.96563	0.000270726	0.00111028	0	0	0	0	0	0	0.870624	0.483184	1.60173	2.5369	0.872234	0.91141
ENSMUSG00000096476.1	Gm12453	-4.96184	0.00595622	0.0185512	0	0	0	0	0	0	0.196354	0.438885	0.780046	0.468326	0	1.51584
ENSMUSG00000106662.1	Gm43034	-4.96171	0.00466912	0.0149683	0	0	0.009094	0.021057	0.025796	0.002696	0.095298	0.543169	0.166236	0.313803	0.110808	0.083511
ENSMUSG00000026202.13	Tuba4a	-4.95812	7.50359e-13	7.28158e-12	0.705816	0	0.811221	1.2053	0.929739	0.525413	6.60595	3.13365	7.20239	3.34245	11.6373	4.75197
ENSMUSG00000056812.14	St8sia3	-4.95761	1.54501e-07	9.63576e-07	0.140678	0	0.050709	0.033028	0	0	1.78717	0.704395	3.40971	1.28616	2.94153	1.31633
ENSMUSG00000110146.1	Gm45487	-4.95426	0.000358782	0.00144324	0	0	0	0.203778	0	0	0.619783	1.45538	2.42833	3.36419	0.032402	0.227254
ENSMUSG00000103026.1	Gm31326	-4.94722	0.00483061	0.0154034	0	0	0	0	0	0	0.652484	0.097587	0.274927	0	0.126874	0.071599
ENSMUSG00000104312.1	Gm37912	-4.94364	9.12408e-05	0.000405188	0	0	0	0	0	0	0.084516	0.05365	0.065139	0.078896	0.084426	0.040999
ENSMUSG00000102796.1	Gm37711	-4.93646	0.00305045	0.0101735	0	0	0.154391	0	0	0	0.074059	0	0.159806	0.187885	0.21025	0.079859
ENSMUSG00000114785.1	Gm41115	-4.93609	0.000109761	0.000481385	0	0	0.114624	0	0.217767	0	2.10571	0.964071	0.945347	0.107446	1.38785	0.463761
ENSMUSG00000047712.8	Ust	-4.91795	2.09847e-126	5.96759e-124	1.00699	1.03822	0.521533	0.859822	0.873028	0.400373	29.5376	28.4969	32.6413	24.1931	33.7111	16.8012
ENSMUSG00000086219.7	Srrm4os	-4.91762	7.51741e-08	4.83082e-07	0	0.378258	0.14071	0.354672	0.134923	0.233019	12.9893	13.4481	18.2995	15.4124	13.896	5.04964
ENSMUSG00000097587.2	4930578M01Rik	-4.91698	2.85831e-21	4.65129e-20	0.135351	0.132036	0.489104	0.151618	0.756297	0.097928	3.8403	4.49306	9.05322	9.17033	6.0242	5.02636
ENSMUSG00000026475.7	Rgs16	-4.88723	4.80458e-12	4.41617e-11	0.388815	0.043201	1.08104	1.15797	3.03656	0.765636	26.9494	21.0786	39.4548	26.7441	52.0085	28.1764
ENSMUSG00000053141.16	Ptprt	-4.87663	3.92091e-16	4.74723e-15	0.013262	0.016349	0.004826	0.010974	0.01026	0.004008	1.52691	0.141349	0.137226	0.110242	0.850027	0.132295
ENSMUSG00000035033.15	Tbr1	-4.87632	1.16471e-28	2.66552e-27	1.16967	1.22435	0.445794	0.502164	1.69978	0.314429	53.9076	41.1552	62.3284	40.5995	69.9376	37.0252
ENSMUSG00000031391.18	L1cam	-4.87248	8.21997e-10	6.34707e-09	0.452973	1.44486	1.65135	0.40032	0.181162	0.272729	17.3595	15.223	26.6671	19.1771	30.1694	14.8262
ENSMUSG00000087350.1	Gm16254	-4.86886	0.00172629	0.00609467	0	0	0	0	0	0	0.356128	0.011144	0.220276	0.007953	0.742797	0.399388
ENSMUSG00000039224.1	D1Pas1	-4.86091	0.00361563	0.0118884	0	0	0	0	0	0	0.040469	0.078153	0.089702	0	0.083762	0.079934
ENSMUSG00000108833.1	Gm17909	-4.85849	0.000930764	0.00348723	0	0	0	0.024806	0	0	0.28663	0.172339	0.62191	0	0.321826	0.437567
ENSMUSG00000028457.18	Atp8b5	-4.85677	1.1319e-05	5.67997e-05	0.040016	0	0.014151	0.041118	0	0.021971	0.471558	0.691053	0.519093	0.40057	0.386914	0.194272
ENSMUSG00000018169.12	Mfng	-4.85424	4.70096e-71	3.8063e-69	3.4225	2.56695	1.86095	3.95964	5.44234	0.992975	105.644	79.2231	126.135	100.828	114.572	79.3923
ENSMUSG00000103926.1	Gm37894	-4.8481	0.00431762	0.0139547	0	0	0	0	0	0	0.050014	0.126994	0.05543	0	0.11351	0.098787
ENSMUSG00000027350.8	Chgb	-4.84324	4.40458e-10	3.48881e-09	0	0	0.247074	0.396939	0.13343	0	2.88956	2.74764	2.54407	3.08727	4.95504	1.71941
ENSMUSG00000109385.1	Gm44518	-4.8398	0.0036254	0.0119138	0	0	0	0	0	0	0.044408	0.051327	0.054789	0.037732	0.096984	0
ENSMUSG00000092675.1	Gm25262	-4.82817	1.61582e-06	9.04448e-06	0	0	0	0	1.8684	0	13.1535	9.95061	12.6881	5.11612	17.6273	11.6388
ENSMUSG00000085603.3	Gm11346	-4.82003	9.38005e-06	4.76128e-05	0	0	0	0.065766	0	0	0.285096	0.339203	0.295388	0.119517	0.631033	0.285923
ENSMUSG00000049148.8	Plcxd3	-4.81858	1.09986e-05	5.53111e-05	0	0	0	0.122951	0.12354	0.160569	1.09729	0.328805	0.302022	1.20983	1.8356	0.336012
ENSMUSG00000116539.1	Gm49603	-4.80112	0.00450842	0.014509	0	0	0	0	0	0	0.096186	0.058981	0.051487	0.11786	0.105437	0
ENSMUSG00000103959.2	Gm37720	-4.80015	0.0026782	0.00906165	0	0	0	0.043203	0	0	0.236041	0.530982	0.65114	0.011228	0	0.38063
ENSMUSG00000087601.3	Uchl1os	-4.77613	7.20572e-06	3.70518e-05	0	0	0.024262	0.012973	0.035758	0	0.036039	0.028887	0.046898	0.063625	0.04729	0.028598
ENSMUSG00000043857.16	Mgat5b	-4.77366	1.59659e-97	2.55006e-95	3.57906	1.77706	3.2066	5.39897	3.49636	1.90431	94.2588	80.2283	100.763	78.8349	105.809	55.607
ENSMUSG00000010021.13	Kif19a	-4.7728	2.12494e-09	1.58261e-08	0.171639	0	0.208871	0.377149	0.256777	0	5.30137	3.64249	5.3295	2.83484	6.83846	3.20596
ENSMUSG00000087361.7	0610043K17Rik	-4.77255	0.000997988	0.00371047	0	0	0	0	0	0.039963	0.431099	0.357549	0.399631	0.187458	0.057018	0.088403
ENSMUSG00000104873.1	Gm40332	-4.75225	0.00706661	0.0215802	0	0	0	0	0	0	0	0.14682	0.575399	0.175785	0.157256	0.136859
ENSMUSG00000075478.3	Slitrk1	-4.75062	1.36733e-14	1.48925e-13	0	0.264912	0.200306	0.169543	0.047601	0.125676	6.73345	4.75016	6.90702	5.36046	5.41128	2.97554
ENSMUSG00000115039.1	Gm7043	-4.75002	4.27506e-06	2.26826e-05	0	0	0.036027	0.03615	0.146469	0	1.50352	1.69174	2.55533	1.41579	0.893875	0.114122
ENSMUSG00000052353.13	Cemip	-4.73547	2.76152e-08	1.84199e-07	0	0.068306	0.021568	0.02219	0.052496	0	0.330029	0.126839	0.706149	0.207419	0.630935	0.127195
ENSMUSG00000035551.6	Igfbpl1	-4.72909	0	0	13.1542	8.44938	15.2848	13.073	16.9071	7.49374	358.77	328.937	419.886	316.251	434.944	239.4
ENSMUSG00000087141.1	Plcxd2	-4.72685	7.93945e-86	9.12019e-84	1.40823	1.03102	1.04892	1.21694	2.73015	0.580963	44.921	34.8348	57.6536	38.4364	48.831	30.1762
ENSMUSG00000007877.2	Tcap	-4.7249	0.0104731	0.0306004	0	0	0	0	0.16412	0.107773	0.41135	0	0.227411	1.40124	0.79278	1.27071
ENSMUSG00000111271.1	Gm48127	-4.70867	0.00874246	0.0260664	0	0	0	0	0	0	0.389803	0.610493	0.555949	0.814641	0.386142	0
ENSMUSG00000055409.14	Nell1	-4.70289	0.00146943	0.00527246	0	0.016859	0.005044	0.004635	0	0	0.017117	0.021612	0.010094	0.020957	0.028273	0.041247
ENSMUSG00000036306.13	Lzts1	-4.70281	2.07534e-140	7.22311e-138	0.570753	0.807407	4.15986	4.36779	4.68346	4.93397	128.471	102.683	131.743	59.4294	141.399	72.3228
ENSMUSG00000076284.1	Gm24272	-4.70253	0.0130183	0.036985	0	0	0	0	0	0	0.733253	2.59709	1.20604	0	0.206695	4.27113
ENSMUSG00000099639.6	1700084F23Rik	-4.69929	0.00280214	0.00942669	0	0	0	0.011657	0	0	0.230639	0.179491	0.064781	0.044462	0.079337	0.020264
ENSMUSG00000027314.6	Dll4	-4.69596	2.12974e-11	1.87268e-10	0.023346	0	0.150606	0.068475	0.158852	0.270223	2.60836	2.16111	4.35069	3.28982	3.64125	3.22552
ENSMUSG00000086842.2	Gm15681	-4.69463	1.66307e-08	1.13628e-07	0.012062	0.011752	0.280886	0	0	0.00461	1.72941	2.28995	1.75778	1.8504	1.81517	1.16633
ENSMUSG00000109792.1	Gm45426	-4.6943	0.000348694	0.00140605	0	0	0	0	0	0.030717	0.547195	0.311114	0.14132	0.071308	0.049647	0.02782
ENSMUSG00000107804.1	Gm44439	-4.69197	5.91843e-05	0.000270665	0	0	0	0	0.073007	0	0.205914	0.529156	0.679265	0.353652	0.123196	0.073994
ENSMUSG00000027834.15	Serpini1	-4.69192	9.07578e-83	9.57639e-81	0.631165	0.417562	0.167169	0.374353	0.238012	0.274646	15.7217	13.3066	23.9541	15.2614	20.6717	10.9505
ENSMUSG00000035561.5	Aldh1b1	-4.69043	1.24664e-05	6.22225e-05	0.516737	0.923413	2.02356	1.44361	1.44333	0.11364	22.6884	24.0293	26.8592	20.2873	27.3359	14.7076
ENSMUSG00000095143.5	Hsd3b4	-4.68838	0.00613483	0.0190363	0	0	0	0	0	0	0.091316	0.129256	0.217715	0	0.143897	0.048488
ENSMUSG00000042436.12	Mfap4	-4.68435	7.97748e-144	3.00043e-141	3.91274	2.45319	2.21358	2.69479	2.51798	2.10093	105.403	116.142	129.581	98.9164	160.092	86.0824
ENSMUSG00000086953.1	Aknaos	-4.68096	1.02056e-05	5.14449e-05	0	0	0.120999	0.091925	0	0	0.445262	0.781095	1.06966	0.529047	0.577726	1.04775
ENSMUSG00000064967.1	Gm24405	-4.67764	0.000999664	0.00371611	0	0	0	0	0	0	1.90027	0.953396	0.352348	0.288554	1.66702	1.12599
ENSMUSG00000032297.11	Celf6	-4.67386	1.06921e-08	7.43602e-08	0	0	0.026997	0.028605	0	0	0.286932	0.446242	1.04922	0.3077	0.318477	0.095157
ENSMUSG00000057182.15	Scn3a	-4.66621	8.71472e-08	5.56459e-07	0.154419	0.106808	0.127671	0.118763	0.119958	0.03715	3.48004	2.53288	3.11333	2.0297	4.01157	1.19759
ENSMUSG00000106914.1	Gm42854	-4.66596	2.06762e-08	1.40119e-07	0	0	0.112333	0.145202	0	0.637921	5.50697	6.32432	8.62201	5.62732	2.44156	5.14877
ENSMUSG00000040046.14	Tph1	-4.65489	0.00687964	0.0210671	0	0	0	0	0	0	0.288471	0.053194	0.072325	0.208884	0.190693	0.094256
ENSMUSG00000090223.2	Pcp4	-4.65205	5.09758e-22	8.65142e-21	0.022185	0	0.766922	0.216197	0.081643	1.251	23.2345	26.8533	35.5439	19.3024	34.1386	13.2107
ENSMUSG00000029868.13	Trpv6	-4.65147	2.09811e-06	1.15446e-05	0.124056	0	0.186179	0.141689	0.244017	0.380643	1.28379	1.7093	2.76596	1.73688	2.04272	1.5537
ENSMUSG00000062444.15	Ap3b2	-4.64016	1.15092e-07	7.26535e-07	0.047726	0.220087	0.202298	0.201164	0.33982	0.088051	11.5292	11.2886	15.4112	9.15625	11.8659	5.75804
ENSMUSG00000004633.17	Chn2	-4.63733	4.23528e-40	1.4439e-38	0.167706	0.037159	0.161539	0.251786	0.579545	0.05922	42.7539	36.4698	33.9426	31.7703	18.4003	30.1052
ENSMUSG00000074620.6	Gm10731	-4.62888	0.0028497	0.00956833	0	0	0	0	0	0	0.07424	0.730247	0.274011	0.168473	0.208683	0.567044
ENSMUSG00000117371.1	Gm50019	-4.62697	0.00274517	0.00925603	0	0	0.104015	0	0.460274	0	0.566137	0.222974	0.896552	1.30378	0.514104	0.245063
ENSMUSG00000035032.12	Nek11	-4.61922	9.42826e-06	4.78263e-05	0	0	0.140188	0.093862	0.013291	0	0.545626	0.420015	0.952291	0.69598	0.466914	0.309937
ENSMUSG00000028039.11	Efna3	-4.61065	3.98475e-07	2.38135e-06	0.430492	0	0.383784	0.077882	0.254558	0	0.886621	0.96163	3.69692	0.982508	6.42886	1.91041
ENSMUSG00000042268.10	Slc26a9	-4.60818	0.00246219	0.00840027	0	0	0	0.025556	0	0	0.297707	0.101177	0.17301	0.186081	0.207618	0.08169
ENSMUSG00000085826.1	Gm15638	-4.6011	0.00570048	0.0178549	0.033563	0	0.335301	0	0.014792	0.118288	1.32692	1.03105	1.99264	1.85512	1.5949	1.22145
ENSMUSG00000027584.17	Oprl1	-4.59901	6.65721e-05	0.000302434	0	0	0.333192	0.138546	1.96607	0	6.86954	4.72702	7.5719	4.27413	8.2365	4.45887
ENSMUSG00000107021.1	Gm42853	-4.59637	6.83517e-06	3.531e-05	0	1.41639	0.390748	0.58811	1.1257	0	17.6163	18.079	22.5209	23.6763	19.4477	9.5739
ENSMUSG00000084954.2	Gm16351	-4.59483	0.000155091	0.000663832	0	0	0	0	0.004134	0	0.949291	0.815358	1.04769	0.842832	1.18948	0.303407
ENSMUSG00000026765.12	Lypd6b	-4.5864	1.86366e-05	9.11849e-05	0	0	0.015384	0.023181	0.008864	0	0.092932	0.100439	0.099296	0.101973	0.133775	0.090697
ENSMUSG00000035681.7	Kcnc2	-4.57372	9.83705e-09	6.86386e-08	0.00303	0.004875	0.01607	0.004172	0.003504	0.008617	0.128216	0.304156	0.184386	0.149103	0.086361	0.089073
ENSMUSG00000105998.1	Gm44324	-4.57306	0.00196499	0.00686261	0	0	0	0	0	0	0.630608	1.01582	0.41708	2.44275	2.6937	0.405144
ENSMUSG00000024935.11	Slc1a1	-4.57256	3.99831e-07	2.38884e-06	0	0	0.031548	0.016465	0	0	0.615924	1.49384	0.269834	0.730844	0.440748	0.08447
ENSMUSG00000108093.1	Gm44102	-4.56765	7.35224e-08	4.73218e-07	0	0	0.106528	0	0.093719	0	0.925014	1.28529	0.926221	0.958347	0.588911	0.349461
ENSMUSG00000037977.6	6430571L13Rik	-4.56285	0.000144449	0.00062205	0.023814	0	0.042269	0.366589	0	0.221461	1.08953	1.75966	1.54502	0.392173	1.26779	1.01596
ENSMUSG00000010086.17	Rnf112	-4.5621	0.000188037	0.000792346	0.046638	0	0.032227	0.098352	0.058021	0.045628	0.571687	0.549178	0.423659	0.580288	0.420357	0.102088
ENSMUSG00000097463.2	4930448E22Rik	-4.56015	0.00972812	0.0286499	0	0	0	0	0	0	0.132673	0.091468	0	0.052595	0.047051	0.040949
ENSMUSG00000110318.1	Gm2767	-4.55769	0.0120609	0.0345939	0	0	0	0.287424	0.660192	0	0.318357	0.174448	0.021448	0.202529	0.935558	0.336387
ENSMUSG00000027544.16	Nfatc2	-4.5476	3.12097e-09	2.28359e-08	0.36894	0.600214	0.477586	0.33492	0.261183	0.040687	9.41027	6.71003	12.1777	8.86023	14.4123	6.90134
ENSMUSG00000101429.1	BC055402	-4.54393	0.00217273	0.00750717	0	0	0	0	0.037806	0	0.136852	0.263873	0.257241	0.145278	0.209738	0.050255
ENSMUSG00000108540.1	Gm4768	-4.54245	0.00255392	0.00868908	0	0	0	0	0	0	0.502402	0.134683	0.210742	0.060936	0.121897	0.2382
ENSMUSG00000037606.18	Osbpl5	-4.54042	9.38713e-142	3.36767e-139	1.75287	0.996206	0.951353	2.86459	2.52068	0.569653	42.0389	33.5484	47.2462	33.6362	59.3751	28.9105
ENSMUSG00000097768.2	2310043M15Rik	-4.53763	7.47171e-05	0.000336942	0.339103	0	0.124404	0.189966	0.049062	0	1.02229	1.31394	1.45789	1.01124	0.190004	0.410251
ENSMUSG00000007440.10	Pcdha11	-4.53542	1.64186e-06	9.18585e-06	0.338815	0.263847	0.778611	0.914618	1.05215	1.19271	2.98878	2.43888	3.46146	3.13888	4.74606	1.75089
ENSMUSG00000026888.14	Grb14	-4.53301	3.84223e-09	2.78165e-08	0.018643	0	0.070981	0.274029	0.219052	0.003982	0.804482	0.781413	1.31091	1.29026	2.94527	0.466842
ENSMUSG00000024406.16	Pou5f1	-4.52766	4.80774e-05	0.000222444	0.007484	0	0	0	0.067823	0	0.275494	0.32921	0.198193	1.55654	0.478994	0.171307
ENSMUSG00000112481.1	Gm29684	-4.51773	0.0181992	0.0493301	0.045374	0	0	0	0	0	0.21638	0.150695	0.076012	0.143828	1.01991	0.279833
ENSMUSG00000093355.1	Snora26	-4.51674	0.000528387	0.00207153	0	0	0.630855	2.53198	3.03511	0	7.38683	7.44364	10.1031	8.76811	4.42553	0.564092
ENSMUSG00000060461.5	Dppa5a	-4.50486	0.00135096	0.00488853	0	0	0	0	0	0	0.445129	0.379254	0.283541	0.265437	0.324723	0.414048
ENSMUSG00000056735.5	A930024E05Rik	-4.49374	2.17221e-18	3.02411e-17	1.51381	0	1.01758	1.1811	0.542813	1.60863	26.4437	20.1286	33.4283	21.8625	27.7054	15.074
ENSMUSG00000073686.2	Gm10564	-4.48553	0.0021664	0.00748751	0	0	0.007509	0.043672	0	0	0.225983	0.106025	0.324594	0.26987	0.128471	0.072602
ENSMUSG00000103776.1	2900035J10Rik	-4.47272	5.91459e-13	5.77564e-12	0	0	0.14169	0.233052	0.317256	0	3.47318	3.21407	4.55103	2.81671	2.94811	2.67559
ENSMUSG00000027577.14	Chrna4	-4.47263	7.46706e-05	0.000336798	0	0	0.026885	0.026976	0	0	0.160769	0.059474	0.082826	0.229713	0.205501	0.10819
ENSMUSG00000031654.16	Cbln1	-4.46348	3.31119e-05	0.000156843	0	0	0.267368	0.110652	0.13957	0	0.689036	0.444279	0.331214	0.413692	0.321518	0.422699
ENSMUSG00000102871.1	Gm37143	-4.46333	0.00493845	0.0156957	0	0	0.041575	0	0	0	0.147183	0.554874	0.191448	0	0.231406	0.018863
ENSMUSG00000037159.11	Wee2	-4.45957	0.0139942	0.0393264	0	0	0	0	0.018791	0	0.151426	0.044066	0.25749	0.106815	0	0.068075
ENSMUSG00000045318.6	Adra2c	-4.45791	0.000451713	0.00178715	0	0	0	0.036546	0	0	0.037732	0.191614	0.370469	0.226841	0.084127	0.037264
ENSMUSG00000030683.11	Sez6l2	-4.45222	2.82569e-07	1.71639e-06	0	0	0.168849	0.418893	0.183475	0	2.47543	1.9848	3.27116	2.57673	3.98523	1.45452
ENSMUSG00000029193.7	Cckar	-4.44609	1.03953e-08	7.23392e-08	0	0	0.179846	0.030813	0.084661	0.251289	2.93947	1.3274	4.95233	1.87263	5.544	2.06478
ENSMUSG00000034936.2	Arl4d	-4.43492	1.14369e-14	1.25269e-13	1.04116	0	0.467418	0.545555	0.335353	1.80149	16.4156	17.3085	20.1872	17.1318	24.6037	18.1426
ENSMUSG00000028211.11	Trp53inp1	-4.42786	5.47111e-97	8.56246e-95	1.46621	1.31789	2.08465	2.60322	3.68616	1.44596	49.7575	43.0386	62.6151	49.6075	56.59	35.0763
ENSMUSG00000052942.13	Glis3	-4.41928	8.9622e-06	4.5601e-05	0.058124	0.003616	0.058381	0.052769	0.024044	0	0.540186	0.357205	0.576728	0.34439	0.468774	0.269849
ENSMUSG00000021703.9	Serinc5	-4.40648	7.48193e-179	4.47362e-176	1.78732	1.12699	1.61821	1.81867	2.93531	1.76951	52.4879	47.4835	52.4781	38.9162	44.9327	30.296
ENSMUSG00000034472.13	Rasd2	-4.39565	0.00348799	0.0115142	0	0	0	0.019794	0.022733	0	0.038387	0.142045	0.0567	0.099761	0.158154	0.057394
ENSMUSG00000020374.16	Rasgef1c	-4.39331	0.000294202	0.00120107	0.010071	0.031607	0.02985	0.00613	0.021592	0	0.044421	0.056794	0.028784	0.032337	0.040442	0.023375
ENSMUSG00000052516.19	Robo2	-4.3928	7.9972e-50	3.67824e-48	0.478835	0.443596	0.863859	1.42672	2.76138	1.03184	59.222	49.0145	78.4139	41.7716	58.7004	21.3704
ENSMUSG00000104313.1	Gm37911	-4.383	0.00475912	0.0152129	0	0	0	0.043997	0	0	0.126201	0.106814	0	0.245386	0.504933	0.125805
ENSMUSG00000030043.11	Tacr1	-4.37499	2.81368e-05	0.000134479	0	0	0	0.020235	0	0.108899	0.746838	0.61719	0.645989	0.700758	0.830944	0.37944
ENSMUSG00000098602.1	Mir6946	-4.37473	0.00062292	0.00241334	0	0	0	0.492578	0	0	3.21716	0.774779	6.16798	3.06279	2.6948	1.284
ENSMUSG00000096934.1	Gm26658	-4.37325	0.000137798	0.000595058	0	0	0.051143	0.108378	0	0	0.584733	0.732398	0.844689	0.650509	1.39234	0.329613
ENSMUSG00000065299.1	Gm23138	-4.37216	0.00243864	0.00832846	0	0	0	0	0	0	2.11075	0.581084	2.00441	1.18935	1.09929	0.87771
ENSMUSG00000104920.1	Gm43215	-4.3695	0.00405655	0.013195	0	0	0	0	0	0	0.593919	0.581084	0.169086	0.103675	0.671908	0.792829
ENSMUSG00000103080.1	Gm38123	-4.36572	0.0134864	0.0381292	0	0	0	0	0	0	0.065221	0.046838	0.049649	0	0.082936	0.053839
ENSMUSG00000089169.1	Gm25413	-4.36152	0.012876	0.03663	0	0	0	0	0	0	0.573591	0.54756	0.549531	0	0.585977	0.394069
ENSMUSG00000037161.14	Mgarp	-4.36117	0.00267292	0.00904642	0	0	0.091862	0.131545	0	0	0.715224	1.30933	0.587508	0.079489	0.634222	0.343334
ENSMUSG00000021090.16	Lrrc9	-4.36024	0.000333996	0.00135052	0	0	0.005171	0.004737	0.88437	0.040522	0.301809	0.123022	0.292889	0.138162	0.231451	0.461224
ENSMUSG00000030310.10	Slc6a1	-4.3456	6.21974e-18	8.47681e-17	0.281286	0.008447	0.267068	0.026011	0.905507	0.07589	7.21597	8.20453	5.00052	4.22046	10.1689	4.99072
ENSMUSG00000028546.17	Elavl4	-4.34117	4.48129e-59	2.62561e-57	3.90017	0.22423	6.5008	6.38119	7.84872	1.00273	120.809	115.166	133.288	98.0326	124.222	88.8811
ENSMUSG00000028681.11	Ptch2	-4.34099	1.62523e-05	8.00564e-05	0.114069	0	0.049434	0.044553	0	0	0.689077	0.803538	0.630666	0.690986	0.427492	0.789991
ENSMUSG00000031027.15	Stk33	-4.33648	6.97352e-05	0.000316004	0	0	0	0	0.264736	0	0.534098	0.486061	0.675454	0.39464	0.263608	0.19348
ENSMUSG00000082974.1	Gm15129	-4.3243	0.00590169	0.0183986	0	0	0	0	0	0	1.00398	0.070813	0.141815	0.295495	0.528697	0.521687
ENSMUSG00000105526.1	Gm43490	-4.32277	1.38888e-14	1.51201e-13	0.222328	0	0.102181	0.124549	0.117749	0	1.74847	1.52787	4.37068	1.67739	3.38327	2.01347
ENSMUSG00000054150.12	Syne3	-4.32059	5.2706e-05	0.000242678	0	0	0.024336	0.046766	0.089383	0.218924	0.485171	0.218797	0.596496	0.717044	0.486903	0.351033
ENSMUSG00000097823.2	Gm16701	-4.31535	0.00708555	0.0216324	0	0	0	0.083266	0	0	0.079893	0.120003	0.448022	0.41822	0.021069	0.537868
ENSMUSG00000067276.5	Capn6	-4.31507	0.000145414	0.000625976	0	0	0.014628	0.07615	0.008887	0	0.189186	0.313912	0.281254	0.357735	0.144456	0.147407
ENSMUSG00000057378.15	Ryr3	-4.31383	2.66869e-13	2.6803e-12	0.028662	0.096668	0.03361	0.036347	0.017662	0.033193	0.590634	0.314071	0.818228	0.596704	0.312029	0.179343
ENSMUSG00000105947.1	Gm43789	-4.3097	0.00032702	0.00132346	0	0	0.054811	0	0	0	0.220703	0.400553	0.229416	0.277139	0.081522	0.060342
ENSMUSG00000103522.1	9430087J23Rik	-4.30735	2.52752e-05	0.000121524	0	0.015807	0.117615	0	0	0	0.584441	1.21765	0.464108	0.23687	0.583411	0.347647
ENSMUSG00000030317.8	Timp4	-4.29824	2.65637e-05	0.000127247	0.12244	0	0	0	0.049623	0	0.807536	1.16867	0.595991	0.983889	0.488987	0.311905
ENSMUSG00000036295.5	Lrrn3	-4.28035	1.2887e-40	4.52579e-39	2.06994	4.82909	2.10596	3.03063	2.79381	2.15441	81.7192	75.9335	77.3853	66.8133	89.7622	61.068
ENSMUSG00000085303.3	Gm16751	-4.27611	3.61374e-05	0.000170137	0	0	0.023217	0.052842	0	0.230896	0.739924	0.142426	0.260403	0.313894	0.598068	0.489175
ENSMUSG00000110692.1	Gm33460	-4.27164	4.80558e-07	2.84636e-06	0	0	0.460172	0.746633	0	1.25653	12.3118	17.571	11.3881	10.1539	10.4267	7.49608
ENSMUSG00000024064.14	Galnt14	-4.26265	1.17032e-12	1.12031e-11	0.086065	0	0.007827	0.032976	0.015432	0.062526	0.160181	0.239084	0.174668	0.145576	0.245716	0.185847
ENSMUSG00000042942.18	Greb1l	-4.25774	0.000207705	0.00086972	0.038612	0	0.027399	0.029403	0	0.21016	0.074373	0.123524	0.088547	0.191316	0.058008	0.07546
ENSMUSG00000065799.1	Gm25517	-4.25703	0.00730763	0.0221912	0	0	0	0.085738	0	0	0.642145	1.50908	0.791174	1.91506	3.82952	0
ENSMUSG00000101179.1	Gm29455	-4.25318	1.15373e-05	5.7783e-05	0.184879	0	0.034849	0.156859	0.040158	0.067692	2.56765	0.796218	2.4191	0.469036	0.740877	0.37494
ENSMUSG00000001672.14	Marveld3	-4.25184	0.000721235	0.00276302	0	0	0.033122	0	0.281832	0	1.01355	0.794993	0.101427	0.214049	0.135141	0.009464
ENSMUSG00000116824.1	Gm18021	-4.24794	6.95466e-06	3.58558e-05	0	0	0	0.335425	0.543394	0	3.6162	3.25018	6.08005	2.95759	2.67829	1.87457
ENSMUSG00000022575.5	Gsdmd	-4.24672	4.31025e-10	3.41641e-09	0.272429	0.79974	0.071452	0.209848	1.17341	1.45032	11.0248	7.47461	9.16401	8.68146	13.4048	8.4764
ENSMUSG00000033256.14	Shf	-4.24554	5.93007e-25	1.16793e-23	0.730577	1.94422	2.12465	2.49475	0.559551	1.55882	53.2983	39.8141	95.7577	68.3653	78.5814	41.7353
ENSMUSG00000089876.3	Tmem102	-4.24518	0.000179283	0.000758473	0	0	0	0.05473	0.627986	0.109516	0.619421	0.964666	0.463698	0.273622	0.552438	0.310778
ENSMUSG00000105681.1	Gm43428	-4.236	0.00934816	0.0276742	0	0	0	0	0.040607	0	0.033807	0.085085	0.250661	0.334459	0	0.029155
ENSMUSG00000113068.1	Gm48133	-4.23551	0.00959614	0.028322	0	1.65313	0.246888	0.094773	0.145032	1.4241	1.05767	1.06591	0.449286	0.124311	0.167931	0
ENSMUSG00000002908.17	Kcnn1	-4.2321	5.06887e-13	4.9706e-12	0.313205	0	0.15206	0.677301	0.31282	0.211154	3.72052	1.88478	6.47745	8.12398	4.80143	4.59928
ENSMUSG00000074113.4	Gm10629	-4.22572	0.000663876	0.00255726	0	0	0.089542	0	0.232575	0	0.07295	0.424993	0.204264	0.34737	0.467811	0.079676
ENSMUSG00000028137.9	Celf3	-4.21716	2.7329e-163	1.24958e-160	1.30953	1.1009	1.17437	1.296	1.48253	1.09076	46.1576	32.7062	51.4243	38.6603	60.5158	28.0989
ENSMUSG00000084024.1	Gm15937	-4.21317	0.00150072	0.0053744	0	0	0	0.071321	0	0	0.594453	0.335005	1.01904	0.094022	0.119439	0.557797
ENSMUSG00000024030.7	Abcg1	-4.20535	3.13538e-89	4.01725e-87	0.357226	0.451143	0.498003	0.529406	0.628645	0.233178	15.0168	15.4637	13.222	10.6694	15.702	7.58971
ENSMUSG00000000308.14	Ckmt1	-4.20387	0.00591843	0.0184434	0	0	0	0	0.062334	0	0	0.506067	0.414698	0.220045	0.23181	0.358774
ENSMUSG00000032528.5	Vipr1	-4.20208	7.11605e-11	5.98842e-10	0	0.073897	0.105417	0.06211	0.057025	0.021842	0.99651	0.329938	0.534122	0.514923	0.635472	0.617114
ENSMUSG00000024968.14	Rcor2	-4.20166	2.24786e-165	1.09204e-162	10.0971	7.76708	17.6039	21.1382	27.1379	14.3273	313.777	301.868	431.289	327.392	452.411	244.83
ENSMUSG00000022212.15	Cpne6	-4.19513	0.00037891	0.00151844	0	0	0.031716	0	0.108611	0	0.598869	0.18646	0.675154	0.312045	0.397137	0.241778
ENSMUSG00000108986.1	Gm32061	-4.18783	0.000185337	0.000781955	0	0	0.038957	0	0	0	0.18687	0.177433	0.180997	0.09515	0.169944	0.055625
ENSMUSG00000040093.16	Bmf	-4.17818	2.50178e-07	1.528e-06	0.119296	0.015158	1.02974	0.856342	2.81268	0.694743	15.6287	13.9937	19.2477	15.4613	29.3174	13.6725
ENSMUSG00000052981.6	Ube2ql1	-4.17599	1.68249e-206	1.3529e-203	1.90397	0.981846	2.29461	3.92826	3.42014	1.73329	52.797	45.1781	58.9846	41.7435	64.6798	35.262
ENSMUSG00000025175.12	Fn3k	-4.17049	9.402e-06	4.77035e-05	0.098186	0	0.030692	0.030796	0	0	0.471849	0.149003	0.430923	0.298409	0.251725	0.137589
ENSMUSG00000116740.1	Gm49659	-4.16056	1.1573e-05	5.79368e-05	0	0	0.118687	0	0	0.142096	0.965606	1.12261	1.3387	1.74436	0.789003	0.982624
ENSMUSG00000020806.15	Rhbdf2	-4.15993	1.24767e-11	1.12074e-10	0.005504	0.009242	0.099689	0.071267	0.109061	0.038297	1.30518	1.18588	0.790167	0.442376	1.32953	0.840076
ENSMUSG00000090429.3	Gm17271	-4.14553	0.0006165	0.00239045	0	0	0	0	0.120795	0	0.504114	1.09015	0.631574	0.399049	0.596931	0.576803
ENSMUSG00000030838.19	Ush1c	-4.13616	0.000125321	0.000543998	0	0	0.018149	0.011478	0	0	0.084808	0.11732	0.102372	0.05401	0.105127	0.048216
ENSMUSG00000117984.1	Gm31819	-4.12374	0.00110455	0.0040684	0.335205	0	0	0	0	0	1.98122	1.27651	2.23401	0.999476	1.00708	0.759603
ENSMUSG00000112601.1	Gm47590	-4.11948	0.00065047	0.0025109	0	0	0	0.045683	0	0	0.043678	0.154253	0.180166	0.235472	0.148696	0.065919
ENSMUSG00000083377.1	Gm12653	-4.11534	3.87058e-07	2.31609e-06	0	0	0.851267	0.242338	0.424334	0	2.98769	7.16774	6.14227	5.59037	4.00669	4.31393
ENSMUSG00000065017.1	Gm23510	-4.11075	0.00584884	0.0182486	0	0	0	0	0	0	1.01929	0.798545	0.678421	0.395367	1.15986	0.288406
ENSMUSG00000087893.1	Gm23441	-4.10939	0.00130709	0.00474662	0	0	0.045079	0	0.229433	0	2.25526	1.94	2.28543	0.594299	6.08544	0.562356
ENSMUSG00000039114.16	Nrn1	-4.10425	2.42019e-46	9.9711e-45	1.33333	0.647047	4.67809	6.59585	5.48143	4.60823	85.0214	66.9405	135.37	87.1989	121.207	76.8524
ENSMUSG00000027273.13	Snap25	-4.10045	3.33616e-08	2.21326e-07	0.115453	0.439081	0.138678	0.312979	0.217133	0	5.40019	1.62004	8.89812	5.50071	2.65205	1.06309
ENSMUSG00000081553.1	Ccdc50-ps	-4.09408	0.0029792	0.00995586	0.034661	0.053881	0	0	0.079457	0	0.435568	0.24886	0.042586	0.424486	0.044708	0.136423
ENSMUSG00000096146.2	Kcnj11	-4.09195	4.26523e-11	3.65665e-10	0.142606	0	0.337239	0.354989	0.716173	1.24983	11.9826	13.2663	9.28283	7.81697	11.6622	9.81898
ENSMUSG00000031789.17	Cngb1	-4.08881	9.75663e-07	5.58593e-06	0.041784	0	0.010085	0	0.071947	0.007527	0.298778	0.442316	0.413567	0.253205	0.530933	0.140404
ENSMUSG00000062859.15	Tcp11	-4.07932	1.76219e-14	1.90419e-13	0.129514	0	0.039026	0.134582	0.16467	0	1.69477	1.52455	2.22184	2.04369	1.82183	1.23378
ENSMUSG00000060402.8	Chst8	-4.07899	0.00179914	0.0063253	0.000775	6.5e-05	0.004734	0	0.018985	0	0.01828	0.043425	0.018041	0.02286	0.007494	0.01693
ENSMUSG00000104263.1	9430062P05Rik	-4.07588	2.87646e-06	1.5581e-05	0	0	0.005705	0.12193	0.453624	0.017349	1.89675	1.83237	1.69769	1.46491	1.49606	1.44052
ENSMUSG00000115484.1	Gm33121	-4.07212	0.00438066	0.0141427	0	0	0.085934	0	0	0	0.307028	0.170836	0.892693	1.02414	0.011829	0.222735
ENSMUSG00000022176.11	Rem2	-4.06566	3.64193e-09	2.64705e-08	0.119432	0	0.519685	0.599494	0.40372	0.304284	4.5368	3.79347	8.44934	4.96957	7.10158	4.6781
ENSMUSG00000032024.10	Clmp	-4.06521	8.49075e-24	1.57891e-22	0.182243	0.880731	0.33898	0.425189	0.340049	0.397398	15.0984	11.9939	8.41154	5.95232	9.5343	5.7965
ENSMUSG00000115573.1	Gm49131	-4.05435	0.0132812	0.0376267	0.20266	0	0	0	0	0	2.20611	0.678706	0.54784	0.373896	3.45913	0
ENSMUSG00000114418.1	Gm18883	-4.0527	0.00924667	0.0274225	0	0	0	0	0	0	0.299166	0.011362	0.301805	0.230287	0.544052	0.358586
ENSMUSG00000098625.1	Mir6953	-4.04936	0.000340244	0.00137507	0	0	0.399908	0.478702	0	0	2.99524	2.76015	4.22965	2.14304	4.59812	2.04739
ENSMUSG00000040855.15	Reps2	-4.03491	0.000347518	0.00140204	0.00209	0.054696	0.000601	0.012879	0.007604	0.01296	0.025661	0.034462	0.009139	0.018899	0.009758	0.011484
ENSMUSG00000050505.7	Pcdh20	-4.02516	0.000200934	0.00084288	0	0	0.012075	0.197774	0.141748	0	0.509166	0.921566	1.9464	0.911798	0.932857	1.16272
ENSMUSG00000029712.14	Actl6b	-4.01971	5.46709e-07	3.21937e-06	0	0	0.241539	0.121895	0.372973	0.016874	3.28545	3.49202	7.84933	3.69822	4.72114	1.46047
ENSMUSG00000051022.7	Hs3st1	-4.01966	4.8357e-38	1.5259e-36	0.046657	0.024657	1.87825	4.35821	3.85149	0.020708	47.4167	24.2728	47.9545	35.6236	53.4412	38.5161
ENSMUSG00000001313.12	Rnd2	-4.00819	7.62732e-53	3.79236e-51	2.16954	7.19247	9.5751	7.43792	6.72124	5.79976	173.307	186.937	280.985	184.224	301.577	166.555
ENSMUSG00000116902.1	Gm49660	-4.00556	4.1121e-06	2.18777e-05	0.189128	0	0	0.035739	0	0.061237	1.02525	0.772182	1.35269	1.53891	0.849809	0.441326
ENSMUSG00000096085.1	Gm24465	-4.00044	0.0117769	0.0338876	0	0	0	0.31317	0	0	1.94629	1.69981	2.77333	1.55727	0.626179	0
ENSMUSG00000031824.15	6430548M08Rik	-3.99307	3.32922e-73	2.85419e-71	0.315531	0.194182	0.240402	0.561989	0.593537	0.125661	9.43465	7.11196	9.07847	7.60887	10.4915	4.27988
ENSMUSG00000089809.9	Rasgef1b	-3.99252	1.42598e-216	1.33009e-213	0.124737	0.093654	4.53125	5.57834	4.86702	0.079726	100.003	92.0875	105.133	83.6472	95.4826	65.113
ENSMUSG00000078453.3	Abracl	-3.9782	2.13417e-92	2.9623e-90	10.1278	3.6815	13.6109	20.4357	15.8793	18.2924	254.855	241.831	311.879	258.836	368.957	212.058
ENSMUSG00000105686.1	Gm35394	-3.97377	4.20878e-05	0.000196368	0.096789	0.095413	0.220938	0.085525	0.757881	0	3.79643	3.14557	3.51432	2.70546	3.30943	1.18231
ENSMUSG00000106500.1	Gm42540	-3.96535	1.03501e-07	6.5603e-07	0	0	0.091235	0.102749	0.057496	0	0.728262	0.663269	1.11784	0.734115	0.499213	0.24492
ENSMUSG00000062380.4	Tubb3	-3.96405	1.05495e-46	4.40868e-45	6.32737	13.8368	13.872	11.3115	19.2185	13.5708	234.324	185.1	308.867	203.178	438.736	216.322
ENSMUSG00000034226.7	Rhov	-3.96348	0.00193919	0.00677962	0	0	0.15716	0	0	0	0.861109	0.263416	0.610618	0.09648	1.04579	0.505902
ENSMUSG00000107134.1	Gm42528	-3.96214	2.97418e-09	2.18166e-08	0.289419	0	0.339737	0.331786	0.473531	0	3.1364	3.76515	5.86228	3.69311	4.49002	3.00809
ENSMUSG00000110263.1	Gm45652	-3.9618	1.58733e-08	1.08708e-07	0.751181	0	0.141469	0.021617	0.244822	0.215486	3.34177	5.64384	9.87406	5.60201	3.63382	1.57741
ENSMUSG00000090125.3	Pou3f1	-3.94284	5.62295e-10	4.41636e-09	3.50001	0.026346	2.07319	2.28295	2.44948	0.430019	33.1547	34.4614	33.4963	25.4579	33.5037	21.1866
ENSMUSG00000099061.1	Gm28050	-3.93888	0.013252	0.0375622	0.107951	0.092634	0.234361	0.144062	0.130828	0	0.128281	1.06588	1.36294	0.186489	0.821291	1.17473
ENSMUSG00000055761.14	Nkain3	-3.93827	9.50941e-07	5.45376e-06	0.044946	0.12267	0.135086	0.179068	0.085409	0.153032	8.92474	6.24552	10.7454	5.86026	7.86932	6.17267
ENSMUSG00000020887.3	A230052G05Rik	-3.93783	2.52929e-05	0.000121584	0	0	0	0.16948	0.067826	0.302513	1.37588	0.50258	2.20885	2.48779	1.51282	1.73759
ENSMUSG00000037664.13	Cdkn1c	-3.93694	1.13877e-19	1.68818e-18	3.41514	5.11633	3.49788	3.95948	4.97299	5.92039	65.4322	44.6072	239.329	132.075	237.148	70.0818
ENSMUSG00000085779.1	Atcayos	-3.93346	0.000428553	0.00170043	0.185	0	0.273164	0.155373	0.000502	0.022419	0.981616	0.916984	1.87837	1.62948	1.85496	0.444103
ENSMUSG00000105852.4	Gm42890	-3.92008	0.0165935	0.0455658	10.5348	4.52666	9.43871	16.6674	13.7111	8.449	9.53691	9.02471	10.1155	7.52722	10.3015	5.6134
ENSMUSG00000100183.1	Gm28512	-3.89789	2.93919e-08	1.95547e-07	0	1.33171	1.03055	0.87825	2.13415	1.17294	17.3175	12.8323	12.8066	14.1115	17.4448	6.4054
ENSMUSG00000028613.15	Lrp8	-3.89379	9.39421e-139	3.22152e-136	7.08074	2.63887	5.92997	7.71157	8.65598	4.55171	137.768	147.474	169.909	97.9146	113.644	99.2475
ENSMUSG00000036915.17	Kirrel2	-3.89344	0.0132318	0.0375186	0	0	0	0.101234	0	0	0.215196	0.306253	0.840024	0.192791	0.372235	0.042689
ENSMUSG00000061353.11	Cxcl12	-3.88917	1.02956e-07	6.52934e-07	0	0.835962	0.19402	0.033198	0.07632	0.127312	22.7427	18.8609	12.6897	16.824	30.298	7.51496
ENSMUSG00000043460.7	Elfn2	-3.88867	1.48226e-05	7.34016e-05	0	0	0.06811	0.035249	0.061118	0.003761	0.55301	0.692226	0.336065	0.472305	0.544072	0.213809
ENSMUSG00000104684.1	5430427N15Rik	-3.88173	0.000167902	0.00071369	0	0	0	0.169036	0.130493	0	1.75926	0.635963	0.555378	0.619403	0.31949	0.478087
ENSMUSG00000060923.5	Acyp2	-3.88036	0.0160483	0.0442196	0	0	0.156448	0.018859	0.229974	2.17124	0.381328	0.762883	0.896374	0.135896	0.3924	0.544729
ENSMUSG00000021453.2	Gadd45g	-3.87851	5.11428e-37	1.56304e-35	7.159	11.8481	6.67345	8.38319	7.06661	6.08129	145.549	137.322	171.598	125.44	256.06	112.808
ENSMUSG00000104252.5	Pcdha4	-3.87556	0.000493421	0.00194196	0.205651	0.245137	0.777418	0.918328	0.977542	1.10955	2.50767	2.07732	3.12265	3.11562	4.36534	1.87166
ENSMUSG00000086067.1	Gm16183	-3.87256	0.0168335	0.04611	0	0	0	0.112352	0	0	0.232494	0.277634	0	0.687649	0.566843	0.055697
ENSMUSG00000000202.9	Btbd17	-3.87058	1.77389e-77	1.67471e-75	2.02185	1.9231	3.50201	2.80529	3.77314	2.87844	64.6329	71.8149	62.8924	49.18	67.6257	33.8575
ENSMUSG00000025777.8	Gdap1	-3.86483	1.50226e-17	2.00522e-16	0.658131	0.143867	0.308553	0.456283	0.256685	1.02772	13.8045	10.5126	11.14	10.9706	16.3801	7.79476
ENSMUSG00000010175.13	Prox1	-3.86258	0.000112459	0.000492385	0.078504	0.330929	0.448311	0.377485	0.446698	0.269513	4.7161	2.93977	4.66522	3.50848	4.38478	2.21355
ENSMUSG00000027950.7	Chrnb2	-3.85923	1.27555e-33	3.49114e-32	1.43851	0.733273	0.856912	0.660695	1.13244	0.545319	14.8436	11.9742	20.4542	14.8005	16.6265	8.6998
ENSMUSG00000049556.5	Lingo1	-3.85679	8.975e-05	0.0003991	0	0.175245	0.050959	0.027813	0.024976	0.054853	0.156204	0.276634	0.891482	0.229585	0.183204	0.144592
ENSMUSG00000108597.1	Gm44708	-3.85563	0.00381361	0.0124728	0	0	0	0.060774	0	0	0.057903	0.12988	0.128799	0.42019	0.13838	0.032128
ENSMUSG00000097706.1	E030037K01Rik	-3.85397	6.26322e-05	0.000285258	3.00175	0.054901	1.29323	3.25087	3.52468	1.28328	5.9308	4.75357	6.24686	4.33256	6.65947	3.46892
ENSMUSG00000104625.1	Gm42448	-3.84928	0.00395249	0.0128744	0	0	0.052147	0	0	0	0.166184	0.333179	0.108013	0.041721	0.212156	0.024277
ENSMUSG00000094500.2	Smim18	-3.84115	1.54116e-09	1.1623e-08	0	0	0.716032	1.13355	1.16511	0.88976	8.84755	10.6545	12.2468	12.9123	12.0477	5.79079
ENSMUSG00000043458.5	Pcdhb12	-3.81658	0.00045993	0.00181751	0	0	0.041513	0	0.102924	0	0.170468	0.444911	0.591215	0.443762	0.358436	0.171929
ENSMUSG00000040631.8	Dok4	-3.81265	6.21146e-22	1.0496e-20	1.05984	1.66215	0.878869	0.751437	0.791769	0.450541	37.8149	40.596	52.0452	34.1015	56.6466	34.0485
ENSMUSG00000100636.1	Gm3551	-3.80822	0.00222871	0.00768506	0	0	0.268719	0	0	0	0.319838	1.0449	1.06265	0.660152	0.212762	0.710707
ENSMUSG00000019230.14	Lhx9	-3.80205	7.1353e-09	5.05431e-08	0.074811	0	0.340157	0.19163	0.404188	0.066443	4.90688	0.546665	11.7602	6.79569	10.655	2.41939
ENSMUSG00000086873.1	Gm15672	-3.79849	0.00316022	0.0105096	1.24347	0	0.054262	0.030052	0.462069	0.385436	0.579054	1.88659	2.24371	1.05697	0.675896	0.463371
ENSMUSG00000073985.2	Gm10602	-3.79847	4.24399e-05	0.000197931	0.772445	0.876364	0.668925	0.517826	0.881429	1.57993	1.37205	2.82979	1.77859	1.58805	2.60314	0.997643
ENSMUSG00000087200.1	Lrp8os3	-3.79813	0.000284121	0.00116154	0	0	0.229647	0.088709	0.129212	0.158853	1.16494	0.999125	0.42723	1.10363	1.32723	0.71787
ENSMUSG00000067929.3	Gm10226	-3.79767	9.95714e-09	6.93727e-08	0	0	0.370442	0.33603	0.349267	0.185908	3.36185	5.61942	3.39864	2.41568	3.56392	4.02919
ENSMUSG00000103037.1	Pcdhgb1	-3.79619	9.4011e-07	5.39563e-06	27.2171	21.6411	24.261	26.1619	32.8526	21.4711	52.5922	58.5369	69.4279	43.5804	61.254	28.2321
ENSMUSG00000029094.12	Afap1	-3.79241	2.49436e-134	7.86026e-132	1.45939	0.783804	1.02939	4.58583	4.23332	0.713178	42.8367	63.7502	51.1953	42.0652	63.0117	39.2162
ENSMUSG00000022658.10	Tagln3	-3.78838	3.80741e-78	3.6537e-76	10.513	3.72983	10.8079	12.9833	12.1424	6.95822	134.883	109.693	185.592	128.071	221.295	107.665
ENSMUSG00000011148.14	Adssl1	-3.78601	2.63007e-05	0.000126039	0.248697	0	0.074586	0.187983	0.476537	0.444025	1.84277	0.591835	0.824238	1.44808	3.53251	1.23545
ENSMUSG00000056316.2	Gm9996	-3.78501	0.00125723	0.004583	1.18443	0	1.32797	2.46985	1.98171	0.063562	14.3709	15.4594	22.9108	13.6952	20.0454	7.98844
ENSMUSG00000107172.1	4933430H06Rik	-3.78317	0.00115657	0.0042439	0.86886	0.037753	0	0	0	0	2.69064	2.99801	4.48337	3.34605	3.17147	1.41765
ENSMUSG00000020593.16	Lpin1	-3.77824	2.16503e-112	4.58966e-110	0.176352	0.073984	0.155604	0.25802	0.219991	0.171286	9.35231	2.54725	10.6298	9.5646	9.45165	4.36688
ENSMUSG00000113404.1	Gm48622	-3.77583	0.00012905	0.000559042	0	0	0.011814	0.18653	0.126732	0.095993	0.759554	0.496651	0.613478	0.928385	0.794404	0.680829
ENSMUSG00000020083.13	Fam241b	-3.7739	2.17962e-07	1.34178e-06	0.620414	0.014225	1.2194	0.208495	0.483327	0.258853	12.8381	8.3481	12.7604	10.7409	14.44	9.866
ENSMUSG00000039913.12	Pak7	-3.76563	2.51562e-07	1.53605e-06	0.220467	0	0.394135	0.235929	0.383512	0.103159	2.32751	3.48582	5.47601	3.54886	3.39674	2.85825
ENSMUSG00000020034.7	Tcp11l2	-3.76212	5.50714e-13	5.38905e-12	0.774326	0.206156	0.348585	0.314401	1.67047	0	7.54199	4.63609	8.23864	6.46124	7.13835	3.46721
ENSMUSG00000027967.8	Neurog2	-3.76128	4.45163e-265	6.92051e-262	23.5726	13.1783	26.6854	42.2597	35.3957	21.9486	400.588	390.75	495.871	396.429	516.475	372.957
ENSMUSG00000036510.17	Cdh8	-3.75716	2.33433e-60	1.42872e-58	0.502193	0.253083	0.505118	0.305947	0.374184	0.545335	32.7282	25.0206	29.0478	22.6689	26.9514	15.0986
ENSMUSG00000069227.4	Gprin1	-3.75239	4.41183e-07	2.62716e-06	1.21805	0.996448	1.22898	1.72269	1.17832	0.640273	11.6098	12.2657	11.7098	10.7219	14.4661	10.2491
ENSMUSG00000109874.1	Gm9911	-3.74515	0.0141099	0.0396181	1.05857	0	0	0	0	0.331375	4.07719	4.15863	6.0707	5.59021	4.0526	2.0178
ENSMUSG00000102097.1	A930006L05Rik	-3.74311	1.41996e-05	7.04962e-05	0	0	0.188867	0.096455	0.246948	0	1.30137	1.56917	1.89222	1.37306	0.762841	0.8634
ENSMUSG00000060314.13	Zfp941	-3.74229	2.23859e-05	0.000108392	0.150706	0	0.071841	0.144169	0.067162	0	0.521465	0.684484	0.251962	0.683667	0.985351	0.815554
ENSMUSG00000115160.1	Gm6532	-3.73696	9.84829e-05	0.000434701	0	0	0.160023	0.000428	0.195059	0	0.769655	0.746885	1.08349	1.04398	1.69614	0.313746
ENSMUSG00000030930.14	Chst15	-3.73618	3.29462e-88	4.06494e-86	0.257491	0.357322	0.704237	0.49621	0.640009	1.35715	11.6695	7.96852	12.0089	9.76409	10.7695	5.62914
ENSMUSG00000077505.1	Gm24233	-3.72636	0.0145149	0.0405746	0	0	0	0	0.702988	0	2.34852	1.6677	0.656943	0.347399	1.16224	5.44277
ENSMUSG00000113673.1	Gm47486	-3.72384	0.00381404	0.0124728	0	0	0.016887	0	0	0	0.025993	0.051517	0.077883	0.035183	0.048157	0.040037
ENSMUSG00000116021.1	Gm49474	-3.71821	1.64383e-06	9.19242e-06	0	0	0.170697	0.141021	0.083334	0	0.530754	0.873338	1.24057	1.23238	0.878259	0.804533
ENSMUSG00000056752.16	Dnah9	-3.71577	1.56072e-06	8.74866e-06	0	0.021492	0.022973	0.004532	0.015202	0.013325	0.268209	0.516236	0.427388	0.357546	0.494505	0.339249
ENSMUSG00000102717.1	Gm37759	-3.69727	0.0051002	0.0161526	0	0	0.041741	0	0	0	0.227298	0.162605	0.132832	0.133073	0.340499	0.079097
ENSMUSG00000034858.16	Fam214a	-3.69486	2.03736e-77	1.9157e-75	0.513756	0.408991	0.264976	0.64203	1.47039	0.546436	25.797	24.8761	37.7057	28.1087	28.4817	16.9251
ENSMUSG00000048978.14	Nrsn1	-3.69439	0.000185054	0.000781045	0	0	0.096849	0.113773	0.027705	0	0.980475	0.336439	0.573432	0.278464	0.370886	0.467368
ENSMUSG00000063446.4	Plppr1	-3.69083	1.71145e-48	7.53005e-47	0.766799	1.01268	0.671483	1.37374	4.02489	0.616051	29.7164	21.9742	33.3775	23.7228	29.3552	23.1322
ENSMUSG00000108297.1	Gm44167	-3.68984	0.0055346	0.0173845	0	0.862417	0.144294	0	0.083139	0	4.35156	5.29907	5.65143	5.80398	2.90559	2.46108
ENSMUSG00000000632.13	Sez6	-3.68892	8.17718e-132	2.44466e-129	2.76377	1.76984	2.06704	4.44641	3.6468	2.78255	78.2079	61.1369	98.3361	64.7533	87.8169	38.0892
ENSMUSG00000054409.5	Tmem74	-3.68653	2.06428e-07	1.27245e-06	1.86763	0.057283	2.08684	2.54562	2.86449	1.37199	31.8738	25.4419	28.074	23.7231	22.8167	21.2288
ENSMUSG00000109648.1	Svet1	-3.68602	2.30767e-07	1.41612e-06	0.170464	0.746307	0.377792	0.103517	0	0.174881	5.16387	5.29126	9.33915	6.61821	4.76559	2.91106
ENSMUSG00000113780.1	Gm33195	-3.68565	0.000245942	0.00101741	0	1.45421	0.173522	0.057968	0	0	0.476305	0.7524	0.849991	0.502328	0.920098	0.207732
ENSMUSG00000045231.5	BC106179	-3.68056	1.39615e-05	6.9373e-05	0.130177	0	0.123501	0.124536	0.100139	0.013015	1.19021	0.908587	1.13634	0.73293	0.780157	0.505803
ENSMUSG00000115529.1	9630013A20Rik	-3.67852	0.00301227	0.0100577	0	0	0.246967	0.068142	0.009611	0	0.163289	0.237782	0.160701	0.186417	0.361701	0.42767
ENSMUSG00000087644.1	Gm14703	-3.67001	0.00228007	0.00784665	1.80599	2.09017	1.29756	1.23362	1.80821	1.29856	6.13996	5.55643	6.25922	4.74592	8.46206	3.64344
ENSMUSG00000105030.1	Gm38671	-3.66933	0.00290748	0.00974132	0	0	0.396346	1.20412	0	0	9.34411	3.58931	9.45064	3.2602	3.07638	2.17665
ENSMUSG00000045991.19	Onecut2	-3.66423	3.25498e-12	3.02643e-11	0.191917	0.009172	0.116023	0.07537	0.114296	0.007149	1.20475	1.12165	1.86056	1.09132	1.27777	0.707684
ENSMUSG00000032181.7	Scg3	-3.66055	9.95622e-110	2.03657e-107	1.78388	2.05905	2.35582	4.70937	1.67053	0.914205	37.9028	32.7632	41.4039	31.3125	45.2326	25.9707
ENSMUSG00000088626.2	Gm23034	-3.65952	0.00154209	0.0055052	0.273574	0	2.06402	0	0	0	4.16911	6.37216	3.39013	6.80508	3.87952	0.442795
ENSMUSG00000097767.8	Miat	-3.6592	1.44099e-69	1.1276e-67	25.6839	11.3649	20.5675	23.1935	30.6788	15.2831	221.145	210.166	384.342	320.199	342.432	131.737
ENSMUSG00000085419.1	Gm11734	-3.657	0.0160338	0.04419	0	0.233952	0.046529	0	0.228065	0.040419	0.815434	0.64893	0.849381	0.446603	0.707738	0.653194
ENSMUSG00000112150.1	9530018F02Rik	-3.65606	0.0051292	0.0162334	0	0	0	0	0.120151	0	0.348866	0.228499	0.139355	0.063442	0.122103	0.424367
ENSMUSG00000045498.1	Pcdhb3	-3.65421	3.10788e-12	2.89659e-11	0	0.026777	0.178891	0.143472	0.075926	0.08547	1.16365	1.02913	1.52138	1.7232	1.50152	0.716763
ENSMUSG00000032589.14	Bsn	-3.65415	3.52304e-87	4.30125e-85	0.40054	0.318145	0.335527	0.305759	0.364227	0.367753	6.4245	5.94169	7.05356	4.6026	6.5	3.84112
ENSMUSG00000104148.5	Pcdha2	-3.65207	0.00627548	0.0194031	0.221264	0.263748	0.794606	0.888917	1.05176	1.19226	2.5103	2.35815	3.29515	3.01262	4.19435	1.58203
ENSMUSG00000102425.1	Gm26616	-3.64926	0.0035345	0.0116545	0.968519	1.43927	1.04596	0.367154	0.582861	1.15632	1.71314	1.3762	1.83533	1.13258	0.412621	0.711182
ENSMUSG00000028780.13	Sema3c	-3.64417	1.2788e-13	1.31368e-12	0.849872	0.530538	0.20413	0.423122	0.880197	0.179669	7.09938	7.53105	7.23064	4.0945	4.78672	2.5967
ENSMUSG00000070424.12	Art5	-3.64268	0.000951282	0.00355382	0	0	0.204464	0.017445	0	0.076255	0.559558	0.617508	0.954624	0.455327	0.856562	0.285752
ENSMUSG00000104784.1	Gm42984	-3.63961	0.000621732	0.00240954	0	0	0.606143	0.629055	0	0.447185	2.53242	4.98249	3.9743	3.22704	2.32593	1.49941
ENSMUSG00000027525.18	Phactr3	-3.63253	0.000229976	0.000956621	0.081842	0.042204	0.542716	0.035535	0.343177	0.00557	10.1402	7.70994	12.1138	7.72369	13.6183	7.54297
ENSMUSG00000014773.13	Dll1	-3.62159	2.30485e-39	7.63449e-38	1.89041	0.703962	7.16653	7.26013	9.84716	4.62469	53.9203	46.1473	80.864	69.6683	95.8019	49.3366
ENSMUSG00000043463.6	Rab9b	-3.6141	0.00575129	0.0179923	0	0	0.030327	0	0.246845	0	0.540384	0.595684	0.388219	0.295106	0.185832	0.434303
ENSMUSG00000065327.1	Gm22058	-3.60658	0.00421361	0.0136506	0	0.103662	0.016929	0	0	0	1.16197	0.798522	0.548168	0.187285	0.330901	1.17525
ENSMUSG00000103310.1	Pcdha12	-3.606	6.25333e-09	4.44984e-08	0.554728	0.265034	0.788105	0.994014	1.14458	1.24158	3.43013	2.80565	4.03678	4.23864	6.08303	2.30234
ENSMUSG00000116719.1	Gm29719	-3.60506	0.00690588	0.0211392	0.344528	0.012677	0.336782	1.00471	0.638744	0.380868	2.58469	2.15001	2.4468	1.84678	3.42725	1.59356
ENSMUSG00000102725.2	Gm37939	-3.60304	6.23353e-06	3.23813e-05	5.97468	1.72219	7.23524	11.1098	10.8146	4.7871	17.8298	17.7341	24.6934	27.4771	42.117	22.5525
ENSMUSG00000104445.1	Rhbg	-3.59953	0.000354676	0.0014282	0.078469	0	0.139899	0.09144	0.046548	0	0.480383	0.473087	0.629819	0.428619	1.32488	0.457388
ENSMUSG00000080575.2	Mir1190	-3.59625	0.0114637	0.0330885	0	0	0	0.08477	0.979282	0	1.72875	6.33745	6.75818	2.47353	3.14338	0
ENSMUSG00000023800.15	Tiam2	-3.58672	6.52493e-51	3.08631e-49	0.705842	0.564972	0.502332	0.455142	0.30911	0.328178	36.4827	26.4088	46.5418	25.3522	45.2706	25.7054
ENSMUSG00000107647.1	Gm44445	-3.58501	0.00110047	0.00405528	0	0	0.024183	0	0.058194	0	0.280966	0.346528	0.058232	0.1716	0.157578	0.047847
ENSMUSG00000097482.2	Gm17634	-3.57519	0.014775	0.041203	0.824697	0	0.410987	0.62535	1.31015	0	0.619761	0.037569	0.986367	0.917358	1.07416	0.866963
ENSMUSG00000088992.1	Gm22769	-3.56782	0.012486	0.035664	0	0	0.652339	0	0	0	4.86092	3.56138	4.96117	5.21171	1.91335	0.069187
ENSMUSG00000020734.13	Grin2c	-3.56773	0.0002964	0.00120919	0	0	0.186969	0.134003	0.030888	0	0.563651	0.889219	1.06084	0.566291	0.807182	0.172032
ENSMUSG00000115407.1	Gm2140	-3.56522	0.000126322	0.00054814	0	0	0.146004	0.217686	0.741718	0	2.14941	4.46834	0.550989	1.56783	2.85328	1.61227
ENSMUSG00000076271.1	Mir697	-3.54839	0.018333	0.0496698	0	0	0.402676	0	0.353065	0	3.51043	0	1.8615	5.54484	0.852941	0.497637
ENSMUSG00000004347.17	Pde1c	-3.54563	4.67611e-14	4.92512e-13	0.176852	0.095519	0.215883	0.093406	0.035414	0.061083	2.53794	3.21734	4.28081	0.433614	0.856035	4.52426
ENSMUSG00000019851.8	Perp	-3.54127	0.000857741	0.00323809	0	0	0.266405	0	0.079706	0	0.982928	0.716531	0.369011	0.418782	0.298542	0.130836
ENSMUSG00000117037.1	Gm50433	-3.53921	0.00279018	0.0093942	0	0	0.360204	0.435916	0.080989	0	1.84181	1.41404	0.997301	0.510785	0.447012	0
ENSMUSG00000026188.11	Tmem169	-3.53866	0.000256692	0.00105644	0.116336	0	0.376793	0.377915	0.037624	0.03787	1.52192	2.41947	1.2522	0.85947	1.62568	1.24313
ENSMUSG00000074037.3	Mc1r	-3.53767	0.000483638	0.00190635	0.115069	0	0	0	0.026899	0	0.476822	0.26275	0.37675	0.338169	0.281681	0.313482
ENSMUSG00000032556.11	Bfsp2	-3.5375	0.00494992	0.0157279	0	0	0.310751	0	0.439688	0	0.302437	0.636523	0.713987	0.291318	0.624	0.549452
ENSMUSG00000020799.16	Tekt1	-3.53538	0.00759095	0.022947	0	1.05841	0	0.031284	0.073213	0.429338	1.54184	1.21877	1.04611	0.881972	0.783886	1.37975
ENSMUSG00000113504.1	Selenok-ps5	-3.53415	0.0123229	0.0352586	0	0	0.214516	0	0	0	0.539608	0.53928	0.33939	0.768543	0.070996	0.633316
ENSMUSG00000102481.1	Gm37925	-3.52743	0.00284127	0.00954279	0	0	0	0.063902	0	0	0.085516	0.178081	0.135428	0.148728	0.129634	0.06374
ENSMUSG00000104240.1	Gm36858	-3.52421	0.00332624	0.0110161	0	0	0	0.11372	0	0	0.102796	0.301746	0.123262	0.282886	0.204049	0.161071
ENSMUSG00000089317.1	Snord123	-3.52111	0.00578392	0.018075	0	0	0.342694	0.006743	0	0	0.98631	3.31463	0.92164	3.22183	1.91662	1.01864
ENSMUSG00000040258.6	Nxph4	-3.52069	4.79297e-13	4.70599e-12	3.58871	4.25934	0.874986	0.68133	1.98968	2.28152	31.6545	21.6861	56.042	36.9553	63.3611	25.6575
ENSMUSG00000085541.1	Gm16010	-3.51902	5.39931e-05	0.000248092	0.398478	0.572695	1.06693	0.992662	0.741848	1.03004	2.087	2.42819	3.15317	2.23884	3.18543	1.70877
ENSMUSG00000006575.14	Rundc3a	-3.5183	6.80056e-98	1.10127e-95	9.89271	3.01309	7.08446	7.84894	8.33644	4.72689	114.494	112.332	135.943	101.837	147.682	70.5335
ENSMUSG00000045689.3	Pcdhb4	-3.5143	9.0972e-07	5.22635e-06	0	0	0.145769	0.108667	0.041994	0.031217	0.685933	0.464648	1.31317	0.865567	0.713426	0.390138
ENSMUSG00000010825.17	Grid2ip	-3.50519	0.00106204	0.00392672	0	0	0.040675	0.006056	0	0	0.12263	0.30046	0.128806	0.181682	0.125342	0.04237
ENSMUSG00000117592.1	Gm46603	-3.4977	0.00833153	0.0249593	0	0	0.047508	0.106073	0	0	0.205091	0.416525	0.354686	0.257534	0.658607	0
ENSMUSG00000040125.4	Gpr26	-3.49676	0.00609746	0.0189305	0	0	0	0.035248	0	0	0.048139	0.091951	0.132043	0.076919	0.050992	0.012032
ENSMUSG00000048895.13	Cdk5r1	-3.4901	2.72211e-34	7.62942e-33	3.82735	2.72024	4.4999	3.61109	3.94774	4.53122	59.3076	37.2176	62.7886	41.7933	68.5491	32.466
ENSMUSG00000085280.1	Gm16151	-3.47492	0.000394628	0.00157682	0	0	0.125431	0.427761	0.768304	0	2.19252	1.83601	2.93083	2.58764	2.91475	1.18063
ENSMUSG00000051703.14	Tmem198	-3.47322	1.00941e-09	7.73525e-09	0.287318	1.0351	0.754303	0.986068	0.693143	1.22375	11.5499	9.76244	11.7566	9.70883	14.4223	7.6537
ENSMUSG00000118399.1	Gm18917	-3.47129	0.000160138	0.000683303	0	0	0	0.247185	0.173928	0.020805	1.9498	0.929735	1.08	0.339906	0.570383	0.878563
ENSMUSG00000048216.13	Gpr85	-3.46681	0.000199555	0.0008377	0.047257	0	0.33436	0.293545	0.469858	0	1.88007	2.33191	3.19452	1.39393	2.1513	1.06491
ENSMUSG00000118541.1	AC132407.1	-3.46603	5.27213e-05	0.000242678	0	0.303308	0.923388	0.8699	1.05816	0.522931	6.84088	3.84578	4.1808	6.98886	7.48367	4.58582
ENSMUSG00000029828.4	4921507P07Rik	-3.45989	0.00521835	0.016482	0	0	0.102318	0.211773	0.025431	0	0.702332	0.189622	0.569547	0.201666	0.539264	0.208142
ENSMUSG00000102984.1	Gm34727	-3.45848	0.000820102	0.00310756	0.398664	0	0.608756	0	0	0	2.49558	1.2138	6.25622	2.57476	2.59105	0.591301
ENSMUSG00000084960.1	B430010I23Rik	-3.45701	0.000709763	0.00272085	0	0	0.198566	0.146392	0.054137	0	0.649737	0.739416	0.84264	0.718894	0.725715	0.250477
ENSMUSG00000085501.1	Gm11772	-3.45187	0.000467002	0.00184358	0.078569	0	0.732664	0.243851	0.9466	0	3.73816	1.77602	2.51654	2.51768	1.78467	2.15219
ENSMUSG00000043557.16	Mdga1	-3.43596	1.001e-60	6.15893e-59	1.49895	1.15198	6.76662	5.04629	2.65362	1.56564	48.2828	48.4122	67.2367	41.4396	48.502	37.31
ENSMUSG00000021071.16	Trim9	-3.41647	1.3078e-23	2.41079e-22	0.923519	1.41695	0.693747	1.00569	0.401031	0.48819	21.6932	19.6875	18.8992	16.4174	17.4368	9.66693
ENSMUSG00000093067.1	Gm23156	-3.4134	0.00409616	0.0133052	0	0	0.649056	1.39158	0	0	34.849	25.1082	28.613	33.3464	24.2784	16.7064
ENSMUSG00000092536.2	Gm20501	-3.40546	1.40319e-11	1.25705e-10	0.442511	0	0.275942	0.494431	1.12861	0.891315	6.75692	7.52609	15.386	9.02715	6.69628	3.17185
ENSMUSG00000047419.5	Cmya5	-3.40395	0.00286692	0.009622	0	0	0.074321	0.029732	0.018604	0	0.242639	0.283236	0.067506	0.039588	0.1158	0.032461
ENSMUSG00000092190.1	Gm20470	-3.39337	0.00698837	0.0213636	0.92414	0	0	1.5482	0	0	1.83218	0.572306	1.56009	1.87857	0.750952	0.441095
ENSMUSG00000060534.16	Dcc	-3.38929	2.10313e-89	2.73982e-87	3.46714	1.55362	3.45412	6.71043	4.97909	2.15732	59.5284	55.6646	80.8561	51.7508	73.4941	44.587
ENSMUSG00000008489.18	Elavl2	-3.38927	1.4231e-63	9.50865e-62	0.769152	0.567622	1.61168	6.61208	3.42746	1.52921	32.2887	64.7342	29.6588	85.5061	39.585	20.5127
ENSMUSG00000105850.1	Gm2861	-3.38592	0.00162032	0.00574753	0	0	0.202725	0	0	0.697083	1.79025	2.44998	2.81278	2.57863	2.44877	1.25833
ENSMUSG00000085828.1	Gm15612	-3.3858	5.95381e-11	5.04311e-10	1.54175	0.910627	0.831463	0.795212	0.924835	1.0034	11.4908	8.62581	9.57844	10.8348	9.95781	4.6266
ENSMUSG00000034402.3	Kcnh5	-3.38515	3.58562e-28	8.06297e-27	0.398903	0.499777	0.658959	1.61736	1.03804	0.3835	10.385	8.54221	11.5428	8.67085	9.16597	5.60152
ENSMUSG00000046378.11	Asphd1	-3.38417	0.000151082	0.00064822	0.200751	0.241741	0.202304	0.206712	0.747059	0	0.836013	1.50693	0.269709	1.14832	1.23895	0.735344
ENSMUSG00000059991.7	Nptx2	-3.37303	1.23134e-05	6.15118e-05	0	0	0.207501	0.482289	0.55259	0.50295	3.44159	3.79904	3.4188	2.83973	3.45303	2.17187
ENSMUSG00000102059.1	Gm20257	-3.37183	0.00844306	0.0252674	0	0	0.194707	0	0.417968	0	0.429924	0.467102	0.266636	0.805622	3.94792	0.98807
ENSMUSG00000098284.8	A330093E20Rik	-3.37147	0.000245154	0.00101487	0.014796	0.012128	0.002381	0.010318	0.01809	0.000268	0.068159	0.082407	0.081856	0.069388	0.053359	0.026536
ENSMUSG00000094304.1	Gm24923	-3.36217	0.00566419	0.0177508	0	0	0.168064	0	0.549772	0	2.84502	2.77392	3.36719	3.66164	1.6644	1.65514
ENSMUSG00000067889.6	Sptbn2	-3.35887	1.39976e-83	1.51116e-81	2.08539	1.61431	2.19485	3.33137	2.47804	1.2284	24.9726	21.0575	34.8009	20.7907	51.8421	15.6364
ENSMUSG00000050272.10	Dscam	-3.3527	6.14903e-05	0.000280495	0.121337	0	0.106856	0.344448	0.136693	0.233921	1.13026	1.02158	2.02858	1.19257	1.54495	1.01535
ENSMUSG00000035298.8	Klhl35	-3.34993	6.67836e-09	4.74216e-08	0.295973	0	0.334255	0.418958	0.104312	0.062922	1.7657	0.892638	3.15807	1.72211	3.92423	1.43775
ENSMUSG00000025867.8	Cplx2	-3.34835	3.01876e-44	1.17324e-42	7.80596	7.4481	4.59203	6.4773	8.12833	4.72268	83.803	77.9456	90.977	70.0451	119.752	70.3099
ENSMUSG00000045725.5	Prr15	-3.34829	7.75606e-11	6.51057e-10	0.12909	0.032121	0.127813	0.176143	0.074752	0	1.46187	0.778227	1.69579	0.606545	1.13958	1.20457
ENSMUSG00000022211.9	Carmil3	-3.34816	3.68012e-124	9.64232e-122	16.2641	6.67026	10.3693	12.3709	14.0026	7.3422	164.244	116.905	159.349	140.535	152.117	76.218
ENSMUSG00000040412.17	5330417C22Rik	-3.34741	5.56548e-05	0.000255475	0	0.020164	0.514479	0.334727	0.157501	1.36935	1.221	3.16956	1.80317	1.49105	3.25915	2.18045
ENSMUSG00000045657.3	Pcdhb10	-3.33268	0.00157444	0.00560867	0	0	0	0.130632	0.219061	0	0.632527	0.545009	0.34962	0.667946	0.536331	0.596774
ENSMUSG00000022847.15	Thpo	-3.32639	0.00155243	0.00553789	0.132061	0	0.007443	0.103464	0.088281	0	0.299037	0.078495	0.275634	0.43345	0.599234	0.277095
ENSMUSG00000001334.9	Fndc5	-3.31865	0.00120732	0.00441484	0	0	0.097731	0.098409	0.167737	0	0.268523	0.378977	0.745192	0.528052	0.489312	0.407849
ENSMUSG00000115026.1	Gm49041	-3.3139	0.0126032	0.035939	0	0	0	0.499822	0	0	1.13415	0.212566	1.80338	1.27216	1.42068	0.235981
ENSMUSG00000042826.13	Fgf11	-3.31161	5.924e-103	1.06263e-100	1.80413	0.658049	1.29521	1.61161	1.83083	1.5947	16.4109	15.8991	19.7824	16.5657	23.0567	11.8075
ENSMUSG00000054477.16	Kcnn2	-3.31123	5.26522e-35	1.52332e-33	0.260533	0.109858	1.80431	1.47662	0.799705	0.25137	15.6499	16.5841	20.7921	16.9349	24.2077	12.9127
ENSMUSG00000028528.17	Dnajc6	-3.30346	3.54419e-06	1.90037e-05	0.021018	0.000237	0.014085	0.021118	0.014733	0.010499	0.597271	0.099666	0.198668	0.152171	0.12219	0.070173
ENSMUSG00000104886.1	Gm43000	-3.30114	6.85997e-06	3.54146e-05	0.295155	0	0.04053	0.081335	0.186821	0	1.27986	1.3718	1.01877	1.41612	1.10963	0.701084
ENSMUSG00000103466.1	Gm37247	-3.28985	0.00179967	0.00632598	0	0	0.162731	0.186235	0	0	0.611938	0.780882	0.39469	0.225871	0.772679	0.970915
ENSMUSG00000103355.1	Gm2147	-3.287	0.0134935	0.03814	0	0	0	0	0.244343	0	0.330203	0.100485	0.489398	0.152187	0.764046	0.339192
ENSMUSG00000048251.15	Bcl11b	-3.28267	6.24803e-20	9.40592e-19	0.538211	0.503123	3.57972	2.97123	2.34617	1.44289	20.3824	11.6744	34.1534	17.9711	38.6651	14.8774
ENSMUSG00000020135.13	Apc2	-3.28071	4.51972e-62	2.89547e-60	11.0683	3.89392	11.2685	8.28406	9.08823	3.91213	64.3558	58.814	103.885	73.9881	96.7276	44.3284
ENSMUSG00000049583.15	Grm5	-3.27351	0.0150778	0.0419169	0.008246	0.01006	0.00301	0.000154	0.003652	0.009961	0.002216	0.008945	0.004222	0.003425	0.00148	0.001496
ENSMUSG00000103000.1	Gm37900	-3.27175	0.00290455	0.00973291	0	0	0	0.126312	0.041034	0	0.282679	0.344084	0.195438	0.173336	0.079853	0.336313
ENSMUSG00000103380.1	Gm37756	-3.26567	0.0111157	0.0322211	1.65186	2.2989	0.482655	1.18863	1.06394	0.409545	1.18749	0.817342	1.6494	1.33189	2.73809	0.303746
ENSMUSG00000105444.1	Gm10727	-3.26564	0.0113297	0.0327665	0.32654	0	0	0	0	0	0.618265	1.23326	0.840366	0.433807	0.578719	0.384302
ENSMUSG00000103473.1	Gm37696	-3.2617	0.00373143	0.0122278	0	0	0.040457	0.020297	0	0	0.227961	0.08849	0.171308	0.049234	0.044045	0.069645
ENSMUSG00000065295.1	Gm24134	-3.25481	0.00669397	0.0205607	8.14833	3.66111	17.2557	14.2667	10.585	12.9568	20.719	28.1539	18.8186	44.9339	22.8385	12.3764
ENSMUSG00000101655.1	2310040G24Rik	-3.24484	0.0131929	0.0374354	0	0	0	0.449054	0	0	1.18766	1.52357	0.348864	0.582831	1.24653	0.603083
ENSMUSG00000022594.14	Lynx1	-3.24255	0.00567674	0.0177829	0	0.612944	0.143961	0.073828	0	0.024458	0.309551	0.582705	0.287142	0.035244	0.66534	0.251696
ENSMUSG00000051726.6	Kcnf1	-3.23994	0.0125591	0.035829	0	0	0.028293	0.020591	0	0	0.081428	0.095978	0.115031	0	0.123204	0.09401
ENSMUSG00000053693.16	Mast1	-3.23971	3.33759e-71	2.71182e-69	1.3712	0.754277	0.909037	0.744679	1.42576	0.242524	4.93821	3.90749	4.03074	6.28153	6.23936	2.97489
ENSMUSG00000094626.1	Tmem121b	-3.2397	1.7313e-11	1.5374e-10	0.20317	0	0.226245	0.431707	0.515447	0.129931	3.39857	2.62795	3.05804	2.1517	2.34093	1.58388
ENSMUSG00000035283.5	Adrb1	-3.23203	0.0180809	0.0490608	0	0	0	0.026595	0	0	0.040777	0.111808	0.048801	0.055856	0.036948	0.037668
ENSMUSG00000089145.1	Gm25265	-3.21474	0.0159622	0.0440067	0	0	0	0.761509	0	0	1.24779	1.10858	2.41789	1.02564	0.115253	1.53794
ENSMUSG00000081677.1	Mdk-ps1	-3.20926	0.00395762	0.0128857	0	0	0.316569	0.213254	0	0	0.584601	0.284206	0.624198	1.1883	1.05253	1.17722
ENSMUSG00000039910.10	Cited2	-3.20559	7.05845e-284	1.82884e-280	7.8235	5.01375	8.82363	9.4831	10.6807	5.54193	130.871	134.315	160.645	118.313	187.283	93.8923
ENSMUSG00000105992.1	Gm43651	-3.19438	0.0104177	0.0304577	0	0	0	0.309685	0.060112	0	0.096961	0.350769	0.984476	1.48651	0.365583	0.238881
ENSMUSG00000102206.5	Pcdha11	-3.19189	4.58998e-05	0.000212875	0.319803	0.187651	0.615172	0.691401	0.820974	0.848269	2.236	2.05289	2.76958	2.50565	3.88202	1.44489
ENSMUSG00000029797.13	Sspo	-3.18611	0.005945	0.0185188	0	0	0.049624	0.005522	0.013863	0.094911	0.17638	0.269534	0.311845	0.208437	0.183847	0.16399
ENSMUSG00000057880.12	Abat	-3.18191	8.67025e-32	2.21934e-30	0.143894	0.410482	0.48275	0.683551	0.693901	0.268703	12.8046	11.787	15.0103	11.3628	13.9086	6.86339
ENSMUSG00000029121.16	Crmp1	-3.18167	1.76278e-112	3.77122e-110	11.8596	1.24632	3.81611	12.1535	13.5336	2.15154	86.1569	85.6092	117.232	88.5689	118.201	71.2746
ENSMUSG00000103770.1	Pcdha9	-3.18078	0.00523416	0.0165208	0.222092	0.264736	0.776501	0.892245	1.13186	1.3392	3.06738	2.47284	3.9075	3.41437	4.8169	1.88391
ENSMUSG00000108709.1	4933431G14Rik	-3.17587	0.00409953	0.0133143	0	0	0.493653	0.282062	0.02074	0	0.903065	0.936694	1.97042	1.50639	1.12213	0.697248
ENSMUSG00000025743.14	Sdc3	-3.17293	8.18543e-46	3.30808e-44	5.70086	11.7194	8.5377	7.79764	13.0513	9.35752	121.209	139.422	118.799	97.1743	131.875	76.0301
ENSMUSG00000095905.2	Selenok-ps4	-3.17024	0.00209789	0.00727877	0	0	0.080949	0.114059	0	0.20065	0.68407	0.662897	0.851537	0.500937	1.00503	0.755543
ENSMUSG00000102779.1	Gm38164	-3.16849	0.0137853	0.038847	0.031666	0	0	1.00527	0	0	1.14841	1.10758	1.02221	0.921897	2.56074	2.2149
ENSMUSG00000029869.7	Ephb6	-3.16775	5.86777e-07	3.44314e-06	2.85453	0.536866	4.08302	4.72485	6.44501	3.91016	36.9959	33.2531	44.806	34.1529	47.1756	20.1776
ENSMUSG00000041708.12	Mpped1	-3.16289	9.6514e-13	9.29237e-12	1.69039	0.807942	7.36233	10.4323	9.64711	1.92616	99.7439	93.1231	112.263	87.8154	98.9235	55.1798
ENSMUSG00000074345.4	Tnfaip8l3	-3.15558	0.0175953	0.0479383	0	0	0.022464	0.06453	0.010125	0	0.120182	0.222526	0.053548	0.049273	0.056011	0.084877
ENSMUSG00000118310.1	Gm50268	-3.15535	0.00134124	0.00485809	0	0	0	0.049329	0.06144	0	0.213405	0.150753	0.142092	0.158418	0.126078	0.168278
ENSMUSG00000033508.7	Asprv1	-3.15534	0.0153373	0.0425268	0	0	0.262751	0	0	0	0.585216	0.59348	0.552182	0.184271	0.70841	0.229078
ENSMUSG00000051000.17	Fam160a1	-3.15477	0.000532971	0.0020881	0	0.306031	0.057719	0.041627	0	0.038009	1.41171	2.07782	1.7062	1.15519	2.73556	0.990808
ENSMUSG00000098979.1	Gm27544	-3.15163	0.00943131	0.0278814	0	0	2.65133	1.57817	1.27144	0	5.74783	1.10593	13.1462	4.24109	2.25225	2.06771
ENSMUSG00000097675.2	1700101I11Rik	-3.14289	0.000970955	0.00361978	1.1122	1.18969	0.895937	2.18901	2.45195	1.0952	5.58035	6.90993	8.68631	4.29035	6.04947	5.84505
ENSMUSG00000110928.1	Gm48114	-3.14008	0.000167578	0.000712572	0	0	0.096297	0.141299	0.084718	0	0.387914	0.533948	0.469827	0.619962	0.528407	0.364707
ENSMUSG00000111583.1	Gm47962	-3.13957	0.000962814	0.0035923	0	0	0.205936	0.468371	0.266975	0.96681	3.5672	0.415956	1.1021	2.527	1.26796	0.703504
ENSMUSG00000046387.5	Pcdhb17	-3.13584	4.26222e-05	0.000198742	0.48246	0.249481	0.245913	0.23288	0.586817	0.353953	3.29582	2.09003	2.71776	2.25992	2.37147	1.79441
ENSMUSG00000040105.3	Plpp6	-3.12111	9.86986e-09	6.88365e-08	0.220187	0	0.564691	0.948029	0.748413	0.149662	4.20347	4.20031	4.33466	4.75991	3.45386	2.80272
ENSMUSG00000030223.14	Ptpro	-3.11499	2.41189e-07	1.47542e-06	0	0.135772	0.063322	0.085733	0.183041	0.166345	1.45676	0.771959	0.837536	0.464687	1.30692	1.2615
ENSMUSG00000021301.9	Hecw1	-3.11213	0.000317979	0.00129135	0.047874	0.027391	0.121017	0.081554	0.182262	0.006819	1.10777	0.236995	0.775906	0.32093	0.716911	0.385733
ENSMUSG00000037166.5	Ppp1r14a	-3.10281	1.10024e-15	1.28798e-14	0.655551	2.49758	1.29379	0.848535	2.0656	0.719296	10.3377	10.4827	16.9636	11.5418	27.1317	10.1313
ENSMUSG00000104064.1	Gm37956	-3.10251	0.000605709	0.00235017	0	0	0.268211	0.397252	0.155358	0	1.30023	1.12806	2.27955	1.81021	1.12198	0.599545
ENSMUSG00000113216.1	Gm40841	-3.09903	0.00765551	0.0231212	0.25115	0	0.548208	0.366927	0.262407	0.181122	1.10067	1.07468	1.86771	1.41064	1.10505	0.724453
ENSMUSG00000099030.1	Mir6394	-3.09808	0.0044439	0.014325	0	0	0.780683	0.773661	0.310982	0	4.13247	6.53866	6.68148	4.75585	7.66093	0.031961
ENSMUSG00000053897.15	Slc39a8	-3.09568	9.95687e-11	8.2662e-10	0.070102	0	0.070661	0.252895	0.263346	0.090367	0.789849	0.499566	1.8658	1.88438	0.916176	1.69969
ENSMUSG00000089887.2	4930428N03Rik	-3.09512	0.00106283	0.00392901	0.056059	0	0.016123	0.01895	0.022846	0	0.049837	0.086654	0.051561	0.040954	0.076347	0.040054
ENSMUSG00000023017.10	Asic1	-3.08941	1.84667e-18	2.57704e-17	1.18872	3.62775	0.43257	1.03814	4.76004	0.163338	13.5074	11.3103	15.9659	11.1953	17.1927	9.82004
ENSMUSG00000033276.18	Stk36	-3.08565	9.51804e-62	6.04772e-60	1.36017	1.55909	3.37701	3.99179	4.91504	1.12466	25.7089	21.1425	26.483	17.8963	28.5134	12.9838
ENSMUSG00000026640.12	Plxna2	-3.08247	3.25147e-277	6.89282e-274	8.48679	6.36292	11.7877	15.7813	13.5336	6.12947	124.099	98.261	146.623	108.438	142.923	82.9484
ENSMUSG00000086043.1	Gm12473	-3.07922	0.00181517	0.00637469	0	1.16306	0.590793	0.334017	0.199399	0	6.92399	7.69058	8.18555	4.3238	6.86477	3.2344
ENSMUSG00000034993.7	Vat1	-3.07277	6.91609e-35	1.99107e-33	4.86891	6.12319	4.41432	4.10739	7.59763	3.6614	48.0076	42.0569	78.0097	51.2259	77.2538	39.9831
ENSMUSG00000040035.14	Disp2	-3.06862	0.000892448	0.00335607	0.021695	0.079742	0.024659	0.005157	0.026641	0	0.569686	1.377	1.73298	0.428457	0.572577	0.370385
ENSMUSG00000056222.15	Spock1	-3.06004	0.001116	0.00410538	0.068357	0	0.067631	0.069862	0.029419	0.012767	0.224953	0.469955	0.248502	0.173875	0.533838	0.289058
ENSMUSG00000028360.10	Slc44a5	-3.05965	1.21584e-38	3.95426e-37	0.16637	0.043335	0.123876	0.114849	0.167074	0.041911	5.58258	4.4243	4.98131	3.29755	2.80914	1.29324
ENSMUSG00000051242.1	Pcdhb9	-3.05634	0.00460244	0.0147734	0	0	0.088702	0.178005	0	0	0.270275	0.651271	0.3281	0.343409	0.391199	0.391356
ENSMUSG00000063160.12	Numbl	-3.05584	8.60644e-49	3.85753e-47	2.92997	2.45952	4.40472	3.54308	4.9491	2.68899	54.0278	49.5368	75.8421	48.0157	93.5752	49.7371
ENSMUSG00000103197.1	Gm37642	-3.05471	7.35764e-06	3.77914e-05	0.039057	0	0.378917	0.156717	0.538682	0.033448	2.71389	2.08018	1.85245	1.48743	0.83671	2.16973
ENSMUSG00000029510.15	Gpc2	-3.05251	2.64808e-126	7.43984e-124	21.4797	7.45756	21.6537	29.617	30.2871	13.319	233.564	202.409	257.589	251.626	243.875	127.951
ENSMUSG00000058153.15	Sez6l	-3.0511	0.00479985	0.0153242	1.15937	0.366824	0.366812	0.511115	1.06866	0	3.6122	2.20917	6.86508	3.09988	8.31904	3.74127
ENSMUSG00000030351.5	Tspan11	-3.04225	1.53484e-18	2.15219e-17	2.25052	0.627166	0.50754	1.07526	2.37166	0.880045	15.7645	15.0227	11.9087	8.77979	6.38948	8.30294
ENSMUSG00000026335.16	Pam	-3.03446	5.1734e-35	1.49862e-33	6.17423	0.899305	3.9698	6.84075	4.84368	0.506912	94.5106	58.9045	66.3525	59.5696	32.0325	65.5525
ENSMUSG00000034586.14	Hid1	-3.03395	6.97556e-62	4.45652e-60	0.799532	1.12394	0.463275	1.32002	1.19793	3.57018	10.8482	11.1748	13.7536	9.15917	16.6121	8.66674
ENSMUSG00000089706.7	B230216N24Rik	-3.03395	5.49819e-09	3.93531e-08	0.58176	0.039617	0.392358	0.390503	0.327476	0.299443	2.81089	3.85754	2.05268	2.36592	2.52529	1.00669
ENSMUSG00000045062.4	Pcdhb7	-3.03166	4.31909e-05	0.000201152	0.186684	0	0.135862	0.428932	0	0.331751	2.1728	1.53396	1.29416	1.9119	1.89552	1.47278
ENSMUSG00000097986.2	Gm26953	-3.0223	5.72042e-05	0.000262123	0.203405	0.530885	0.448576	0.536783	0.832842	0.500774	2.10189	2.56349	3.69156	3.50045	2.9822	1.69407
ENSMUSG00000112941.1	Gm48623	-3.02155	1.80578e-08	1.2291e-07	1.88037	0.088672	0.722069	0.811848	0.997808	0.381386	3.25892	4.63109	4.56079	3.62153	4.25965	3.21186
ENSMUSG00000098383.1	Gm27197	-3.02047	0.00011898	0.000518209	7.34987	1.02273	3.29676	4.07946	1.56553	1.64324	20.3241	22.5543	27.9152	24.1154	17.9064	9.86801
ENSMUSG00000031530.6	Dusp4	-3.01254	6.2535e-36	1.86239e-34	4.95555	2.37549	3.61489	4.85314	6.74173	1.71689	43.8793	25.5204	61.1022	36.3657	57.0922	18.505
ENSMUSG00000063531.7	Sema3e	-3.00772	1.8428e-06	1.02193e-05	0.08717	0	0.014541	0.180293	0.115046	0.192979	1.22593	1.22295	0.984318	0.545014	0.779931	0.709172
ENSMUSG00000023055.10	Calcoco1	-3.00191	4.60539e-72	3.87701e-70	4.7953	5.48002	7.21976	9.17881	10.6539	5.73105	88.0147	84.0993	103.085	87.1951	117.319	63.8866
ENSMUSG00000034958.11	Atcay	-2.99602	4.20332e-45	1.67838e-43	3.81026	1.2154	3.6635	4.7646	4.68568	1.70098	28.0018	23.0699	35.0761	30.2781	39.6445	20.1857
ENSMUSG00000117202.1	Gm9349	-2.99504	0.00268223	0.00907397	0	0	0.067006	0.106229	0.147481	0	0.749547	0.572923	0.692495	0.433807	1.40862	0.33838
ENSMUSG00000046523.5	Kctd4	-2.99135	0.000268146	0.00110028	0.237295	0.405822	0.317181	0.388901	0.071231	0.144028	1.80172	2.06373	1.89708	1.20633	0.941993	0.551289
ENSMUSG00000045912.9	C2cd4c	-2.99077	0.00377136	0.0123465	0	0	0.098892	0.052378	0.086935	0.220918	0.867921	0.901223	0.558789	0.373675	0.704335	0.344202
ENSMUSG00000092956.1	Gm26220	-2.98354	0.00418514	0.0135678	18.2914	7.39393	10.7853	16.2436	18.7787	6.85108	59.2592	69.7105	68.7137	57.5561	94.4412	49.4937
ENSMUSG00000060568.14	Fam78b	-2.98127	0.000147579	0.000634467	0	0	0.527835	0.297741	0.290314	0.550627	2.95239	2.15319	2.93922	2.15397	3.28444	1.93575
ENSMUSG00000028803.18	Nipal3	-2.97811	0.000231844	0.000963704	0.045816	0.188192	0.142681	0.154735	0.137488	0.154628	1.64956	0.953975	3.65604	0.849404	0.788337	0.46469
ENSMUSG00000075334.2	Rprm	-2.97383	1.33173e-33	3.6345e-32	11.8508	3.27785	15.8418	20.2347	22.8404	18.2824	139.448	103.292	165.655	122.417	185.991	115.994
ENSMUSG00000020181.18	Nav3	-2.9726	8.55641e-07	4.92537e-06	0.087015	0.018397	0.262979	0.40329	0.446241	0.344321	2.45212	2.20602	2.49166	1.66069	2.31636	2.05493
ENSMUSG00000036745.15	Ttll7	-2.96936	9.26267e-10	7.11919e-09	0.078364	0	0.172133	0.241351	0.196427	0.179362	1.05246	1.18045	1.3899	1.45702	1.52366	1.12393
ENSMUSG00000030731.13	Syt3	-2.96907	8.34176e-06	4.26022e-05	0.261308	0	0.173666	0.163662	0.050075	0.115342	1.30398	1.14539	1.68699	1.16679	1.58249	0.959855
ENSMUSG00000026489.13	Coq8a	-2.96548	0.00226958	0.00781633	0.074687	0.365352	0.109971	0.11334	0.081835	0.05208	2.82173	0.796602	1.67853	0.246499	0.341821	0.233503
ENSMUSG00000087082.1	Gm15423	-2.96295	0.000846426	0.00320003	0	0	0.284248	0.187129	0.109185	0	0.996056	0.94477	1.6023	0.767345	1.06456	0.244976
ENSMUSG00000065110.4	Snord61	-2.96254	0.0114203	0.0329794	0	0	0.322535	0.47196	0.224555	0	3.62936	1.26856	0.407237	2.33869	4.6745	2.40653
ENSMUSG00000027438.14	Napb	-2.96176	1.31745e-35	3.88882e-34	0.417748	0.153539	0.786095	1.08266	0.658931	0.513643	7.63282	7.22548	8.31022	5.49744	8.25994	3.43554
ENSMUSG00000094179.1	Snord50b	-2.95732	0.0184273	0.0498732	1.88674	0	6.8117	8.64324	8.13968	3.63269	7.67282	9.23278	15.5542	15.4177	5.42473	3.07625
ENSMUSG00000024500.20	Ppp2r2b	-2.95591	2.19334e-37	6.78337e-36	0.181804	0.362887	11.7791	10.676	17.6079	0.184	93.3211	99.9612	109.426	69.1581	121.057	67.1371
ENSMUSG00000101166.6	Gm28496	-2.95024	0.00132144	0.00479455	5.40398	2.27433	4.39424	5.97967	5.47199	5.37572	5.98395	5.57683	10.4034	6.79076	9.19516	4.80893
ENSMUSG00000073067.10	9130019P16Rik	-2.94955	0.00102585	0.00380377	0.08328	0.010651	0.114448	0.05415	0.014032	0	0.457555	0.298079	0.438371	0.224587	0.345313	0.152208
ENSMUSG00000079681.3	Zglp1	-2.94206	0.016159	0.0444929	1.86269	0	0.949389	1.17007	1.83663	2.10236	0.974593	0.405904	2.7957	1.08009	0.567311	0.827411
ENSMUSG00000073656.4	Gm10558	-2.94004	0.000118031	0.000514461	0.392914	0	1.11473	0.572656	0.265122	0.137292	1.98428	2.26241	4.02448	3.26854	3.17793	2.48951
ENSMUSG00000033152.13	Podxl2	-2.93399	4.04456e-45	1.61776e-43	11.6745	21.4677	14.4925	13.5492	12.9616	10.5003	134.811	189.488	232.871	129.433	291.92	134.885
ENSMUSG00000028373.16	Astn2	-2.93177	0.00364082	0.0119527	0.319977	0	0.688832	0.868692	0.868948	0.567731	2.85495	2.01663	4.95225	3.29645	3.78057	1.84773
ENSMUSG00000026833.18	Olfm1	-2.92884	6.84974e-54	3.49517e-52	2.30728	1.79136	1.85192	4.24329	1.95089	2.06858	47.2901	38.5071	51.9061	33.6116	57.6066	37.3032
ENSMUSG00000037833.14	Sh2d4b	-2.9252	0.00310383	0.0103398	0.053972	0	0.110373	0.456553	0.311096	0.010805	1.20195	0.64254	1.63099	1.11114	1.91828	0.942456
ENSMUSG00000108372.1	Gm45124	-2.92456	0.0144209	0.0403844	0	0	0	0.098695	0.02694	0	0.04253	0.160721	0.178968	0.401246	0.121034	0.040034
ENSMUSG00000113157.2	Gm48693	-2.92152	0.0138959	0.039121	0.310105	0	0.518541	0.316714	0.028816	0.199547	1.56943	1.68882	0.973938	0.3972	1.65846	0.609448
ENSMUSG00000105112.1	Gm42778	-2.91888	1.94366e-10	1.58089e-09	10.8134	4.87228	0.928286	6.02663	4.61789	0.928207	47.5199	54.5934	51.4965	37.8366	34.1078	22.9332
ENSMUSG00000040441.11	Slc26a10	-2.91424	0.00191068	0.00668696	0	0	0.094277	0.188769	0.293317	0.343202	2.36557	0.666337	1.31987	0.870812	0.817172	0.308782
ENSMUSG00000006731.10	B4galnt1	-2.90867	0.00529471	0.0166915	0	0	0.299179	0.478702	1.14714	0.369632	2.8212	3.32437	3.29028	1.81924	4.73591	1.31157
ENSMUSG00000090561.2	Gm17207	-2.90836	0.00544735	0.0171334	0.139427	0	0	0.100193	0.175586	0	0.32926	0.127929	0.320085	0.321346	0.644203	1.05962
ENSMUSG00000067071.8	Hes6	-2.90437	1.62665e-121	4.16835e-119	19.298	14.7506	19.2641	25.9671	21.9905	21.7758	172.541	168.006	210.27	177.164	250.947	147.268
ENSMUSG00000009075.2	Cabp7	-2.90188	0.00398793	0.0129772	0.364975	0	0.296998	0.560672	0.358039	0.253946	0.607702	0.873889	1.19992	0.612839	0.50753	0.502973
ENSMUSG00000062760.10	Shisal1	-2.90172	4.05263e-10	3.21768e-09	0.239236	0	0.095469	0.327014	0.186379	0.062799	0.949223	0.765782	0.868754	0.970454	1.33615	0.525256
ENSMUSG00000033147.16	Slc22a15	-2.9014	7.10655e-23	1.26117e-21	0.449516	0.150218	0.188024	0.399695	0.119917	0.276146	4.31141	2.95088	6.21633	3.12712	3.7859	1.57082
ENSMUSG00000083210.1	Gm14869	-2.90091	7.67606e-05	0.000345356	0	0	0.614164	1.31977	0.176624	0.174751	1.3032	3.21568	3.06247	2.02942	2.53114	1.93905
ENSMUSG00000038331.15	Satb2	-2.89921	3.95181e-44	1.53331e-42	2.94381	0.599973	2.17127	2.62261	3.64912	1.24445	23.012	15.2967	23.3173	16.7012	24.6309	15.2358
ENSMUSG00000102440.1	Pcdhga9	-2.89901	0.00255954	0.00870692	28.7781	21.6756	26.1467	27.5675	34.2625	22.8967	53.9318	52.2168	62.7061	49.6372	63.0392	30.5307
ENSMUSG00000028469.15	Npr2	-2.89605	1.02911e-13	1.062e-12	2.78867	4.84771	1.43078	1.09065	2.67865	0.66919	24.4276	22.2782	26.2698	19.7266	30.423	15.773
ENSMUSG00000103800.1	Pcdha8	-2.89131	0.0100942	0.0296307	0.306453	0.264885	0.754817	0.892747	1.05629	1.1974	2.45613	2.37713	3.21337	3.01342	4.32139	1.63305
ENSMUSG00000053192.9	Mllt11	-2.89039	2.97672e-67	2.21064e-65	4.70284	2.42905	8.09974	10.1561	9.38442	4.79736	51.7166	42.4898	80.6286	52.5583	70.72	42.0943
ENSMUSG00000019796.12	Lrp11	-2.88921	1.03019e-13	1.0625e-12	0.339817	0.758516	1.3013	1.74352	1.12335	1.07466	16.2154	11.7738	16.9306	13.8026	16.6162	8.83937
ENSMUSG00000051074.4	4930579K19Rik	-2.88869	0.000576335	0.00224366	0	0	0.182341	0.208515	0.239471	0	0.398732	0.612362	0.883814	1.06113	1.06665	0.872434
ENSMUSG00000031169.13	Porcn	-2.88703	1.23937e-06	7.02841e-06	1.14577	0	1.12067	1.88066	2.5836	1.86711	11.8359	9.58165	10.9946	8.64136	12.6707	5.83272
ENSMUSG00000104938.1	Gm42840	-2.88507	0.000448523	0.00177514	0.021101	0	0.208764	0.186505	0.005373	0	0.74948	0.769014	0.493062	0.538027	0.698671	0.351817
ENSMUSG00000038916.7	Soga3	-2.87996	3.77403e-222	3.82638e-219	5.76495	3.96358	7.01514	8.99918	7.68083	5.07699	68.9599	64.7785	82.3848	61.4213	86.8105	45.8994
ENSMUSG00000029847.13	Slc23a4	-2.87391	0.00211101	0.00731342	0.037859	0	0.038114	0.177502	0.209913	0	0.437651	0.385836	0.288844	0.235196	0.537417	0.247553
ENSMUSG00000093880.3	Tmem181c-ps	-2.87332	0.000169871	0.000721535	2.62051	1.14655	1.55927	4.85468	0.954829	2.03665	12.7172	15.3586	7.59717	11.9264	5.07817	3.62635
ENSMUSG00000030739.18	Myh14	-2.86904	0.00725538	0.0220728	0	0.092007	0.090834	0.176413	0.599431	0.269547	0.719182	0.742275	0.968119	0.792214	1.0673	1.11775
ENSMUSG00000020548.10	1700086D15Rik	-2.86622	0.00965519	0.0284675	0	0	0	0.076207	0.141844	0	0.314485	0.52473	0.334151	0.126953	0.467592	0.08023
ENSMUSG00000076430.1	Hus1b	-2.86012	0.0132103	0.0374804	0.075763	0	0.07516	0.114534	0	0	0.013882	0.278059	0.951699	0.003913	0.727232	0.384617
ENSMUSG00000030340.16	Scnn1a	-2.85858	0.0061554	0.0190786	0	0.023418	0.03129	0	0.075441	0.139951	0.14256	0.071862	0.069853	0.078826	0.214066	0.093095
ENSMUSG00000029596.13	Sdsl	-2.85806	0.0148377	0.0413333	2.2405	0	0.269933	0.08506	1.03564	0	0.913564	0.605927	1.25307	0.6438	2.22674	0.872638
ENSMUSG00000104758.1	Mir691	-2.85316	0.00858138	0.0256452	0	0	0.464851	0	2.93917	0	3.30281	4.88707	6.76346	5.14338	5.20484	4.35214
ENSMUSG00000032802.8	Srxn1	-2.85043	5.57764e-09	3.9885e-08	0.887537	0	0.603777	0.604489	0.70227	0.470993	6.69201	4.58821	6.63261	3.98599	7.53616	3.74178
ENSMUSG00000025938.16	Slco5a1	-2.85031	1.0046e-07	6.37969e-07	0.077575	0.23822	0.315804	0.2415	1.12778	0.105907	5.24649	1.16341	4.76237	1.73515	2.02629	2.06351
ENSMUSG00000068154.5	Insm1	-2.84969	1.72276e-142	6.27705e-140	14.8496	9.86013	18.862	31.4484	25.1476	14.9136	153.063	162.184	201.385	148.2	195.938	117.696
ENSMUSG00000102523.1	Gm37783	-2.84919	1.5561e-07	9.69714e-07	1.2325	0	0.679125	0.292741	0.736979	0.795115	5.12544	5.46361	6.71682	5.99228	6.40337	3.66937
ENSMUSG00000051599.4	Pcdhb2	-2.84801	0.00349666	0.011538	0	0	0.337164	0.144989	0.055505	0	0.994149	0.59823	1.15878	0.66149	0.54413	0.388869
ENSMUSG00000082692.2	H2af-ps	-2.84703	0.00637562	0.0196762	0	0	0.459294	0.775341	0	0	0.974357	0.585024	2.51143	1.33436	1.39091	1.22122
ENSMUSG00000049969.3	Plekhf2	-2.84588	5.11305e-68	3.88375e-66	2.76638	1.7007	5.19719	6.67963	5.6144	4.23739	37.153	31.8222	42.6468	29.6957	40.3226	29.5077
ENSMUSG00000039717.16	Ralyl	-2.84321	0.0001186	0.000516746	0.010703	0.048687	0.021314	0.014105	0.012132	0.017443	1.33453	2.58817	0.055662	0.062181	3.86424	0.920533
ENSMUSG00000032087.10	Dscaml1	-2.84288	1.62683e-23	2.98004e-22	1.70077	0.586774	0.859935	4.61298	1.64819	0.558781	13.8024	13.7995	20.8074	18.6601	17.9774	15.5452
ENSMUSG00000028133.17	Rwdd3	-2.84244	1.9274e-06	1.06581e-05	0.94203	0.428964	0.907005	1.72952	0.447574	0.011458	14.8784	16.0651	10.3073	5.90759	15.2846	5.03558
ENSMUSG00000024901.15	Peli3	-2.83968	0.00379897	0.0124317	0	0	0.07884	0.134584	0.45049	0.02052	0.247565	0.340895	0.82507	0.548603	1.38441	0.468779
ENSMUSG00000050052.12	Tdrp	-2.8382	0.00109242	0.00402943	0	0	0.036439	0.028855	0.127882	0	0.221036	0.16758	0.27283	0.245836	0.331268	0.134769
ENSMUSG00000055567.18	Unc80	-2.83153	5.57627e-12	5.10735e-11	0.104689	0	0.194655	0.091025	0.053281	0.056322	0.578758	0.284036	1.31256	1.06691	0.23674	0.276867
ENSMUSG00000033965.10	Slc16a2	-2.82932	9.90811e-72	8.16421e-70	3.49021	6.83264	6.0724	7.44875	9.18012	3.13511	50.3275	47.141	51.0751	42.0358	56.324	32.6992
ENSMUSG00000096974.2	Gm26881	-2.82654	0.0122131	0.034996	2.06234	0	0.48358	0.007242	0.344335	0.336339	1.77693	1.22634	1.4488	2.30301	0.951558	1.04081
ENSMUSG00000043518.7	Rai2	-2.82622	1.85662e-30	4.54775e-29	0.056578	0.08419	0.9296	0.065347	1.33469	0.031157	9.96119	8.51297	10.9172	7.11465	11.0037	7.85868
ENSMUSG00000028076.12	Cd1d1	-2.82401	1.9788e-90	2.65193e-88	6.23517	4.42751	6.27163	6.02093	5.98534	2.15124	37.4623	40.5201	48.0931	33.7275	52.1222	22.5227
ENSMUSG00000018427.8	Ypel2	-2.82229	1.49273e-36	4.51479e-35	0.864779	0.60082	2.04311	3.3343	2.42276	2.04516	17.284	16.046	19.9592	21.9439	34.1492	14.6147
ENSMUSG00000038034.15	Igsf8	-2.82203	6.14443e-95	8.8995e-93	64.2199	21.2165	45.1652	63.9972	59.5855	36.3313	417.562	383.913	565.067	430.504	595.055	293.328
ENSMUSG00000103616.1	1700018A14Rik	-2.82166	0.011471	0.0331054	0	0	0.18721	0.382423	0	0	1.21087	0.220665	0.741983	0.639377	1.39015	0.284817
ENSMUSG00000086233.1	Gm11816	-2.82015	0.0159723	0.0440258	0.378566	0.044758	0	0.063588	0.051686	0	1.49619	1.4432	2.08812	2.13524	0.896176	0.682682
ENSMUSG00000055912.8	Tmem150a	-2.81409	0.000184015	0.00077694	0.126008	0	0.890988	0.892774	0.4862	1.11673	2.03481	3.81721	2.78553	2.86129	4.09786	2.103
ENSMUSG00000103092.1	Pcdha5	-2.81339	0.00230998	0.00793202	0.227852	0.271601	0.84264	0.941497	1.17304	1.22776	2.55708	2.5075	3.3003	3.18295	4.62392	1.69043
ENSMUSG00000038777.19	Sema6c	-2.81335	1.36212e-49	6.25262e-48	6.24476	2.3952	2.62604	4.50181	2.37157	1.95635	28.1666	30.5873	53.5921	34.9256	45.7823	25.5437
ENSMUSG00000037126.16	Psd	-2.80492	1.17341e-09	8.95088e-09	1.88332	0.658053	0.303207	0.41432	1.93017	0.120259	6.77393	9.2533	7.84516	6.57075	7.71719	5.18273
ENSMUSG00000044647.16	Csrnp3	-2.80348	0.00267806	0.00906165	0.009737	0	0.080996	0.083761	0.056866	0.054238	0.551799	1.78624	0.866191	2.31801	1.75778	0.493955
ENSMUSG00000097055.2	Gm4419	-2.79993	0.0146993	0.0410162	0	0	0.288367	0.617328	0.336028	0.434865	1.54235	1.58005	0.801364	1.019	0.865908	0.502291
ENSMUSG00000095332.2	Gm9821	-2.79916	4.68522e-29	1.08495e-27	1.18677	2.9048	0.927052	0.932159	1.99241	1.24235	12.4949	14.5616	11.5083	11.1074	9.65304	5.68555
ENSMUSG00000038007.14	Acer2	-2.79676	0.00191715	0.00670759	0	0.14474	0.103669	0.020988	0.074682	0	0.143209	0.355684	0.163213	0.237366	0.160831	0.126379
ENSMUSG00000043587.15	Pxylp1	-2.79419	3.25405e-39	1.06875e-37	0.984431	0.165609	0.812216	1.70375	0.322037	0.235441	7.50027	13.4953	20.4062	13.2061	24.5478	12.6571
ENSMUSG00000021662.11	Arhgef28	-2.78923	0.00781635	0.0235429	0.044984	0	0.036979	0.018552	0.040963	0	0.101309	0.122117	0.099126	0.057282	0.059395	0.109551
ENSMUSG00000074657.5	Kif5a	-2.78871	6.86099e-31	1.71665e-29	1.5855	1.11909	1.77279	1.69587	2.15402	0.838051	11.3525	11.4772	16.4153	11.4297	16.1659	7.28208
ENSMUSG00000102474.1	2610012C04Rik	-2.78361	0.00202478	0.00705029	0.087909	0	0.365158	0	0.261182	0	0.860815	1.21499	1.47566	1.12825	0.80066	0.250975
ENSMUSG00000102953.1	Gm37019	-2.78092	3.69725e-08	2.44308e-07	0.526772	0.377974	0.536104	0.738242	0.398546	0	4.263	3.59352	5.20262	3.65871	3.80926	2.1652
ENSMUSG00000097773.1	Gm10614	-2.775	0.00987318	0.0290368	0	0	0.050566	0	0.12737	0	0.188995	0.301532	0.217054	0.21343	0.17006	0.079255
ENSMUSG00000089370.1	Gm22140	-2.77391	0.0116525	0.0335669	0.11083	0	0.699723	1.39622	0	0	0.225036	3.06522	7.16504	2.35136	2.64888	1.33723
ENSMUSG00000108574.1	Gm44981	-2.77386	6.05952e-05	0.000276737	0.092569	0	0.201343	0.06997	0.241073	0	0.699623	0.404636	1.24348	0.979792	0.528744	0.612542
ENSMUSG00000027748.11	Trpc4	-2.77247	0.000410083	0.00163242	0.245095	0.209226	0.028972	0.008255	0.032779	0.148953	2.91434	4.53301	0.64609	0.584661	1.52571	1.99307
ENSMUSG00000041911.3	Dlx1	-2.77089	0.00237483	0.00813095	0.057745	0	0	0.03584	0.043097	0	0.420925	0.594087	0.266341	0.227564	0.311383	0.099176
ENSMUSG00000041789.7	2700046A07Rik	-2.77046	0.0126504	0.0360585	0.181478	0	0	0	0.18927	0	0.651109	0.439402	0.845077	0.254902	2.15392	0.362678
ENSMUSG00000031906.9	Smpd3	-2.76706	7.06475e-19	1.0027e-17	0.606502	1.06251	0.555504	1.10123	0.891068	0.481477	7.13176	6.93514	7.34087	6.69438	8.47976	4.53155
ENSMUSG00000016346.17	Kcnq2	-2.76451	2.57075e-10	2.07e-09	0.152492	0.26698	0.263496	0.437364	0.395056	0.127491	2.60949	1.23832	2.99357	2.48907	3.64221	0.813806
ENSMUSG00000041750.13	Cd1d2	-2.76447	0.00573287	0.0179395	0.263155	0	0.197769	0.179004	1.16543	0.225883	1.50468	1.81727	1.61712	1.96646	2.48317	0.750555
ENSMUSG00000006651.8	Aplp1	-2.76325	2.12974e-50	9.91286e-49	11.4577	5.97178	6.42436	8.42864	9.62626	6.80344	74.7249	63.5718	82.521	62.9252	88.6028	40.28
ENSMUSG00000032172.8	Olfm2	-2.75141	1.13894e-06	6.47463e-06	1.26294	0	1.30343	0.753889	1.82013	0.428766	5.30394	3.58543	9.98799	4.31832	13.0083	5.0462
ENSMUSG00000091135.1	Lgals1-ps2	-2.75056	0.00486197	0.0154843	0	0	0.531319	0.464867	0.238341	0	2.18603	1.73541	1.73192	0.467599	2.5389	0.701982
ENSMUSG00000006362.16	Cbfa2t3	-2.74996	7.24996e-11	6.09452e-10	0.22385	0.617638	0.309977	0.164809	0.547359	0.402258	23.9862	20.8766	24.1558	16.2131	24.008	16.5482
ENSMUSG00000115007.1	5830448L01Rik	-2.74923	0.00245544	0.00837968	0	0	0.201999	0.327979	0.072795	0	1.28818	0.724678	0.969221	0.635111	0.610552	0.271073
ENSMUSG00000035246.16	Pcyt1b	-2.74834	7.46645e-06	3.83249e-05	0.164426	0.168728	0.533117	0.271662	0.157269	0.223597	5.96952	1.06977	7.92994	6.36354	1.45293	0.644
ENSMUSG00000010066.15	Cacna2d2	-2.74586	0.000138404	0.000597342	0.035214	0.275288	0.174098	0.118656	0.243011	0.28249	2.4653	2.08007	2.91582	2.06055	3.18896	0.889411
ENSMUSG00000036246.14	Gmip	-2.74212	1.46697e-27	3.23943e-26	1.74749	2.14792	1.62969	2.77024	2.35421	2.24375	18.9705	16.3287	22.631	17.9097	25.2115	14.0111
ENSMUSG00000053046.16	Brsk2	-2.73891	1.684e-85	1.92496e-83	7.36769	4.69594	13.4263	9.28368	8.77507	4.47051	90.125	91.3569	93.8635	74.4688	103.724	49.4069
ENSMUSG00000045813.7	Gm9801	-2.73728	3.25311e-06	1.74912e-05	1.59085	0.260614	1.80755	1.44613	1.81901	0.478733	8.55996	8.71455	9.85539	7.96747	7.27807	4.51083
ENSMUSG00000048249.14	Crebrf	-2.73719	4.69316e-18	6.43008e-17	2.21479	0.811054	2.71097	3.69363	2.01245	0.553079	17.7995	16.8835	19.5325	10.358	11.8649	9.29945
ENSMUSG00000018865.9	Sult4a1	-2.73685	2.53358e-07	1.54621e-06	0.439185	0	0.260573	0.411433	0.659639	0.368981	1.99676	1.9903	4.16481	2.21301	7.18468	1.51693
ENSMUSG00000098210.1	Gm5224	-2.73647	0.0113892	0.0329225	0	0	0	0.797381	0.733553	0	0.532239	2.68793	1.75367	0.714948	0.99129	0.566963
ENSMUSG00000106173.1	Gm42764	-2.7361	0.00199865	0.00696765	0	0	0.301316	0.067445	1.13219	0.071698	1.06426	3.67016	2.42642	2.08458	2.47078	0.570973
ENSMUSG00000074575.4	Kcng1	-2.73585	3.42404e-11	2.95833e-10	0.484819	0.85249	0.289658	0.237121	1.25772	0.633051	7.47351	5.44286	5.07236	4.64169	8.12644	5.75539
ENSMUSG00000029206.13	Nsun7	-2.73208	0.00623739	0.0192981	0.074698	0	0.318499	0.225847	0.180401	0.069326	1.35206	0.506453	0.810128	0.768724	1.2041	0.371986
ENSMUSG00000041439.15	Mfsd6	-2.73071	3.15993e-16	3.85793e-15	0.255987	0.606289	0.572503	0.482485	0.399949	0.494288	7.79534	5.59123	7.61385	5.65306	7.18008	3.85527
ENSMUSG00000101126.1	Gm10538	-2.72027	0.000232601	0.000966677	0.335383	0.378174	0.174871	0.593979	0.233734	0.369921	1.97393	1.43893	2.15687	1.60132	1.67051	0.844799
ENSMUSG00000032346.7	Ooep	-2.71927	0.000265115	0.0010888	0.335318	0.202077	0.545143	0.605879	0.496029	0.595048	2.19901	1.67775	1.62902	1.26164	1.72336	2.72058
ENSMUSG00000055782.9	Abcd2	-2.71743	3.87805e-33	1.04305e-31	8.25534	1.84637	8.11431	12.6361	8.4194	6.22365	60.7287	51.038	64.5174	49.3445	69.4375	38.644
ENSMUSG00000101784.1	Gm7553	-2.71682	0.0159171	0.0439046	0	0	0	0.102723	0.031614	0	0.121968	0.180112	0.108673	0.14881	0.183571	0.30066
ENSMUSG00000033684.14	Qsox1	-2.70948	1.40431e-120	3.48374e-118	3.32194	2.03463	4.52594	5.76751	6.59167	3.80962	33.9197	32.0121	38.0019	28.2585	45.4253	27.2301
ENSMUSG00000110342.1	Gm45263	-2.70787	8.54371e-07	4.92049e-06	2.44461	0.297073	2.34575	0.792035	0	0.337642	3.35469	5.3054	7.21932	7.79505	5.44764	2.74138
ENSMUSG00000007944.8	Ttc9b	-2.69075	1.49932e-05	7.41994e-05	3.22613	1.29756	2.97945	4.47186	2.66798	2.45614	8.45673	13.1918	10.9431	9.82169	14.1791	7.70801
ENSMUSG00000031144.15	Syp	-2.68937	5.23898e-44	2.026e-42	3.60237	1.51629	3.18765	7.00089	5.92594	4.73293	33.9471	30.5058	48.678	32.858	50.1286	29.7582
ENSMUSG00000042671.12	Rgs8	-2.68821	0.000125705	0.000545565	0.111567	0	0.258782	0.943911	0.133745	0.30989	1.37185	1.49089	4.24524	1.64988	5.18408	1.95976
ENSMUSG00000083282.3	Ctsf	-2.67914	1.29311e-06	7.31186e-06	0.178476	0.869918	0.609029	0.608422	0.718649	0.297363	6.08579	5.41223	8.40408	6.13036	10.0532	5.38769
ENSMUSG00000020072.15	Pbld2	-2.6784	0.000891568	0.0033533	0.168525	0.109184	0.131827	0.097208	0.101887	0.049167	2.45593	0.347263	0.404132	0.243864	0.244883	0.183794
ENSMUSG00000037960.11	Card19	-2.67761	3.62037e-06	1.93854e-05	2.14885	1.59069	1.01068	1.34084	1.27215	2.30216	9.80875	5.91785	12.1879	8.72395	20.6418	8.36788
ENSMUSG00000107707.1	Gm44286	-2.67177	1.71623e-07	1.06523e-06	0.211672	0	0.365753	0.365707	0.434789	0.156105	2.75389	1.57209	2.73586	2.33014	1.40832	0.547167
ENSMUSG00000023236.7	Scg5	-2.66465	9.73001e-72	8.04589e-70	3.71774	3.42563	8.24277	9.17432	9.27878	3.49108	51.5688	40.8962	65.3039	55.2892	57.5876	34.3708
ENSMUSG00000106528.1	Gm42841	-2.66352	0.000775019	0.00295401	0.361401	0	0.582773	0.150152	0.080815	0	1.37144	2.13365	1.68745	1.10858	1.3388	1.04746
ENSMUSG00000056091.12	St3gal5	-2.66199	4.09168e-23	7.36786e-22	0.596034	0.133891	4.56269	5.791	5.80331	1.04824	32.3739	29.9012	23.6126	19.6602	37.3665	20.9388
ENSMUSG00000110569.1	Gm18860	-2.66188	0.00196728	0.00686751	0	0.125718	0.151118	0.339603	0	0.06419	1.29252	0.447222	0.269565	1.40928	1.01566	1.21199
ENSMUSG00000040118.15	Cacna2d1	-2.66073	2.98563e-36	8.9719e-35	2.80946	2.3537	2.10772	2.03644	1.72978	1.00165	46.7526	32.0929	53.1301	40.0571	43.2004	24.9588
ENSMUSG00000023947.8	Nfkbie	-2.65957	0.000628519	0.00243382	0.253429	0	0.270896	0.258295	0.705767	0	1.96367	1.54746	1.51162	1.53354	1.38282	1.51356
ENSMUSG00000004031.13	Brinp2	-2.65823	2.49377e-15	2.85761e-14	0.375551	0.127195	0.549998	0.86627	0.544842	0.232059	5.48249	4.53472	3.92173	1.95973	3.13248	2.60842
ENSMUSG00000117429.1	A430019L02Rik	-2.65807	2.95813e-07	1.7945e-06	0.17087	0	0.481128	0.317922	0.274002	0.180625	2.03965	1.70554	2.72061	1.84663	1.04029	0.86493
ENSMUSG00000038375.15	Trp53inp2	-2.6567	8.60683e-45	3.40174e-43	7.16814	3.90015	5.77804	5.90415	7.60838	4.19693	53.9635	45.7906	68.8644	49.3413	66.7894	34.8403
ENSMUSG00000063632.6	Sox11	-2.65151	1.52282e-276	2.73158e-273	60.8293	32.1794	67.7721	80.7398	87.1586	49.8324	510.462	400.356	563.76	415.118	583.543	340.778
ENSMUSG00000047910.6	Pcdhb16	-2.64835	5.14469e-08	3.36142e-07	0.145086	0	0.121805	0.152269	0.358588	0.239027	1.39754	1.96112	1.21038	1.22106	1.4529	0.910615
ENSMUSG00000082484.1	Gm16177	-2.64563	0.00749845	0.0226998	0	0	0.374092	0.087118	0.209802	0	0.529733	0.650685	1.59737	1.18623	0.234918	0.460205
ENSMUSG00000105006.1	Gm9484	-2.64336	0.00477032	0.0152403	0	0	0.116904	0.117301	0.315917	0	0.543	1.01978	0.717779	0.128239	0.604982	0.42277
ENSMUSG00000039158.11	Akna	-2.64163	2.77435e-44	1.08005e-42	4.68251	3.70809	2.94286	4.28129	3.88626	3.0515	30.2772	28.1244	35.5679	24.8278	38.7639	21.3322
ENSMUSG00000064329.13	Scn1a	-2.64143	0.0156303	0.0432108	0.077275	0	0.012156	0.060257	0.23883	0.032853	0.460204	0.320102	0.66823	0.485157	0.237047	0.143968
ENSMUSG00000113732.1	Gm18115	-2.63889	0.000307545	0.00125291	0	0.11097	0.109091	0.328385	0.128368	0	0.863806	1.03959	0.905062	1.77914	0.817974	0.499333
ENSMUSG00000029009.17	Mthfr	-2.63822	2.03435e-59	1.21951e-57	3.173	0.681342	4.6227	3.24648	2.53286	2.03996	15.1255	15.3186	14.0336	20.7635	14.4672	10.2477
ENSMUSG00000090369.3	4933411K16Rik	-2.63348	0.000921042	0.00345598	0.078246	0	0.087811	0.096781	0.048205	0	0.517067	0.652667	0.188568	0.108123	0.692518	0.25549
ENSMUSG00000055424.4	Gm9970	-2.62908	0.00285867	0.00959708	0	0	0.485634	0.105165	0.783277	0	1.81143	1.42355	1.73429	1.15049	2.28073	1.14501
ENSMUSG00000016624.15	Phf21b	-2.62622	1.77253e-32	4.68635e-31	14.4828	10.4738	13.3306	16.1875	19.4711	17.0637	78.4789	70.9138	102.028	81.6665	127.047	61.0578
ENSMUSG00000038893.12	Fam117a	-2.62031	2.20407e-07	1.3554e-06	0.209434	0.38139	1.27051	1.92416	0.629399	0.389172	6.57574	7.12062	9.33701	10.7877	8.8688	4.91472
ENSMUSG00000030518.17	Fam189a1	-2.61856	0.000954388	0.00356314	0	0.032319	0.132698	0.23046	0.190653	0	0.564378	0.771747	0.716553	0.486211	0.718016	0.358854
ENSMUSG00000117372.1	Gm49972	-2.61366	0.000176242	0.000747096	0.205908	0	0.28565	0.31128	0.534352	0	1.70163	1.54268	2.57608	1.65169	1.35214	0.515929
ENSMUSG00000041141.7	Pnmal1	-2.61216	0.000281306	0.00115043	0.02191	0	0.529108	0.799281	1.08059	0.996113	3.78368	4.45403	3.62399	2.95757	4.70637	2.19523
ENSMUSG00000026610.13	Esrrg	-2.61191	0.00900537	0.0267682	0.028843	0.039046	0.004781	0.01065	0.007314	0	0.030047	0.029083	0.024948	0.022822	0.006708	0.00746
ENSMUSG00000116863.1	Gm49592	-2.6117	0.015449	0.0427654	0	0	0.790955	0.314936	0.491901	0	2.36679	4.51105	0.674121	3.55377	0.519389	0.317207
ENSMUSG00000058975.7	Kcnc1	-2.61131	9.48875e-18	1.27975e-16	0.255119	0.320331	0.096619	0.279288	0.178066	0.209924	1.49795	3.34269	2.58394	2.26287	3.32613	1.76117
ENSMUSG00000073485.3	H3f3aos	-2.60542	0.000482701	0.00190298	0.150297	0	0.375196	0.228066	0.161241	0	0.501657	1.31699	1.71674	0.5584	1.13139	0.760024
ENSMUSG00000082072.1	Gm15785	-2.5982	0.00723176	0.0220153	0.02327	0.027783	0.036434	0.461458	0.010774	0	1.18303	1.04763	0.648474	0.03681	0.449039	0.657188
ENSMUSG00000114244.1	Gm47119	-2.59614	0.00840191	0.0251507	2.28209	0	0.136193	0.198846	1.01496	0	1.111	2.68093	1.90678	2.65381	1.51733	0.948084
ENSMUSG00000097921.2	Gm26576	-2.58911	0.00903159	0.0268358	0	0	0.116797	0.167316	0.787256	0	1.08116	0.750971	1.33755	0.545344	1.41577	0.762056
ENSMUSG00000104524.1	Gm37333	-2.58658	5.0051e-06	2.62515e-05	0.119854	0	0.443385	0.119304	0.277451	0.413942	1.71958	1.5721	1.8749	2.34606	1.44672	0.97593
ENSMUSG00000063430.9	Wscd2	-2.58553	0.00104228	0.00385914	0.043704	0	0.242539	0.218264	0.034491	0.086482	0.363273	1.14296	0.536751	0.335143	1.06924	0.420415
ENSMUSG00000076431.4	Sox4	-2.57789	2.45589e-279	5.72688e-276	69.9036	44.2557	81.1792	102.833	106.134	62.8015	566.81	506.657	647.411	457.75	728.205	428.262
ENSMUSG00000032285.15	Dnaja4	-2.57769	0.000255938	0.00105408	0.729131	1.45361	0.765674	1.40095	0.428605	0.711342	7.04964	5.57672	5.05894	4.83226	6.29616	3.75872
ENSMUSG00000087181.3	Gm13570	-2.57599	0.0097648	0.0287434	0	0	2.98284	0.574753	0.55333	0	2.57882	2.77182	4.35526	6.14592	4.47616	4.28322
ENSMUSG00000050132.13	Sarm1	-2.57563	3.77533e-22	6.47806e-21	1.1288	1.31425	2.85902	2.85143	3.20719	0.999005	18.1804	15.7677	19.4088	14.4843	18.4951	11.2728
ENSMUSG00000025855.13	Prkar1b	-2.57341	5.6752e-29	1.3103e-27	1.04536	1.22247	0.851475	0.513899	1.03181	0.416695	8.80811	12.8691	8.73527	6.42114	10.0859	7.46746
ENSMUSG00000030411.16	Nova2	-2.5707	2.47876e-11	2.16853e-10	7.75226	2.83067	6.64116	6.66095	10.1464	4.08536	29.5441	28.6725	38.005	28.4313	39.878	22.3926
ENSMUSG00000038533.15	Cbfa2t2	-2.57037	4.51004e-28	1.01222e-26	2.44971	1.05753	4.43488	12.1361	3.3183	3.42932	21.9719	17.4831	58.9859	11.6189	97.9136	15.9442
ENSMUSG00000048347.5	Pcdhb18	-2.56856	0.00358254	0.0117996	0	0.041932	0	0.290583	0.077214	0.30815	1.57049	0.575205	0.651206	0.812196	0.717418	0.751245
ENSMUSG00000061911.15	Myt1l	-2.56371	2.59369e-18	3.60228e-17	0.065677	0.106535	0.063079	0.125604	0.073502	0.120502	4.96889	1.54671	7.71809	2.88702	1.28271	0.347605
ENSMUSG00000037235.13	Mxd4	-2.56324	2.49043e-28	5.6383e-27	8.14066	5.24252	7.19154	7.35915	10.8774	8.18237	32.4593	44.4589	51.2992	29.1089	44.3534	29.2144
ENSMUSG00000102225.1	Gm37983	-2.56294	0.0040764	0.0132466	0.035044	0	0.440934	0.712565	0.049332	0	1.32245	1.74209	1.39054	1.27925	1.37977	0.621697
ENSMUSG00000057963.9	Itpk1	-2.55851	2.22865e-52	1.0918e-50	8.02027	2.3945	7.70321	12.3132	14.9068	5.97957	57.7726	53.2888	70.4877	58.6869	82.8778	46.2093
ENSMUSG00000026018.12	Ica1l	-2.55628	0.0102484	0.0300418	0.103924	0.21179	0.179977	0.504392	0.299543	0.376941	0.827855	0.48595	0.678671	0.465866	1.60868	1.36029
ENSMUSG00000029627.12	Zkscan14	-2.55379	0.00215191	0.00744074	0.610685	0	0.818257	2.86718	1.28113	0.228548	6.46187	5.37603	6.45998	5.99147	6.7358	4.76657
ENSMUSG00000085596.1	Gm11476	-2.55277	0.00583456	0.0182137	0.044542	0	0.067109	0.014463	0	0	0.190878	0.095265	0.141199	0.159308	0.232554	0.104329
ENSMUSG00000025810.9	Nrp1	-2.54623	2.11788e-12	1.99381e-11	1.59893	4.06745	1.7078	0.915765	2.39729	1.97744	45.7377	16.0663	54.3104	39.3622	36.1231	18.1005
ENSMUSG00000047485.6	Klhl34	-2.54494	0.00254706	0.00866751	0.035348	0	0.731775	0.308497	0.524485	0	1.88284	1.37839	2.06757	1.51432	2.51642	0.786773
ENSMUSG00000003410.8	Elavl3	-2.54442	6.5536e-58	3.76412e-56	9.47649	8.73359	11.7268	12.5374	13.076	7.9414	73.3197	76.0334	100.354	76.4267	109.822	56.7259
ENSMUSG00000021696.9	Elovl7	-2.54397	0.0137092	0.0386606	0.200978	0.119316	0.033644	0.033759	0	0.057437	0.485985	0.246885	0.899112	0.172454	0.540485	0.159835
ENSMUSG00000065778.1	Gm22154	-2.54175	0.0177064	0.0482016	0	0	0.793926	0	2.08158	0	2.92438	2.13803	3.40367	3.27077	2.72778	2.15313
ENSMUSG00000042724.8	Map3k9	-2.54044	1.39158e-18	1.95365e-17	1.26389	0.171572	1.31711	1.24088	2.00165	1.23697	8.36105	6.40097	12.825	8.0702	13.5775	6.61946
ENSMUSG00000026614.7	Slc30a10	-2.53956	2.4553e-32	6.44041e-31	6.10615	9.18692	9.92121	8.82157	16.4642	9.64515	68.3212	65.745	98.7565	77.9151	102.825	50.0457
ENSMUSG00000056592.14	Zfp658	-2.53938	1.22505e-08	8.47684e-08	1.83326	0.811888	2.95954	3.29229	3.09178	2.25176	13.4389	10.7372	16.1723	10.7833	15.3663	10.6308
ENSMUSG00000045636.16	Mtus1	-2.53794	1.89306e-17	2.50677e-16	0.465053	0.069014	1.35463	2.83135	0.489782	2.10616	16.8711	16.466	19.9589	17.5327	20.0169	10.5335
ENSMUSG00000044313.13	Mab21l3	-2.5368	0.00142106	0.00511463	0.190433	0	0.525585	0.310825	0.769833	0.160188	2.33414	1.43951	1.50632	1.52158	1.76045	0.832794
ENSMUSG00000046191.7	Pcdhb20	-2.5323	8.6931e-12	7.87852e-11	0.606443	0.121896	0.368637	0.148493	0.320688	0.148819	2.10485	1.68513	1.90547	2.35447	1.77138	2.01002
ENSMUSG00000004360.9	9330159F19Rik	-2.53114	2.31386e-35	6.75306e-34	3.11572	1.31933	2.06758	2.96186	2.3356	1.68254	17.7742	14.4899	19.6655	17.188	20.2821	11.2921
ENSMUSG00000021892.14	Sh3bp5	-2.52972	8.46923e-36	2.50945e-34	1.69492	0.636759	1.56583	1.64114	2.55355	1.28092	11.1042	10.7301	11.7702	8.15743	14.7866	7.74096
ENSMUSG00000042599.8	Kdm7a	-2.52588	3.99479e-128	1.17917e-125	2.86339	2.47314	2.956	4.13611	3.60875	2.36027	24.2068	19.9198	25.6322	20.1019	26.4338	16.5778
ENSMUSG00000038172.14	Ttc39b	-2.5234	3.3069e-16	4.02681e-15	0.643238	0.771978	0.80282	0.479815	0.571926	0.641026	4.94413	5.43747	10.0017	8.93594	9.93307	7.41847
ENSMUSG00000069601.14	Ank3	-2.51868	2.51881e-52	1.23137e-50	0.081518	0.055462	0.162612	0.129312	0.687452	0.042598	9.65157	7.06629	7.94284	10.0631	10.1043	5.57001
ENSMUSG00000116627.1	Gm30124	-2.51182	0.0146097	0.0408103	1.5027	0.305678	1.22607	1.12826	1.73737	0.60853	2.24028	1.75336	3.25134	2.6721	3.92472	1.70124
ENSMUSG00000105687.1	Gm6157	-2.50156	0.00708728	0.0216348	0	0	0.106633	0.071667	0.285754	0	0.397622	0.20799	0.47838	0.512334	0.53828	0.493958
ENSMUSG00000037138.18	Aff3	-2.49865	1.45004e-61	9.1388e-60	2.70522	2.45046	4.53514	6.93736	3.43083	2.08262	33.5956	27.3165	37.5867	22.3227	37.1293	18.706
ENSMUSG00000045215.17	Asxl3	-2.49774	3.63279e-16	4.40984e-15	0.319141	0.177026	0.514156	0.593941	0.717906	0.35848	2.2396	2.3982	3.60901	2.59089	3.37531	1.80538
ENSMUSG00000036196.16	Slc26a8	-2.49772	0.00431394	0.0139466	0.209696	0	0.218434	0.073445	0.090684	0	0.29107	0.170085	0.30249	0.248922	0.323896	0.164196
ENSMUSG00000069713.2	4933406P04Rik	-2.49771	0.00560339	0.0175791	0	0	0	0.165365	0.261826	0.118788	0.352549	0.696716	0.563685	0.340107	1.03791	0.405782
ENSMUSG00000034706.16	Dnaic2	-2.49645	0.00191021	0.00668631	0.114023	0	0.26751	0.086009	0.081316	0.103976	0.709762	0.613999	2.27037	0.48254	0.745951	0.866452
ENSMUSG00000025237.16	Parp6	-2.49509	1.40002e-57	8.00176e-56	3.55142	2.52296	3.29501	5.61671	4.58479	2.51978	41.1945	38.571	40.9167	41.6089	50.0562	29.1379
ENSMUSG00000109725.1	Gm45265	-2.49365	0.00130721	0.00474662	0.743008	0	0.32003	0.544651	0.34347	0	3.07865	2.93893	2.7729	1.53319	1.7616	1.83886
ENSMUSG00000029438.9	Bcl7a	-2.48894	1.20192e-37	3.75201e-36	17.4128	4.40473	21.8722	26.6566	26.0558	15.5636	114.559	102.211	120.743	91.0066	120.582	70.8714
ENSMUSG00000108784.1	4930517G19Rik	-2.48707	0.00129028	0.00469319	0.481409	0	0.161685	0	0.279478	0.069251	1.0514	1.50714	1.70549	0.87434	1.09983	0.467663
ENSMUSG00000062794.8	Zfp599	-2.48216	9.38459e-05	0.000416202	0.376639	0	1.29162	1.7214	1.16815	0.206626	4.56239	3.55333	5.83788	4.1843	5.50197	3.77603
ENSMUSG00000036390.8	Gadd45a	-2.48145	2.51969e-05	0.000121197	2.04494	0	3.30013	4.12701	7.05551	1.39556	12.3031	11.3368	17.2739	11.8467	27.9341	16.5341
ENSMUSG00000039835.16	Nhsl1	-2.48028	1.1998e-20	1.88406e-19	0.923155	0.464792	3.31689	4.92417	8.85127	3.18616	15.5221	8.12601	9.61513	3.85378	10.0844	17.1356
ENSMUSG00000040433.16	Zbtb38	-2.47465	3.95668e-19	5.6919e-18	0.812827	1.54249	0.867961	4.01603	1.51407	2.03102	35.8871	53.0679	47.7135	25.8833	52.255	29.99
ENSMUSG00000061411.12	Nol4l	-2.46751	1.50073e-29	3.55646e-28	0.870851	0.814391	2.6583	2.52829	6.08965	0.811778	14.814	20.6023	35.2413	20.5884	31.1197	9.72232
ENSMUSG00000025738.8	Fbxl16	-2.4669	1.14786e-47	4.93857e-46	2.89837	1.34462	3.10491	3.9285	4.20249	2.31113	27.6681	26.025	30.7333	20.9313	32.9369	17.4314
ENSMUSG00000026458.13	Ppfia4	-2.46517	4.058e-05	0.000189636	0.080947	0	0.203479	0.267686	0.552365	0.219263	1.26522	2.2673	0.806352	0.504256	1.053	0.496727
ENSMUSG00000020032.14	Nuak1	-2.46457	3.63881e-23	6.56252e-22	3.7831	4.67363	3.61176	3.3411	3.79563	3.97677	26.5786	22.2668	38.7609	25.4078	35.5012	20.717
ENSMUSG00000075289.5	Carns1	-2.46308	0.00879281	0.0261998	0	0	0.137801	0.097626	0.235788	0.230451	0.228349	1.29269	0.991876	1.91396	0.682024	0.253606
ENSMUSG00000022564.7	Grina	-2.45886	5.42164e-64	3.66456e-62	13.9547	3.50622	7.06063	11.033	13.5778	8.66616	62.8035	51.6573	70.5665	57.0285	68.1239	44.317
ENSMUSG00000098293.1	Mir6991	-2.45515	4.38415e-07	2.61134e-06	18.2982	0.357059	15.8869	30.083	14.3962	3.77151	82.7651	93.1395	91.727	72.9711	114.585	48.9344
ENSMUSG00000095295.8	Gm3488	-2.45282	0.00459358	0.0147504	0	0.041709	0.054356	0.057801	0.153464	0.030446	0.197357	0.176745	0.582916	0.272829	0.196337	0.134901
ENSMUSG00000034771.15	Tle2	-2.45157	0.00212815	0.00736623	0.324903	0	0.283137	0.139278	0.223409	0.074627	1.68876	1.00118	2.64027	3.03723	0.833331	0.781973
ENSMUSG00000044813.15	Shb	-2.45141	2.49813e-23	4.52985e-22	4.50763	0.903963	0.552598	1.25831	0.756049	0.395259	11.675	6.72216	14.4149	11.0027	14.7918	7.82089
ENSMUSG00000103845.1	Gm19026	-2.44946	2.17583e-06	1.19468e-05	0.270556	0.020021	0.529216	0.394322	0.606388	0.189723	2.56872	1.68431	2.04572	1.13707	2.22598	1.68725
ENSMUSG00000053825.15	Ppfia2	-2.44781	6.55249e-14	6.85498e-13	0.114894	0.680551	0.213972	0.451349	0.237648	0.197573	2.05856	2.19632	2.14621	1.7229	2.37362	1.11001
ENSMUSG00000017386.10	Traf4	-2.44679	3.27876e-57	1.82042e-55	6.18635	6.18574	14.1953	13.6898	20.034	12.1891	70.1213	71.2089	101.866	59.3678	111.828	62.9553
ENSMUSG00000030401.16	Rtn2	-2.44559	2.97996e-48	1.30375e-46	2.47191	1.35213	7.92949	5.43354	8.68651	1.39684	36.2646	33.6966	48.534	32.3513	55.3879	30.7129
ENSMUSG00000043670.4	Diras1	-2.43767	0.0129595	0.0368495	0	0	0.377894	0.245897	0.205598	0.017236	0.85583	1.12177	0.709996	0.471928	0.952184	0.687637
ENSMUSG00000061540.3	Orm2	-2.43316	0.00124764	0.00455228	0.92668	0.686475	0.92462	0.911696	0	0.217258	1.52724	2.39557	2.62859	1.11322	3.0138	0.383197
ENSMUSG00000030077.11	Chl1	-2.43207	3.04861e-07	1.84651e-06	0.038262	0.082267	0.056722	0.052067	0.022825	0.066823	2.45307	1.6269	1.16728	0.810565	0.451236	0.273075
ENSMUSG00000017132.17	Cyth1	-2.43076	1.60747e-51	7.68129e-50	0.538331	0.495902	1.87336	1.80254	4.09492	0.558147	16.1733	19.528	20.7646	14.425	22.0155	6.17849
ENSMUSG00000058297.16	Spock2	-2.42963	8.64571e-15	9.54138e-14	0.590791	0.122418	0.458804	0.730988	0.354326	0.146468	2.03065	2.1416	2.18535	2.328	3.82055	2.12065
ENSMUSG00000025128.7	Bhlhe22	-2.42957	2.87643e-21	4.67751e-20	1.70402	0.362184	1.59446	3.40832	2.69296	1.7821	14.6194	11.345	14.0605	10.6066	11.5822	8.02566
ENSMUSG00000039763.10	Dnajc28	-2.42842	6.93549e-17	8.78483e-16	0.496169	0.12159	1.08425	1.24529	1.08159	0.468976	5.60497	5.64304	4.98236	4.30319	8.63622	3.19646
ENSMUSG00000055069.3	Rab39	-2.42713	0.00431093	0.0139407	0	0	0.364357	0.171276	0.210213	0.642659	1.39882	1.10604	1.64369	1.71322	1.46761	1.6888
ENSMUSG00000015968.18	Cacna1d	-2.4271	8.33085e-05	0.000372373	0.101907	0.225386	0.243883	0.184112	0.492478	0.221005	3.22152	3.58537	2.0872	2.67235	1.5588	1.25613
ENSMUSG00000066800.11	Rnasel	-2.42366	1.15048e-10	9.51009e-10	1.01367	2.05493	1.1773	1.95267	1.36926	1.97096	41.1555	25.8507	24.2847	22.0093	28.0106	15.2923
ENSMUSG00000032394.6	Igdcc3	-2.42365	1.44524e-23	2.65576e-22	2.38103	2.64816	2.60143	2.76589	2.17895	1.31629	15.226	19.6616	18.9203	13.8424	18.0636	11.6585
ENSMUSG00000050447.15	Lypd6	-2.42036	0.00446165	0.0143783	1.53853	0.042705	0.701349	1.25998	1.85569	2.4935	16.4047	14.418	12.7306	11.1967	12.9726	10.9899
ENSMUSG00000039621.13	Prex1	-2.41945	5.33106e-52	2.58989e-50	4.4999	1.97007	4.43971	7.03567	6.22349	2.95081	38.7103	30.8534	42.3409	29.566	50.047	27.7879
ENSMUSG00000110411.1	Gm45457	-2.41681	9.27123e-43	3.46467e-41	1.40666	0.550211	1.49905	1.44711	1.16237	0.946612	8.22184	6.85506	10.774	7.59684	8.46625	3.97687
ENSMUSG00000109341.1	Gm30873	-2.41672	0.00860675	0.0257078	0.318211	0.646329	0.314165	0.519937	0.512223	2.71292	1.81148	1.11864	1.43366	1.1987	0.8527	0.756819
ENSMUSG00000046709.18	Mapk10	-2.41654	3.09475e-07	1.87299e-06	0.131522	0.149047	0.154934	0.14034	0.06718	0.049417	1.49108	0.634497	0.579374	0.446439	1.67837	0.273184
ENSMUSG00000062743.9	Zfp677	-2.40996	0.00239602	0.00819609	0.114526	0	0.223086	0.139656	0.372609	0.295055	1.50741	1.29105	0.830188	0.5772	1.47804	0.375005
ENSMUSG00000028634.17	Hivep3	-2.40882	1.02096e-15	1.19939e-14	0.011624	0.431674	0.018562	0.012599	0.037417	0.009878	0.362506	0.191325	1.42105	0.121984	1.63948	0.164037
ENSMUSG00000040710.10	St8sia4	-2.40847	4.8573e-67	3.57311e-65	1.08836	0.491697	1.24835	3.58312	3.45517	1.27301	14.5812	11.1212	21.1638	16.8341	15.9667	9.51709
ENSMUSG00000054944.7	5330416C01Rik	-2.40811	0.00327669	0.0108603	0	0.494121	0.54401	0.340628	0.170093	0	1.22561	1.69735	2.5257	2.27677	1.91502	1.33182
ENSMUSG00000038319.14	Kcnh2	-2.40501	0.000311442	0.00126723	0.231431	0.540342	1.11916	0.746402	1.67505	0.081145	2.59224	1.8001	2.06951	0.811287	3.03558	1.98534
ENSMUSG00000094910.1	D430019H16Rik	-2.40087	9.07761e-104	1.66678e-101	6.79965	4.06693	6.3703	7.36619	6.78869	4.03634	42.2263	34.6639	48.2332	36.2798	42.5637	24.3071
ENSMUSG00000066829.7	Zfp810	-2.39783	4.94636e-19	7.08067e-18	0.916925	0.173435	1.08225	0.733189	1.27915	0.751641	13.5228	10.03	13.6073	9.60974	13.7454	3.90865
ENSMUSG00000109942.1	Gm45262	-2.3918	0.00167521	0.00592332	0.123805	0	0.424582	0.092927	0	0.307276	0.896002	0.739561	1.55715	1.17426	1.42077	0.606813
ENSMUSG00000114851.1	Gm46409	-2.39023	0.0132839	0.0376298	0.483305	0.828217	0.325284	0.222898	0.020676	0	5.07627	2.65113	3.50757	2.47998	5.15561	1.62373
ENSMUSG00000109383.1	Gm36584	-2.38986	0.00117451	0.00430772	0	0	0.822094	1.31711	1.87451	0.653422	5.61069	4.08811	7.05435	4.07967	3.9541	4.10841
ENSMUSG00000073779.7	Lrp8os2	-2.38935	0.00576245	0.0180199	0.339071	0.551712	0.304213	0.2445	0.507641	0.058342	2.02641	2.92685	2.77356	2.38214	1.7493	1.05936
ENSMUSG00000022358.7	Fbxo32	-2.38845	8.21145e-07	4.7432e-06	0.270039	0.626184	0.178428	0.12098	0.357399	0.397136	3.49688	2.5125	1.87074	2.03088	2.84089	1.56684
ENSMUSG00000026817.14	Ak1	-2.38743	3.24844e-09	2.37239e-08	0.0609	0.432026	0.919804	1.43583	0.622786	0.264094	5.85302	4.8163	5.43722	3.9618	7.77117	4.81474
ENSMUSG00000069835.10	Sat2	-2.38628	3.18276e-07	1.92376e-06	1.2077	2.50493	0.809769	0.989341	1.67248	0.324875	9.97706	6.79331	6.85842	7.51865	7.81424	5.43245
ENSMUSG00000022860.15	Chodl	-2.38509	0.00101832	0.00377765	0.11401	0	0.381267	0.851295	0.268064	0.218686	4.03491	2.845	2.33167	1.25094	2.92679	1.18336
ENSMUSG00000040111.17	Gramd1b	-2.38347	7.41533e-24	1.38224e-22	0.199331	0.081648	0.144198	0.317883	0.180622	0.114296	8.77614	10.89	6.55498	5.9538	6.15622	3.57412
ENSMUSG00000082550.1	Gm12344	-2.38203	0.0023714	0.00812259	0.186722	0	0.168212	0.159567	0.092464	0.260858	1.33414	0.544583	1.88359	1.12293	1.45871	0.185823
ENSMUSG00000034071.15	Zfp551	-2.3781	0.00258387	0.00878199	0.650852	0	0.518892	1.09524	1.27974	0	3.71093	2.92908	3.36531	2.75359	3.35534	2.57745
ENSMUSG00000025582.4	Nptx1	-2.37709	0.0183879	0.0497987	0	0	0.181707	0.221871	0.311506	0.043555	0.401112	0.28592	0.757341	0.507913	1.15964	0.417623
ENSMUSG00000025978.14	Rftn2	-2.37107	1.31958e-08	9.10929e-08	1.05788	1.78804	2.79904	4.5383	4.26687	7.57197	15.5191	18.4788	15.3571	14.7277	19.4226	10.5094
ENSMUSG00000111301.1	Gm30671	-2.36832	0.0151959	0.0422033	0	0	1.63487	1.41503	0.501365	0	2.50007	4.15673	2.88883	1.72746	2.91707	0.403691
ENSMUSG00000101462.2	Gm3052	-2.36641	0.00152107	0.00543932	0.165789	0	0.408224	0.322435	0.559166	0	1.5797	0.894358	2.3072	1.27562	1.77953	0.434138
ENSMUSG00000086401.1	Gm15559	-2.366	3.9686e-06	2.11529e-05	0.321559	0	0.607578	0.975482	0.957581	0.702527	4.62965	3.15689	3.78133	2.93869	3.96854	2.2783
ENSMUSG00000107927.1	Gm44090	-2.36487	0.00545238	0.0171446	0.297146	0.003816	0	0.08222	0.340535	0	0.6284	0.353593	0.843865	1.07	0.720291	0.556029
ENSMUSG00000036466.17	Megf11	-2.36368	7.94071e-16	9.41205e-15	0.174579	0.067656	0.159909	0.144883	0.123314	0.119004	3.05735	5.09118	2.02936	1.45685	1.69508	1.46521
ENSMUSG00000041773.8	Enc1	-2.36169	5.63585e-277	1.09519e-273	40.5669	19.8978	38.1582	52.9878	49.4021	29.2312	255.312	222.098	277.442	217.718	274.257	161.268
ENSMUSG00000032363.15	Adamts7	-2.35754	1.65634e-16	2.05557e-15	4.38606	6.28235	4.81436	4.23193	5.56087	4.22432	34.693	29.4675	46.144	39.9005	41.322	18.5786
ENSMUSG00000003273.14	Car11	-2.35157	2.2789e-05	0.000110207	1.63836	0	0.241515	0.250536	0.784695	1.13564	2.79099	2.5654	4.81253	3.51606	1.78176	1.54963
ENSMUSG00000061689.15	Dlgap4	-2.35121	2.76665e-73	2.38946e-71	2.90274	2.04943	7.70389	12.4869	18.6949	4.66065	52.3172	71.4213	76.9369	62.7611	63.4962	37.125
ENSMUSG00000104136.1	Gm36955	-2.35114	0.00538756	0.0169545	0.08007	0	0.995816	0.51444	0.912204	0	1.95783	3.03031	1.9591	2.60441	2.84048	1.84373
ENSMUSG00000010154.7	Spire2	-2.34933	5.74377e-10	4.50518e-09	0.12712	0.376206	0.262482	0.285432	0.226472	0.402914	2.79296	1.64701	6.2536	3.84092	6.34961	1.52255
ENSMUSG00000102841.1	Gm38036	-2.34843	4.72532e-05	0.000218804	1.01065	0	0.334521	0.399456	0.9965	0.749012	3.29079	3.39602	5.18783	3.17643	5.60374	2.50438
ENSMUSG00000002897.5	Il17ra	-2.34561	8.77695e-16	1.0363e-14	0.117579	0.346248	0.286956	0.385795	0.384746	0.393232	1.8779	1.205	2.41279	2.73143	3.55175	1.98861
ENSMUSG00000029361.18	Nos1	-2.34548	5.43647e-06	2.83926e-05	0.027858	0	0.064556	0.072203	0.081799	0.039951	0.285719	0.160969	0.432558	0.235176	0.33905	0.212414
ENSMUSG00000038026.12	Kcnj9	-2.34523	0.0027285	0.00920514	0.102869	0	0.447044	0.261009	0.327453	0	0.973892	1.19998	1.72998	0.854137	0.586372	0.571456
ENSMUSG00000025658.16	Cnksr2	-2.34362	0.000310669	0.00126475	0.253086	0	0.294207	0.264498	0.229759	0.065084	0.70403	2.58621	1.18975	0.76214	0.963501	0.583651
ENSMUSG00000003279.17	Dlgap1	-2.34234	0.00702632	0.0214656	0.024325	0.049805	0.01386	0.022175	0.033728	0.009597	0.323538	1.48849	0.03757	0.05184	0.113463	0.234751
ENSMUSG00000050390.12	C77080	-2.34172	2.12186e-28	4.80852e-27	1.04804	0.992711	1.2591	1.1581	2.33191	1.59072	9.85688	7.30797	8.85941	6.85424	12.9239	6.01933
ENSMUSG00000098376.1	Mir6907	-2.33955	0.0176521	0.0480763	0	0	0.490523	0.957405	1.65706	0.299313	1.77278	1.24401	4.65464	0.973091	6.78863	2.57843
ENSMUSG00000113234.1	Gm49330	-2.33457	0.00618091	0.0191462	4.2246	0	0.83679	4.9048	1.57514	1.11575	8.23132	3.15599	10.109	2.21175	5.31343	1.80449
ENSMUSG00000112084.1	Gm10773	-2.33345	0.00407056	0.0132313	0	0.018511	0.083899	0	0.188334	0.147477	0.398727	0.372721	0.621989	0.459746	0.402707	0.363569
ENSMUSG00000079593.9	Gm14597	-2.33266	0.000553332	0.00216097	0.331589	0.650651	0.432279	0.35647	0.36031	0.10674	2.54779	1.53094	1.84513	0.818691	3.51671	1.64452
ENSMUSG00000118157.1	Gm9902	-2.33253	0.0164697	0.0452684	0	0	0.218418	0.229078	0.539195	0	0.9793	0.743914	1.08484	0.878467	1.2143	0.253328
ENSMUSG00000059479.7	B3gnt8	-2.33185	2.8994e-05	0.000138349	1.4685	0.047211	1.35784	0.955127	1.03431	0.125494	2.2369	3.22487	3.91736	3.10081	2.87468	2.20503
ENSMUSG00000117321.1	Gm49927	-2.33121	0.00227528	0.00783247	0.207556	0	0.83189	0.223261	0	0.18545	1.99091	2.61259	1.45358	1.24655	2.17794	1.01799
ENSMUSG00000098651.1	Mir6999	-2.327	0.00727902	0.0221274	3.3223	0.029267	0	0.478702	0	4.49545	14.245	12.0218	11.2865	6.10089	7.7738	7.2842
ENSMUSG00000019066.13	Rab3d	-2.32638	2.16719e-37	6.71139e-36	3.73493	1.18436	0.706535	1.70925	3.17521	1.51185	8.78665	6.43784	11.8726	7.6489	10.8574	5.63257
ENSMUSG00000031626.18	Sorbs2	-2.32519	1.22299e-65	8.49297e-64	3.55638	3.16686	4.07802	5.15631	3.66672	1.8879	44.809	26.2299	51.1255	35.5926	51.7209	15.6969
ENSMUSG00000058145.16	Adamts17	-2.32099	2.91663e-10	2.34124e-09	0.209575	0.31678	0.20827	0.104584	0.422696	0.114945	1.34452	1.33831	2.44244	0.971635	2.06329	1.67517
ENSMUSG00000074500.11	Zfp558	-2.32011	0.000657963	0.00253688	0.190979	1.11158	0.54119	3.86677	1.2616	1.08811	10.4939	4.80839	12.9901	5.48114	9.01242	4.22352
ENSMUSG00000040136.10	Abcc8	-2.31943	1.22871e-07	7.72716e-07	0.248863	0.477285	0.16005	0.09722	0.28474	0.13604	2.15498	1.55866	1.74218	1.12127	1.059	0.805591
ENSMUSG00000090114.1	Gm3076	-2.31888	0.00685813	0.0210151	0.209338	0	0.206807	0.077307	0.111539	0	0.753834	0.224338	1.12004	0.52332	1.07279	0.261089
ENSMUSG00000023991.16	Foxp4	-2.31602	4.55277e-41	1.61592e-39	20.6652	8.21586	18.8551	25.0977	28.7363	17.6833	111.638	98.6763	140.532	111.751	163.025	87.7162
ENSMUSG00000104830.1	5830487J09Rik	-2.31336	0.00087262	0.00328787	1.14989	0	0.853361	0.439888	0.258144	0.181256	3.19835	3.0909	4.90496	4.09411	2.36983	0.519082
ENSMUSG00000113184.1	Gm49654	-2.31325	3.45896e-08	2.29016e-07	0.115666	0.607466	0.686975	0.937163	1.79647	1.08686	5.54572	3.26798	7.89771	5.17773	6.28602	4.49052
ENSMUSG00000030406.7	Gipr	-2.31017	1.01071e-06	5.77382e-06	0.922051	1.43039	0.713844	0.263548	1.51574	0.166077	5.85238	7.74236	6.75193	6.87123	7.58943	2.84596
ENSMUSG00000111292.1	Gm48627	-2.30828	0.0131129	0.0372265	0	0	0.10029	0.02126	0.327178	0.30855	1.48625	0.840013	0.268836	0.854331	0.518235	0.36001
ENSMUSG00000057706.7	Mex3b	-2.30427	2.7585e-81	2.82129e-79	15.4065	13.3598	24.6605	33.2595	30.997	19.1185	130.62	118.381	163.915	124.265	162.6	105.742
ENSMUSG00000025427.15	Rnf165	-2.30239	3.7154e-22	6.38464e-21	5.98215	4.77649	11.4568	10.0063	11.9194	6.04187	42.251	48.7551	57.5817	45.1027	60.2478	31.8028
ENSMUSG00000039648.14	Kyat1	-2.29505	0.000270978	0.00111107	0.626471	0.006064	1.12867	0.660418	0.614253	0.110942	5.1737	4.88972	3.37494	1.32217	6.711	0.876274
ENSMUSG00000066687.5	Zbtb16	-2.29245	0.000148289	0.000637174	1.59012	0	0.659049	0.783702	0.840736	0.250405	3.07481	5.38757	6.31131	3.49826	5.58132	2.97326
ENSMUSG00000038797.13	Zscan2	-2.29216	2.78131e-24	5.30314e-23	5.56515	2.55762	4.18195	4.14365	7.31552	6.80661	30.0306	21.2593	33.3574	26.3482	49.9266	23.8953
ENSMUSG00000050822.11	Slc29a4	-2.29176	3.70807e-15	4.20362e-14	1.82689	2.0154	2.30741	4.89649	3.16933	1.13941	23.2826	20.8339	29.1597	20.8111	37.2488	15.0136
ENSMUSG00000110125.1	Gm33148	-2.29148	0.0161516	0.044478	0.078211	0.197378	0.072352	0.026031	0	0	0.170109	0.136125	0.198145	0.133999	0.07388	0.082999
ENSMUSG00000035722.15	Abca7	-2.28945	8.61184e-08	5.50341e-07	1.76806	3.1061	1.67092	0.539037	2.71637	2.38143	11.4346	10.7334	12.8677	10.9985	10.8524	6.14609
ENSMUSG00000026220.6	Slc16a14	-2.28902	0.000101132	0.000445637	1.29752	0.487654	2.04932	2.66419	3.99536	1.52189	10.7959	11.1145	16.6987	9.25416	10.8439	6.93246
ENSMUSG00000105659.1	4930509H03Rik	-2.28676	0.00607438	0.0188638	0.418821	0	0.09738	0.188329	0.257013	0	0.954576	1.71599	1.22953	0.621679	0.182106	0.46467
ENSMUSG00000106714.1	Gm42546	-2.28564	0.00747169	0.0226276	0.101545	0	0.054813	0.065563	0	0.004068	0.18959	0.281119	0.374222	0.179611	0.40958	0.036855
ENSMUSG00000082063.1	Gm12993	-2.28425	0.0151971	0.0422033	1.90523	0	1.21213	0.825487	0.615194	0.400999	2.49585	1.03479	2.90165	2.04962	4.16378	3.01315
ENSMUSG00000023868.17	Pde10a	-2.28419	1.14366e-61	7.22735e-60	1.53265	3.25815	0.326396	2.27327	0.805866	0.134345	13.7671	9.77449	16.4848	10.6817	13.9128	8.15318
ENSMUSG00000041654.15	Slc39a11	-2.28203	0.00184357	0.00646609	0.169513	0.003365	0.161768	1.72042	0.767413	0.19005	6.55132	7.19324	11.3422	10.763	12.7647	12.2736
ENSMUSG00000045876.4	Pcdhb8	-2.28155	0.000856214	0.00323337	0	0.060831	0.081279	0.551068	0.078391	0.139249	1.01286	1.09814	1.02725	0.705094	0.966337	1.00115
ENSMUSG00000042672.15	Dcst1	-2.27881	0.0071718	0.0218556	0.643525	0	0.330072	0.098006	0.014476	0	0.339367	0.37475	0.850306	0.504148	0.612616	0.256498
ENSMUSG00000018659.12	Pnpo	-2.27728	0.0042861	0.0138681	0.780328	1.62941	0.420659	0.334846	0.807836	0	2.18569	2.19441	1.72208	1.60628	3.4296	1.13275
ENSMUSG00000054412.5	Gm4793	-2.27569	0.00024376	0.00100981	0.188106	0.631951	0.622616	0.115101	0.372609	0.254486	0.835266	0.572865	0.413021	1.25549	0.83666	0.317589
ENSMUSG00000110627.1	Gm18935	-2.27465	0.0165565	0.0454802	0.786873	0	0	0.426795	0.327048	0	1.57512	2.64988	1.9641	1.42086	1.3016	0.52418
ENSMUSG00000071658.5	Gng3	-2.27431	3.77604e-14	4.00243e-13	5.77741	1.56232	6.67675	8.53264	9.34861	6.61594	25.2303	27.1689	38.8748	26.3097	45.9195	30.3123
ENSMUSG00000038463.8	Olfml2b	-2.27419	0.0060085	0.0186916	0.195212	0	0.63863	0.475609	0.827944	0.149474	1.67079	1.23858	2.49975	1.61757	1.55783	1.34248
ENSMUSG00000022305.13	Lrp12	-2.27142	8.41928e-08	5.38774e-07	8.07481	4.01723	8.35949	11.288	13.985	4.72935	38.9905	31.2397	43.9279	30.9778	42.442	22.8249
ENSMUSG00000026821.16	Ralgds	-2.27048	1.71043e-54	8.82423e-53	1.86381	1.3969	6.0804	7.24447	10.7904	1.11888	41.4644	61.2327	54.9485	42.9363	61.4977	26.8763
ENSMUSG00000020589.17	Fam49a	-2.27044	1.28519e-07	8.07148e-07	0.419441	0.93811	0.416543	0.307906	0.344624	0.482862	10.9024	8.31219	11.2218	11.9814	18.3949	7.37488
ENSMUSG00000037172.14	E330009J07Rik	-2.26802	1.22787e-203	9.5442e-201	12.8729	6.16829	14.9046	18.7788	18.1408	12.6681	84.3415	69.1954	98.6564	77.3292	95.3062	57.1581
ENSMUSG00000086718.1	Gm16069	-2.2669	0.0178403	0.0485163	0	0	0.788002	0.836192	1.95868	0.745367	2.74725	4.63628	3.25656	1.92179	2.65904	1.88675
ENSMUSG00000027887.11	Sypl2	-2.26299	3.07218e-07	1.85982e-06	0.784226	0.561734	1.47473	1.55083	1.61879	0.357977	9.783	4.91781	8.70987	8.66006	9.21606	0.489921
ENSMUSG00000026442.14	Nfasc	-2.25839	7.02434e-67	5.13481e-65	2.03102	1.32516	2.84045	4.001	3.71302	3.81638	13.2775	10.4908	20.9299	16.5517	15.7696	9.56711
ENSMUSG00000061298.14	Agbl4	-2.25769	0.0065195	0.0200697	0.393058	0	0.115754	0.234838	0.108592	0	0.835116	1.22684	1.94603	0.64131	0.747784	0.353272
ENSMUSG00000018451.7	6330403K07Rik	-2.25404	9.85886e-17	1.23402e-15	18.9133	9.15751	30.0038	36.5659	36.93	19.887	129.937	111.917	172.68	119.346	180.191	78.5765
ENSMUSG00000022353.10	Mtss1	-2.25347	1.11638e-55	5.93001e-54	4.26944	3.54493	5.56773	6.36864	7.69366	5.34391	30.2747	31.3326	36.3795	27.341	32.6789	23.7218
ENSMUSG00000009418.16	Nav1	-2.25271	1.48747e-19	2.18979e-18	2.69292	2.48137	6.23434	5.32983	6.93396	3.43238	22.4285	18.2339	30.3219	17.6362	26.0855	13.9736
ENSMUSG00000025207.16	Sema4g	-2.25213	6.20296e-18	8.45888e-17	2.30792	1.43009	1.87147	2.61198	2.74946	1.26099	9.04513	13.59	10.96	8.70938	13.6671	9.27934
ENSMUSG00000001507.16	Itga3	-2.25196	0.000537384	0.0021042	0.085625	0	0.385928	0.451456	0.396876	0.089394	0.81448	0.7952	1.26504	0.935238	1.32176	1.1755
ENSMUSG00000096847.2	Tmem151b	-2.25028	2.34281e-38	7.54586e-37	5.60463	1.59869	5.70134	6.25449	7.70192	5.11721	32.0386	25.2034	37.4711	29.1911	33.8949	18.6204
ENSMUSG00000098341.1	Mir6944	-2.24973	0.00158657	0.00564497	0.366134	0	1.16786	1.75524	4.48026	0.012771	5.61238	13.2065	8.85925	8.52128	5.38054	4.70854
ENSMUSG00000033565.18	Rbfox2	-2.24582	6.4433e-44	2.4876e-42	6.09483	2.70461	9.63889	8.9104	12.664	3.93521	97.5088	67.876	102.331	83.452	32.9294	60.3065
ENSMUSG00000048721.2	Fndc9	-2.24138	0.0118678	0.034103	0.706877	0.929757	0.602084	0.599946	2.00487	0	4.23382	3.74101	5.96816	4.77017	3.46289	2.93912
ENSMUSG00000034040.16	Galnt17	-2.23703	3.11811e-15	3.54516e-14	0.383064	0.458621	0.793157	0.702823	0.530547	0.244911	3.97161	4.7594	4.34143	3.13085	3.35324	1.71473
ENSMUSG00000020300.14	Cpeb4	-2.23611	6.1015e-09	4.34711e-08	1.55161	2.48293	2.36804	3.79766	4.67428	2.30082	21.292	16.7957	29.0155	20.6977	18.0757	15.5919
ENSMUSG00000025089.15	Gfra1	-2.23554	0.000189795	0.000799462	2.2372	0.330565	1.14398	1.48152	2.06614	1.23849	6.30591	7.01088	5.26906	7.6112	6.5163	4.94149
ENSMUSG00000011427.16	Zfp790	-2.23493	3.99064e-05	0.000186863	1.49823	0.447824	2.72796	5.2486	4.37024	2.02531	14.16	11.8861	18.4296	10.2885	15.9091	11.7656
ENSMUSG00000103332.1	Pcdhga2	-2.23384	0.000153674	0.000658131	32.924	26.7993	28.7559	30.8585	39.9098	26.354	60.2416	58.5299	71.6568	50.3785	71.3745	32.9855
ENSMUSG00000020340.16	Cyfip2	-2.22767	2.39086e-35	6.96907e-34	8.87572	3.89834	9.57697	11.8308	14.4376	6.72122	56.4078	58.3045	53.6256	38.0857	66.0815	42.2027
ENSMUSG00000097322.8	A530083I20Rik	-2.226	0.00736027	0.0223336	0.214983	0.226939	0.160623	0.359723	0.276228	0.440035	0.989501	1.22753	0.817659	1.14897	1.04052	0.491753
ENSMUSG00000085891.7	Gm14634	-2.22497	0.00648446	0.019983	0.166661	1.00527	0.399208	0.196082	0.178854	0.418341	1.18771	1.33525	0.683891	0.766362	0.42807	0.281177
ENSMUSG00000030096.8	Slc6a6	-2.22473	1.88652e-71	1.54901e-69	1.00942	0.757322	2.7612	3.20135	3.15362	1.09663	16.9588	16.1069	24.5577	16.663	14.5268	11.991
ENSMUSG00000035235.13	Trim13	-2.22331	2.75256e-08	1.83706e-07	1.52834	2.3511	3.01559	3.11565	4.0618	5.51376	17.2934	11.5248	18.9254	15.0657	20.7039	13.9248
ENSMUSG00000026311.16	Asb1	-2.22265	1.97703e-08	1.34175e-07	2.29196	0.780922	2.32633	6.47911	1.98209	2.40067	16.8949	16.1039	22.2058	13.8583	17.502	10.9356
ENSMUSG00000103420.1	Gm37537	-2.21706	0.00593833	0.0185004	0	0	0.573709	0.362745	0.541231	0.059256	1.49292	1.32499	1.66187	1.98227	1.20882	0.883495
ENSMUSG00000029778.12	Adcyap1r1	-2.21693	3.21067e-11	2.78119e-10	5.73345	3.33627	7.82619	10.644	12.5881	5.49878	52.9753	47.7002	53.1746	43.7117	45.9448	30.1843
ENSMUSG00000027459.16	Fam110a	-2.21691	6.98857e-06	3.60147e-05	14.4491	4.63837	12.2003	15.6511	19.8888	8.73284	48.2442	44.6219	70.5945	49.266	92.1599	53.8758
ENSMUSG00000025889.13	Snca	-2.2168	0.000450544	0.00178283	0.057855	0.235208	0.141133	0.190809	0.006212	0.116182	2.80954	2.22669	2.84516	0.347751	5.85919	2.96999
ENSMUSG00000092183.1	4930515G01Rik	-2.21418	0.004921	0.0156467	0	0	0.370343	0.689455	0.223083	0.377543	2.11966	1.13561	0.988078	2.13964	2.31038	1.07368
ENSMUSG00000112153.1	Gm47591	-2.20713	0.00252127	0.00858551	0.135693	0	0.19692	0.082826	0.091696	0	0.695777	0.566387	0.241357	0.542488	0.422098	0.369669
ENSMUSG00000117599.1	Gm49971	-2.20351	0.00872623	0.0260214	0.163536	0	0.80729	0.45709	0.540225	0	1.82607	1.74919	1.78603	1.82382	1.47182	0.950335
ENSMUSG00000068735.14	Trp53i11	-2.20024	1.02579e-118	2.46602e-116	5.02746	2.91879	6.97341	6.99047	9.2981	6.11321	63.232	59.9802	72.313	62.9132	96.7062	52.9618
ENSMUSG00000038605.11	Samd10	-2.19914	1.41259e-15	1.63963e-14	1.20932	0.895857	2.22706	3.48635	4.58518	3.06348	12.7937	10.1328	13.6343	12.0612	15.1497	8.6517
ENSMUSG00000100252.6	Mir124-2hg	-2.19664	2.8947e-12	2.70222e-11	2.97064	1.44953	5.61371	4.14031	5.22436	2.44353	14.4303	14.2489	22.3995	20.454	27.9038	17.32
ENSMUSG00000058966.13	Fam57b	-2.19641	2.30888e-27	5.046e-26	1.7422	0.19534	1.37694	2.00513	0.792716	0.264512	8.99796	8.48568	7.21975	7.72346	12.7812	6.70369
ENSMUSG00000022054.11	Nefm	-2.19616	0.000110803	0.000485497	0.278182	0.080633	0.155525	0.140931	0.454107	0.09512	0.838291	2.12441	1.00391	0.363729	1.21111	1.3401
ENSMUSG00000021933.11	Gucy1b2	-2.18573	3.36677e-10	2.69238e-09	0.97431	0.507167	1.85793	2.38479	1.40217	1.3636	6.99041	7.46878	6.21961	3.76565	5.89293	4.88346
ENSMUSG00000021066.9	Atl1	-2.18474	3.94518e-20	6.009e-19	1.89927	1.77761	2.20514	2.68083	3.16135	2.27285	11.8247	8.61872	13.4283	9.91375	11.1363	10.0088
ENSMUSG00000038242.12	Aox4	-2.18413	0.00135677	0.00490672	0	0.012049	0.134583	0.275798	0.107524	0.137715	0.507042	0.24877	0.454704	0.360247	0.505338	0.215805
ENSMUSG00000110394.1	Gm18991	-2.17946	0.00455478	0.014642	0.482201	0	0.461096	0.549931	0.512924	0	2.39563	0.966656	2.72805	2.86868	1.86381	0.312657
ENSMUSG00000047139.9	Cd24a	-2.17651	2.48598e-40	8.58825e-39	23.615	10.2457	25.606	44.426	39.1602	28.1405	143.94	122.135	198.518	126.366	198.48	114.045
ENSMUSG00000022454.17	Nell2	-2.17508	4.76835e-56	2.57989e-54	0.268018	0.157893	1.78467	0.288653	0.364697	0.171794	13.2867	1.54294	10.3489	7.41892	17.9503	7.9771
ENSMUSG00000051537.9	Gm5124	-2.17349	0.000155799	0.000666374	0.917519	0	0.642124	0.892725	1.0835	1.77718	5.20204	5.81585	5.33525	3.59603	5.70193	4.22099
ENSMUSG00000107020.1	Gm6051	-2.17064	0.0105824	0.0308771	0	0.13525	0.322574	0.029919	0.351417	0.034056	1.04434	0.843563	2.36289	0.638037	1.41627	0.174644
ENSMUSG00000114880.1	Gm49098	-2.16916	0.00349097	0.0115224	8.45209	3.23512	4.03618	7.22192	5.20821	2.80589	6.2769	7.58817	5.3848	6.42153	6.75143	4.86947
ENSMUSG00000052914.4	Cyp2j6	-2.16863	0.00225254	0.00775993	0.122974	0.721249	0.796287	0.619458	1.02528	0.991028	3.12188	2.92863	2.20605	1.62998	1.97296	1.35895
ENSMUSG00000052302.6	Tbc1d30	-2.1681	0.00148871	0.00533587	0.182399	0	0.03051	0.060252	0.13342	0.925196	1.17127	1.1822	0.435134	0.43567	0.332484	0.586496
ENSMUSG00000041907.9	Gpr45	-2.16806	0.000142027	0.000612413	0.631359	0	0.354408	1.84319	0.522767	2.32237	10.4293	6.6012	11.7075	8.37186	11.4718	7.80176
ENSMUSG00000004530.12	Coro1c	-2.16707	4.79966e-95	6.99521e-93	37.6031	26.009	38.1585	40.4843	46.1478	32.5483	212.518	237.919	188.831	151.476	290.846	165.025
ENSMUSG00000086946.7	Gm15527	-2.16523	0.0144641	0.040481	0.025738	0.572276	0.116335	0.080149	0.035875	0	1.15447	0.95661	1.24986	1.52191	1.04026	0.662506
ENSMUSG00000026443.3	Lrrn2	-2.16333	1.46635e-13	1.50104e-12	0.999736	1.18202	1.16426	1.17581	0.898752	2.05702	8.07261	7.62553	8.17887	5.56351	10.6456	5.7277
ENSMUSG00000059554.12	Ccdc28a	-2.16161	0.0107431	0.0312797	1.84657	0.699516	0.289024	0.434123	0.284975	0.1913	2.19382	3.80909	3.33455	4.46896	1.42227	1.54585
ENSMUSG00000031955.10	Bcar1	-2.1605	4.28089e-22	7.30257e-21	9.92401	14.8248	14.4537	13.6682	20.1003	12.7021	71.8578	73.5476	84.497	65.3101	97.5018	53.7077
ENSMUSG00000057729.12	Prtn3	-2.16031	3.14733e-05	0.000149421	0.35902	0.03605	0.21355	0.596713	2.08672	1.25265	4.14289	3.60574	2.62767	4.24329	7.04021	1.81704
ENSMUSG00000106623.1	Gm43335	-2.15747	0.000838086	0.00317004	0.45604	0	0.329415	0.307007	0.799821	0.035429	1.74404	2.11113	1.78485	0.880801	1.72622	0.982413
ENSMUSG00000106073.1	Gm42892	-2.15571	4.6056e-10	3.63937e-09	1.12595	0.280758	0.984909	0.937886	0.624634	0.146067	3.73993	3.99124	4.04352	3.9539	3.53702	2.20481
ENSMUSG00000030956.15	Fam53b	-2.15199	5.73576e-16	6.88734e-15	1.57318	1.43677	3.341	4.51549	4.82622	2.62678	27.4239	31.9524	33.3095	24.7801	33.4717	17.9807
ENSMUSG00000022210.7	Dhrs4	-2.15028	1.16067e-65	8.12784e-64	20.177	4.81704	14.5976	20.1873	18.7789	13.34	91.879	87.0654	109.837	75.1343	93.4149	64.743
ENSMUSG00000087131.7	Gm16152	-2.15023	0.0092695	0.0274762	1.20412	0	0.436722	0.405204	0.275871	0	2.31411	1.87773	2.35851	1.6365	1.06784	0.8832
ENSMUSG00000087034.4	Cbfa2t2-ps1	-2.14912	1.36824e-17	1.83262e-16	8.20661	2.90979	3.35593	4.13651	4.16208	3.92521	30.9941	22.7478	27.342	21.9298	23.18	18.2783
ENSMUSG00000040373.12	Cacng5	-2.14836	9.99827e-07	5.71585e-06	2.87873	1.32821	1.08035	0.62079	0.954143	1.91068	5.50459	13.1154	3.68643	3.25893	4.5753	4.3791
ENSMUSG00000054871.5	Tmem158	-2.14543	6.31582e-05	0.000287541	0.560438	0	0.316569	0.792152	0.886315	1.01692	3.14053	2.74012	4.33393	3.58694	3.04109	1.55725
ENSMUSG00000035835.14	Plppr3	-2.14515	1.24854e-33	3.42124e-32	27.0642	11.0052	18.0303	20.4204	24.1234	11.8305	101.557	98.5873	139.108	106.342	133.249	66.8288
ENSMUSG00000086645.2	Gm15743	-2.14485	0.0165781	0.0455289	1.03276	0.115326	0.264517	0.613593	0.134189	0.70062	1.8986	2.07508	1.61202	0.983452	2.90817	0.843168
ENSMUSG00000038132.6	Rbm24	-2.14429	0.0125449	0.0358015	0.821561	0	0.274918	0.336869	0.253607	0.049232	1.12825	1.00516	2.55303	1.393	2.33345	1.18733
ENSMUSG00000107917.1	Gm44235	-2.14394	0.000664126	0.00255726	0.440088	0	0.344942	0.056824	0.308505	0.109854	1.03738	0.688826	1.54533	1.35273	0.880651	0.836932
ENSMUSG00000097892.2	Gm26801	-2.14313	0.000193869	0.000815005	4.30115	0	1.70939	0.812805	2.41011	0.417348	6.40308	4.39923	4.23567	5.24729	6.01584	2.55512
ENSMUSG00000036091.8	Hyal3	-2.14242	0.0165528	0.0454754	3.18511	0.466181	2.33133	3.63601	3.59489	2.52476	4.46536	5.45805	5.01642	4.45998	5.9215	3.43723
ENSMUSG00000110386.1	Gm42031	-2.14011	7.74591e-05	0.000348163	0.092847	0	0.028878	0.138367	0.062473	0.104717	0.257914	0.369725	0.454234	0.293158	0.438158	0.217018
ENSMUSG00000028059.16	Arhgef2	-2.13758	1.85618e-136	6.18346e-134	28.5108	3.33224	23.7653	35.4229	36.2887	7.60019	133.668	122.404	158.272	134.216	181.269	89.588
ENSMUSG00000042659.15	Arrdc4	-2.13057	2.60949e-09	1.92809e-08	0.990973	0.200144	1.58457	1.621	2.06284	2.56373	9.6218	8.71711	9.16879	6.96849	6.87991	5.71236
ENSMUSG00000028251.5	Tstd3	-2.12845	0.00228952	0.00787342	0	1.37292	0.451547	0.533265	1.07669	1.16941	4.15221	3.92857	3.61243	4.59295	4.95218	2.52455
ENSMUSG00000074093.4	Svip	-2.12327	1.56373e-14	1.69681e-13	4.52721	0.507262	2.639	3.01451	3.72186	2.6482	15.4135	12.4703	19.092	15.2296	17.2431	11.5867
ENSMUSG00000070000.13	Fcho1	-2.12251	7.0659e-32	1.81665e-30	2.58055	1.38081	1.96228	3.38331	3.90471	2.90932	25.8911	19.7487	29.6853	32.9992	23.6382	21.5189
ENSMUSG00000086785.1	Gm6081	-2.12162	0.00229855	0.00790093	0.707135	0	0.613672	0.625544	1.58748	0	4.05284	2.82004	4.43074	2.7905	2.66523	1.46702
ENSMUSG00000066621.12	Tecpr1	-2.1192	2.34539e-67	1.75295e-65	5.87339	2.14397	4.29329	5.81294	5.69727	3.51239	22.9727	22.6553	25.9857	20.2883	36.2766	17.5436
ENSMUSG00000109555.1	Gm44891	-2.11889	0.0174063	0.0474901	0.297426	0	0.06095	0.004091	0.112032	0	0.32531	0.265056	0.750279	0.470109	0.600463	0.181784
ENSMUSG00000054893.15	Zfp667	-2.116	4.48298e-13	4.41464e-12	0.767682	0.339832	1.3611	0.978327	2.54824	0.695821	5.98721	5.24781	7.09701	6.34995	7.83661	5.45459
ENSMUSG00000061666.6	Gdpd1	-2.11116	5.82588e-10	4.56191e-09	8.75008	1.69481	10.351	9.95603	11.9863	8.36301	41.9608	38.2729	48.9638	36.2706	49.6215	29.7987
ENSMUSG00000097803.1	Rpl31-ps16	-2.11019	0.0119196	0.0342264	0.242545	0	0.376507	0.174166	0.319043	0	0.507852	1.36709	1.501	0.203204	1.31892	0.629462
ENSMUSG00000005125.13	Ndrg1	-2.102	8.64274e-11	7.22625e-10	0.787705	0.194715	0.879326	0.869024	0.528789	0.388727	9.77539	5.99496	4.33995	2.40381	2.39238	4.0107
ENSMUSG00000096255.2	Dynlt1b	-2.09675	5.41e-17	6.91264e-16	8.41249	13.299	18.436	19.556	25.1014	21.3952	78.4087	100.896	108.836	59.4537	118.601	79.5928
ENSMUSG00000020303.2	Stc2	-2.09366	0.0015728	0.00560368	0.083708	0.312418	0.208995	0.471765	1.30355	0.157943	2.43732	2.95792	1.93731	1.62673	2.04835	2.00639
ENSMUSG00000026797.16	Stxbp1	-2.09325	3.76005e-23	6.77593e-22	4.88963	4.06256	5.36775	4.96764	6.40625	5.51565	22.3554	22.629	24.0297	19.4785	33.2683	16.8711
ENSMUSG00000029168.14	Dpysl5	-2.09213	7.22691e-13	7.0277e-12	16.5173	6.76365	15.0852	18.6018	22.1614	11.9831	94.2455	80.9462	109.012	82.6246	116.649	58.7692
ENSMUSG00000000915.15	Hip1r	-2.09053	5.76714e-32	1.49095e-30	3.2516	1.56077	3.98459	4.36998	6.88216	2.27294	15.4038	15.0493	22.4937	15.2449	21.3101	11.6195
ENSMUSG00000037989.15	Wnk2	-2.08717	6.86729e-108	1.3457e-105	7.34485	4.38625	11.5301	12.6966	13.7828	5.92969	48.5905	49.2417	55.6727	44.4171	51.1676	28.6822
ENSMUSG00000038178.16	Slc43a2	-2.08515	9.61152e-14	9.92609e-13	0.58473	0.459451	0.385308	0.25653	3.14288	0.338882	3.76898	5.44432	9.36594	7.241	12.9797	3.40768
ENSMUSG00000027581.12	Stmn3	-2.07863	8.69088e-22	1.458e-20	7.33662	6.59239	5.37349	7.66261	12.639	3.94575	33.9646	37.5705	40.2445	34.0204	54.1563	27.3353
ENSMUSG00000063535.7	Zfp773	-2.07837	5.6266e-16	6.75975e-15	0.466731	0.789093	2.15989	1.32091	1.65826	0.211333	7.95426	3.83559	6.88345	4.49889	7.1537	5.14216
ENSMUSG00000041073.10	Nacad	-2.07541	6.06649e-17	7.7303e-16	1.25407	1.27328	2.14883	2.64196	2.48768	0.567821	8.5582	8.52184	10.9784	8.11477	11.077	6.1468
ENSMUSG00000117897.1	Gm50151	-2.07326	0.0122632	0.0351223	0.096092	0	0.165711	0.262049	0.111222	0	0.866378	0.258884	0.543668	0.287593	1.04515	0.086235
ENSMUSG00000061576.15	Dpp6	-2.07227	0.00274747	0.00926243	0.032224	0.010906	0.006802	0.005983	0.115299	0.001647	0.022501	0.100612	0.01146	0.009599	0.01643	0.013043
ENSMUSG00000117416.1	Gm5064	-2.06701	0.000332489	0.00134489	0.058214	0	0.284071	0.156811	0.202785	0.043787	0.766137	0.467453	0.596357	0.565287	0.471646	0.66321
ENSMUSG00000020108.4	Ddit4	-2.06504	1.12943e-41	4.09598e-40	52.2871	22.2247	71.3494	83.5716	78.7236	44.2305	251.266	271.527	303.922	228.719	411.366	239.683
ENSMUSG00000030064.16	Frmd4b	-2.06354	2.23416e-19	3.26022e-18	1.34835	2.7365	1.48033	1.43177	7.07678	3.42519	28.5316	24.3325	31.1305	20.4808	27.7275	20.0212
ENSMUSG00000031840.12	Rab3a	-2.06014	1.56779e-11	1.39966e-10	3.02346	3.92765	4.13028	3.38358	9.00075	2.6377	27.4776	21.4282	37.3063	22.9513	37.412	18.3207
ENSMUSG00000041762.16	Gpr155	-2.05827	0.00429559	0.013893	0.224029	0	0.170522	0.272187	0.383345	0.740901	1.61395	1.06466	2.05454	1.07782	1.45556	1.03018
ENSMUSG00000078994.9	Zfp429	-2.05682	0.00444766	0.0143352	0.752945	0	0.233204	0.618152	0.214799	0	0.784277	1.10866	1.09135	0.83765	0.900245	0.710512
ENSMUSG00000105890.1	Gm42780	-2.0548	0.00471204	0.0150893	0.044435	0	0.563531	0.327396	2.05228	0.645866	3.81817	3.31234	4.41053	2.06368	1.44919	2.14125
ENSMUSG00000082780.2	Rps11-ps5	-2.05039	0.00822434	0.0246603	0	0	0.603632	0.861056	0.66159	0.079484	1.94606	1.97347	3.70402	1.13558	2.41894	0.785481
ENSMUSG00000083458.1	Gm5510	-2.05027	0.00385642	0.0125949	0.32643	0	0.406405	0.15809	0.77036	0.344769	1.64291	3.31314	0.573537	0.395418	2.11567	1.18958
ENSMUSG00000033377.14	Palmd	-2.04834	1.30148e-38	4.22691e-37	3.4914	1.68181	5.70523	9.43802	6.13072	1.86181	32.5551	36.8242	36.2557	23.1963	34.6851	23.7544
ENSMUSG00000103376.1	Gm37179	-2.04446	0.0179048	0.0486453	0	0	0.164052	0.708456	1.34404	0.22296	2.6828	2.01014	2.63122	1.14	1.63074	0.424559
ENSMUSG00000034059.14	Ypel4	-2.04333	1.14244e-39	3.83316e-38	3.07038	2.32566	2.71668	3.33543	2.78419	2.07012	17.6266	16.6544	24.2009	17.5637	16.0345	9.22092
ENSMUSG00000045414.7	Dipk2a	-2.04162	3.21662e-36	9.64117e-35	7.13255	2.63229	8.92183	12.0726	9.26707	7.15475	40.9315	36.285	41.1344	30.64	44.3709	31.3838
ENSMUSG00000046598.15	Bdh1	-2.04078	7.09101e-44	2.73315e-42	3.83065	1.86334	5.06811	4.88013	6.73548	11.698	20.6773	19.5685	24.466	15.5053	27.0143	16.6092
ENSMUSG00000034799.16	Unc13a	-2.03811	2.57786e-06	1.40353e-05	0.921347	1.92596	0.505846	0.655651	0.526863	0.941223	5.89528	6.77446	7.82694	6.14947	4.96728	5.37727
ENSMUSG00000042207.17	Kdm5b	-2.03742	1.81382e-49	8.26103e-48	6.79626	3.39366	13.3904	17.6782	19.1763	10.0249	64.3771	54.5308	82.8843	58.235	77.6949	45.9009
ENSMUSG00000104871.1	Gm42639	-2.03708	0.0108777	0.0316084	0.213248	0	0.359534	0.090572	0.352606	0	0.424185	0.759354	1.30461	1.12859	0.354217	0.475938
ENSMUSG00000103546.1	Gm37666	-2.03629	0.010538	0.0307592	0.18429	0	0.458353	0.156988	0.360589	0	0.347239	0.485803	1.9482	1.08943	1.20251	0.484382
ENSMUSG00000029153.11	Ociad2	-2.03591	0.0139415	0.0392257	0.201604	0	0.319867	0.583518	0.645305	1.20276	1.85383	1.72472	3.16389	1.22281	2.50735	1.11809
ENSMUSG00000044288.6	Cnr1	-2.03566	5.04585e-14	5.29542e-13	1.21586	0.672894	0.690306	0.865372	0.610261	0.805051	5.07472	2.06003	5.70649	2.78751	5.59644	2.43663
ENSMUSG00000035390.16	Brsk1	-2.03346	2.32608e-118	5.53488e-116	13.7855	5.88392	13.4873	15.7769	15.8728	7.40059	65.0618	50.9771	66.4662	50.493	75.0087	40.3518
ENSMUSG00000058589.14	Anks1b	-2.03308	4.30705e-11	3.68844e-10	0.120027	0.086635	0.094899	0.244942	0.44442	0.048906	1.10988	1.11387	2.98456	1.64827	1.37281	0.921372
ENSMUSG00000103940.1	Gm38227	-2.02362	0.00297111	0.00993168	0.194896	0	0.058966	0.042432	0.097463	0.138777	0.364559	0.359097	0.620617	0.829199	0.50642	0.142773
ENSMUSG00000041268.17	Dmxl2	-2.02267	1.6252e-46	6.76752e-45	2.37756	1.74256	3.50591	4.4009	3.93645	2.5131	19.411	18.9344	23.3028	14.6049	14.676	10.7329
ENSMUSG00000006958.14	Chrd	-2.01884	0.00032118	0.00130322	0.593592	0.280375	0.582747	0.524752	1.40013	0.975523	3.10751	2.97698	3.25117	2.96063	4.05064	1.94961
ENSMUSG00000001156.9	Mxd1	-2.01873	1.57524e-13	1.60898e-12	1.91861	3.04308	2.9147	4.22549	4.7283	1.23481	18.6155	16.2116	20.596	17.476	24.4628	14.4724
ENSMUSG00000064441.1	Snord37	-2.01614	0.00872295	0.0260149	1.41011	0	1.45362	4.77954	2.00151	0	3.4542	4.27642	9.78852	10.6501	7.04421	7.69141
ENSMUSG00000029603.15	Dtx1	-2.01387	4.27263e-20	6.49078e-19	0.63971	0.375141	1.35111	1.98196	1.92072	1.1027	8.18489	7.3996	12.9654	9.91902	11.2906	5.94804
ENSMUSG00000035671.6	Zswim4	-2.01354	1.32687e-32	3.52808e-31	8.8186	2.93182	10.8962	12.8901	15.3598	6.73438	48.1258	40.0684	54.4788	41.3678	52.5893	29.6923
ENSMUSG00000055763.9	Rybp-ps	-2.01297	5.01493e-05	0.000231525	0.311542	0.164635	1.01266	3.09763	2.32906	2.96306	9.72232	8.26722	12.1866	7.66695	7.8896	4.54012
ENSMUSG00000051113.9	Fam71e1	-2.01188	0.0141547	0.0397295	1.13403	0.046083	0.881963	1.00163	0.567383	0	3.17055	6.52732	4.06893	3.65738	4.50948	1.84068
ENSMUSG00000034449.7	Dhrs11	-2.00767	0.00503147	0.0159631	0.336608	0	0.403572	0.508565	0.544285	0.072405	0.806898	0.726446	0.945218	0.885544	1.71758	0.788145
ENSMUSG00000033948.3	Zswim5	-2.00685	2.1153e-45	8.47538e-44	4.47341	3.78187	4.61191	6.03249	6.1969	2.78863	24.7631	20.4469	27.2559	20.412	28.5179	16.1158
ENSMUSG00000057123.14	Gja5	-2.00642	0.0134117	0.0379365	0.022593	0.124113	0.018513	0.032173	0.00976	0.03212	0.060493	0.055449	0.106834	0.055499	0.108782	0.043323
ENSMUSG00000087022.4	9130024F11Rik	-2.00514	0.000729768	0.00279341	0.349818	1.21518	1.08316	0.573205	1.03995	0.072463	7.01616	5.65146	8.75026	3.67605	12.3301	5.32156
ENSMUSG00000097149.1	G630030J09Rik	-2.005	0.0132489	0.0375579	0.861452	0	0.373476	0.380365	0.422812	0.603541	1.03123	2.05013	1.67563	1.04884	1.21304	0.316115
ENSMUSG00000103163.1	Gm38146	-2.00397	0.00293837	0.0098335	1.40282	0	0.364546	0.39244	0.438797	0	1.23292	0.939262	1.04747	0.878734	1.40673	0.542215
ENSMUSG00000074622.4	Mafb	-2.00245	8.89839e-18	1.20152e-16	1.09206	1.80674	1.87003	2.13203	2.40834	2.35545	12.0792	7.80826	11.2128	10.0754	10.6826	7.42292
ENSMUSG00000031822.20	Gse1	-2.00221	6.81448e-168	3.4545e-165	18.5732	11.363	13.7628	20.657	20.8141	15.3308	63.4513	63.7936	93.9497	65.8669	104.884	66.4532
ENSMUSG00000103585.1	Pcdhgb4	-2.00028	0.000569513	0.00221859	28.2809	21.2075	24.5668	26.7047	33.6144	22.6445	51.5827	49.3605	62.4322	42.7875	61.0659	33.6023
ENSMUSG00000028845.15	Tekt2	-1.99867	0.000935877	0.003503	3.78513	0	1.64192	2.98109	2.16697	1.2697	10.6385	7.52722	11.1726	9.36669	12.3163	7.41262
ENSMUSG00000002668.8	Dennd1c	-1.99421	0.0107294	0.0312514	0	0.390337	0.122606	0.218662	0.52254	0.226768	0.425825	0.833215	1.92239	1.06818	1.99481	0.793387
ENSMUSG00000034538.8	Zfp418	-1.99281	2.45066e-15	2.81097e-14	0.309135	0.107704	0.59725	0.748753	0.774378	0.851624	2.61793	3.2708	5.20534	2.70678	3.72711	2.77969
ENSMUSG00000038264.8	Sema7a	-1.99142	7.24125e-13	7.03871e-12	1.70484	0.668539	2.94662	3.08918	4.02261	2.56346	8.80657	9.97655	15.3086	10.0929	13.6555	7.82531
ENSMUSG00000042978.11	Sbk1	-1.99054	2.01936e-57	1.14573e-55	56.1934	26.0285	67.942	82.4788	89.918	44.6551	273.499	156.593	222.362	248.812	346.853	168.459
ENSMUSG00000032311.17	Nrg4	-1.99024	0.00931907	0.0276056	0.048459	0	0.077002	0.09204	0.071469	0.0363	0.148905	0.135297	0.138583	0.16941	0.191208	0.113011
ENSMUSG00000020312.12	Shc2	-1.98992	0.00649208	0.0200012	3.25198	0.372458	1.65529	2.98503	1.94021	1.54926	9.66145	6.3783	12.3489	7.95021	9.51024	6.89174
ENSMUSG00000027254.13	Map1a	-1.98474	7.69992e-09	5.43446e-08	3.26	2.24398	3.82975	5.45262	4.66555	2.88005	11.4287	12.2517	19.7094	14.0448	20.307	11.377
ENSMUSG00000005949.9	Ctns	-1.98368	1.69225e-12	1.60413e-11	2.24928	1.7636	2.85604	2.36448	4.2725	3.48676	10.576	16.0957	13.8159	8.96375	12.2918	7.82172
ENSMUSG00000045348.16	Nyap1	-1.98297	9.76157e-16	1.14965e-14	8.13038	3.86058	7.3451	8.29631	12.1056	4.13875	26.0304	22.3116	37.0192	25.4712	37.9852	20.4052
ENSMUSG00000105637.1	Gm42480	-1.98286	0.00502502	0.0159513	0.014643	0	0.281654	0.15717	0.152538	0.027088	0.442354	0.38403	0.795977	0.557316	0.269602	0.332352
ENSMUSG00000116632.1	Magef1	-1.97871	0.000654465	0.00252422	0.463559	0	3.31039	2.16694	2.36458	2.16311	5.34593	10.4796	14.696	7.15566	14.105	8.25291
ENSMUSG00000051851.5	Rtl8c	-1.97693	7.63465e-07	4.42867e-06	9.12932	3.03456	6.35675	3.27929	6.98663	1.28514	17.5786	27.0487	21.9589	21.0357	28.9277	20.9868
ENSMUSG00000032261.16	Sh3bgrl2	-1.97611	0.000831944	0.00314885	0.930135	0	0.698189	0.971768	1.50034	0.478966	4.72941	6.2957	6.699	4.23248	4.04355	3.3426
ENSMUSG00000113237.1	Gm6109	-1.97609	0.0122894	0.0351843	1.40758	0.007798	0.118266	0.221194	0.209166	0	2.46947	1.50202	1.69992	2.34842	1.47643	2.59656
ENSMUSG00000104280.1	Rps2-ps11	-1.97308	0.0119331	0.0342569	0.97806	0	0.521604	0.711877	0.450332	0	1.35032	1.88558	3.35913	3.08727	1.64373	0.598875
ENSMUSG00000025475.17	Adgra1	-1.96606	0.00597142	0.0185886	0.083191	0.558593	0.265115	0.422442	0.469439	0.016314	1.78832	2.7948	0.906378	1.06157	1.79468	1.25997
ENSMUSG00000042589.18	Cux2	-1.96374	5.29568e-15	5.91144e-14	0.596434	0.7257	0.660997	1.27792	0.821594	5.60586	12.1342	15.8537	15.0771	12.1912	14.3252	10.5254
ENSMUSG00000068303.6	Spr-ps1	-1.96219	0.00246163	0.00839957	0.354995	0	0.130585	0.414933	0.470381	3.13651	3.88544	2.3596	3.47995	2.58181	5.42371	1.1989
ENSMUSG00000064949.1	Snora61	-1.95753	0.00733651	0.0222673	6.12365	0.571295	7.21865	8.27787	15.4697	16.4603	9.74899	9.3778	8.71706	5.20293	15.2181	5.45901
ENSMUSG00000063687.3	Pcdhb5	-1.95231	0.00282721	0.00950103	0.763201	0	0.191643	0.263659	0.172008	0.098499	1.08618	1.38983	1.77892	0.818073	0.810011	0.839083
ENSMUSG00000047033.2	Pcdhb15	-1.95198	0.00232267	0.00796738	0	0.181015	0.145629	0.097074	0.501684	0.163996	1.37735	0.722984	0.810058	0.688576	0.870036	0.672624
ENSMUSG00000036053.17	Fmnl2	-1.95044	1.41024e-72	1.20019e-70	9.46766	7.72724	15.683	18.4987	17.0664	10.1939	76.1467	66.6518	76.7237	64.7661	70.2919	43.2713
ENSMUSG00000022965.8	Ifngr2	-1.9489	1.50698e-09	1.13799e-08	1.55743	0.253017	2.39953	1.80751	2.94392	2.22257	7.61499	8.9297	9.27595	8.02808	10.1653	6.00075
ENSMUSG00000048997.17	Atxn7l2	-1.94573	1.71522e-31	4.34752e-30	9.97553	3.70956	7.57935	7.54713	10.5276	3.10629	31.8308	29.1444	39.6273	27.5414	42.8562	19.4006
ENSMUSG00000033849.3	B3galt2	-1.94107	5.59389e-15	6.23239e-14	0.70375	0.147391	0.718656	0.664865	0.452047	0.49725	2.57556	2.72765	2.41811	2.3794	2.22362	2.03458
ENSMUSG00000052397.8	Ezr	-1.94106	9.28408e-95	1.32009e-92	42.4048	33.1297	44.7704	59.0171	63.475	39.868	204.539	206.881	211.776	163.706	272.19	161.608
ENSMUSG00000055717.13	Slain1	-1.94078	1.83596e-09	1.37706e-08	0.887171	0.140921	5.4839	7.58797	5.59342	5.52039	29.8648	19.1751	34.675	17.8266	31.0209	19.6899
ENSMUSG00000048027.9	Rgmb	-1.93971	2.68543e-42	9.89282e-41	3.48846	3.17712	3.69021	5.24409	6.81814	2.84667	20.7989	15.5251	28.0052	18.0423	23.1321	14.6864
ENSMUSG00000029999.14	Tgfa	-1.93928	0.000800154	0.00303977	0.066793	0.175621	0.131007	0.125435	0.157422	0.100446	3.15304	0.400547	0.260026	0.241254	3.20617	0.239876
ENSMUSG00000071847.13	Apcdd1	-1.93755	1.78589e-13	1.81619e-12	1.77192	1.05213	1.50342	1.64942	3.68443	2.37449	11.2593	6.33318	11.5011	7.65314	14.8927	7.18286
ENSMUSG00000072872.3	Rybp	-1.93264	1.38748e-54	7.174e-53	12.2973	4.835	9.1408	15.3323	14.3057	9.37211	47.5885	38.1651	53.9071	42.9447	59.9859	35.7598
ENSMUSG00000089768.2	Tmsb15b1	-1.92693	0.00707685	0.0216086	1.22479	0	3.42544	5.58413	1.60799	0	4.68125	4.60764	6.33208	7.41005	10.8101	3.86225
ENSMUSG00000043885.14	Slc36a4	-1.9245	1.93865e-13	1.96725e-12	3.74081	2.36631	4.02691	6.18026	5.24018	3.74033	18.7316	17.4169	18.4604	13.7942	16.0646	11.3663
ENSMUSG00000097842.2	9330104G04Rik	-1.92249	0.00188514	0.00660251	0.817614	0	1.06809	1.53054	1.17634	1.1889	6.16132	5.05567	4.2218	3.53762	4.25048	2.53196
ENSMUSG00000038623.9	Tm6sf1	-1.91999	0.000472563	0.00186458	1.02031	0.91547	0.778341	0.990403	1.56173	1.20043	3.06901	2.36514	4.57894	3.4709	5.11414	3.40209
ENSMUSG00000029053.16	Prkcz	-1.91697	0.00294072	0.00983997	0.045637	0.008523	0.286113	0.349937	0.157422	0.050965	1.40517	1.75127	0.416492	0.788382	3.28532	0.621373
ENSMUSG00000030083.11	Abtb1	-1.91618	1.44728e-22	2.52936e-21	2.82659	1.95063	5.77794	2.90621	2.24601	2.16014	23.9454	19.5342	19.4742	17.2367	19.8183	10.53
ENSMUSG00000036298.10	Slc2a13	-1.91396	7.67292e-14	7.98059e-13	0.534467	0.191737	0.503342	0.494175	0.425195	0.234733	5.75626	5.14704	5.27361	5.21761	6.21016	3.63063
ENSMUSG00000050002.14	Idnk	-1.91384	1.08361e-34	3.08909e-33	5.13918	2.12586	4.8666	5.13725	4.27479	2.48218	20.8668	17.2003	20.4741	21.2331	24.4999	7.95588
ENSMUSG00000020634.12	Ubxn2a	-1.91114	3.76276e-20	5.73489e-19	7.52027	2.06942	7.48677	10.8172	11.4425	5.41135	37.5611	24.1806	36.8104	28.142	40.326	31.7641
ENSMUSG00000048731.15	Ggnbp1	-1.91044	1.88672e-06	1.04455e-05	4.20257	0.193132	2.81936	2.35807	3.34108	0.979512	6.53201	5.95848	6.12639	3.915	3.70017	2.7382
ENSMUSG00000027489.15	Necab3	-1.90946	7.18689e-11	6.04368e-10	1.27819	2.48431	1.64532	2.8501	1.43505	3.38843	7.06356	8.48322	12.7147	8.1946	11.1861	5.85591
ENSMUSG00000022946.10	Dop1b	-1.90865	1.84517e-15	2.13536e-14	1.44022	1.16171	0.971418	1.47612	2.31088	0.940228	8.83216	10.5958	10.1132	5.59655	13.5381	6.37418
ENSMUSG00000040389.15	Wdr47	-1.90647	1.74598e-106	3.28342e-104	18.1316	5.01036	7.631	11.6201	15.2451	5.56661	49.9831	36.6739	45.557	38.3455	50.8997	28.6633
ENSMUSG00000111063.1	Zkscan7	-1.90528	4.57653e-18	6.27765e-17	3.37065	2.98268	4.13178	5.16301	6.69128	5.34848	16.0656	26.9181	13.7162	12.8015	13.6178	10.2794
ENSMUSG00000046546.3	Fam43a	-1.90397	0.00394587	0.0128565	0.175474	1.78472	0.214261	0.217634	0.647569	0.3397	3.03391	2.24894	2.904	1.93075	5.47529	4.45788
ENSMUSG00000105350.1	4930537H20Rik	-1.90098	0.0181442	0.0492096	0.279967	0.511933	0.491863	0.807685	0.400161	0	1.04762	0.674411	1.81547	0.874153	1.27422	1.11685
ENSMUSG00000026360.9	Rgs2	-1.9001	0.00154866	0.00552611	2.74795	0.426856	2.42064	2.99665	2.46269	0.972622	7.48207	6.49391	10.0034	6.46917	10.6592	6.72009
ENSMUSG00000047747.10	Rnf150	-1.89779	8.36825e-14	8.68057e-13	0.256914	0.210939	0.500575	1.00446	0.839581	0.511117	2.13986	2.79837	3.61334	2.0888	4.08168	1.24079
ENSMUSG00000063659.11	Zbtb18	-1.89192	7.05744e-22	1.18825e-20	50.9671	16.3236	37.2906	60.2662	51.6934	36.0359	266.818	185.135	257.977	238.218	301.216	181.136
ENSMUSG00000023966.8	Rsph9	-1.88826	0.0184644	0.0499618	0.778801	0.015348	1.75164	2.76338	0.708704	0.477213	3.95325	6.33763	5.45933	2.70627	6.84061	1.45915
ENSMUSG00000018661.17	Cog1	-1.87993	6.24076e-88	7.65938e-86	5.23498	3.09604	4.37469	6.41413	6.35037	4.46452	24.4419	20.7632	27.5789	19.6041	27.1971	14.472
ENSMUSG00000112690.2	Gm2446	-1.87933	0.00143835	0.00517046	2.22519	0.000141	0.923342	1.50343	3.9738	2.41429	9.64617	7.93237	4.35491	3.93985	9.40354	4.83118
ENSMUSG00000038524.13	Fchsd1	-1.87915	0.00201335	0.00701468	2.36551	1.07581	2.50913	3.24707	3.86583	1.45318	7.66896	8.78187	7.45913	8.66906	8.88441	4.67057
ENSMUSG00000036940.15	Kdm1a	-1.8743	4.85672e-134	1.49018e-131	39.6422	17.3144	40.956	46.3913	50.4545	39.7027	165.587	162.927	173.793	126.62	196.597	110.627
ENSMUSG00000053024.14	Cntn2	-1.8723	2.75143e-16	3.3751e-15	2.6871	2.71417	2.064	1.47794	2.56938	1.93059	6.95134	7.13948	8.91339	6.43607	11.6409	4.01248
ENSMUSG00000042632.17	Pla2g6	-1.87075	3.85335e-10	3.06363e-09	1.71762	0.459571	3.33173	2.53568	1.92372	0.339267	7.65386	6.20397	11.5182	5.95321	12.213	4.49003
ENSMUSG00000088703.1	Gm25555	-1.86511	0.00124822	0.004553	1.46347	0	1.84643	3.46683	3.30854	0.55963	5.3357	10.5223	9.48255	4.74405	3.62636	4.05189
ENSMUSG00000006403.13	Adamts4	-1.86381	1.58701e-08	1.08708e-07	0.537263	0.767714	1.46527	1.29399	2.73149	1.55204	5.87135	5.80209	5.65547	4.93062	8.26842	3.1726
ENSMUSG00000042500.11	Ago4	-1.8602	4.81097e-41	1.70238e-39	1.40386	1.39966	1.63874	1.88131	1.8091	1.10161	7.7336	6.1791	7.94068	6.65502	6.8445	4.0172
ENSMUSG00000097388.1	Gm3200	-1.85958	0.0102439	0.0300361	0.114022	0	1.01597	0.645914	0.717006	0.062566	0.528682	2.02904	2.15914	2.32129	2.525	0.790266
ENSMUSG00000039634.12	Zfp189	-1.85413	0.0178927	0.0486181	2.69011	0	3.81122	4.55248	3.9094	2.46336	11.2922	8.69402	10.0506	9.40809	12.3088	8.56233
ENSMUSG00000025226.11	Fbxl15	-1.85412	1.72115e-07	1.068e-06	3.94576	1.03515	2.25288	2.52066	4.1495	1.93546	7.97964	7.19599	10.1955	8.22435	8.87205	5.22673
ENSMUSG00000020883.18	Fbxl20	-1.85327	8.40517e-49	3.7765e-47	3.18977	2.86786	4.68015	4.27455	4.01389	2.94963	21.8826	21.108	22.5175	17.7717	21.6722	13.4039
ENSMUSG00000028545.13	Bend5	-1.85212	0.00101374	0.00376243	2.5662	0	2.37646	2.22671	2.22259	2.15798	9.72975	5.92013	13.5068	7.10015	12.8795	5.7829
ENSMUSG00000046204.14	Pnma2	-1.84847	0.00598787	0.0186324	0.357881	0.367396	0.151124	0.42287	0.255475	0.106409	1.31045	0.509686	1.13378	1.08966	1.1356	1.07163
ENSMUSG00000114036.1	Gm48228	-1.84785	0.000865974	0.00326494	0.72345	0.125501	0.581003	0.227502	2.5148	0.877037	3.49024	3.19524	2.60975	2.46245	5.08247	2.93366
ENSMUSG00000039328.11	Rnf122	-1.84033	4.16653e-07	2.48617e-06	3.75903	0.190495	7.91492	8.09649	11.3353	7.93145	30.8841	26.2803	35.7751	25.9565	40.2218	20.3419
ENSMUSG00000033826.10	Dnah8	-1.83972	0.00211665	0.00732968	0.022191	8.2e-05	0.012613	0.006791	0.013406	0.030813	0.347095	0.051771	1.04067	0.650929	0.100102	0.058553
ENSMUSG00000008855.17	Hdac5	-1.83546	4.65477e-63	3.05759e-61	19.1723	15.3644	16.5663	15.088	17.6531	7.02524	71.0049	63.3506	87.5033	60.1529	82.8058	40.0615
ENSMUSG00000027333.18	Smox	-1.834	3.37415e-33	9.09616e-32	7.10432	9.95087	8.68971	6.56148	7.56859	4.82969	28.4351	20.5644	38.7675	27.419	54.0672	21.5768
ENSMUSG00000089707.1	Slain1os	-1.83087	0.000720352	0.00276009	0.174616	0	0.355082	0.264436	0.487899	0.091725	1.02131	1.07878	1.28181	0.827113	1.04359	0.673439
ENSMUSG00000028698.13	Pik3r3	-1.82682	1.91723e-113	4.13961e-111	15.7738	8.53412	14.1199	18.2814	21.1792	11.9152	60.1664	53.8292	81.6	58.5289	80.8565	46.6627
ENSMUSG00000105710.1	Gm43859	-1.82648	0.0148932	0.0414582	2.52563	0.038943	0.504114	1.67987	1.37988	0	5.22839	4.87254	3.94728	4.79847	3.03965	1.85578
ENSMUSG00000082171.1	Rpl27-ps2	-1.82524	0.0119691	0.034356	0.218247	0	0.693087	0.369045	0.405095	0.28167	0.782104	0.608755	2.93931	0.998729	1.78857	2.4761
ENSMUSG00000024480.9	Ap3s1	-1.82495	3.04202e-14	3.24505e-13	22.6398	3.90021	20.8395	24.5057	9.99201	5.39918	63.7472	57.695	85.9941	58.5349	88.5389	45.0146
ENSMUSG00000063681.14	Crb1	-1.82336	0.00754458	0.0228246	0.045072	0.001747	0.02224	0.057775	0.100616	0	0.16878	0.285663	0.347162	0.062924	0.264812	0.08992
ENSMUSG00000114835.1	Gm48194	-1.82231	0.000863406	0.00325736	2.32931	0	0.990157	0.982405	1.65038	0.202362	1.96094	3.07851	3.64305	2.3987	2.71549	2.23912
ENSMUSG00000112828.1	Gm48495	-1.81916	0.0120986	0.0346893	1.1871	3.54736	1.24865	1.09718	1.37901	0.996653	2.46299	2.34631	4.84161	2.89238	3.85888	1.93322
ENSMUSG00000036943.9	Rab8b	-1.81886	4.37885e-56	2.37466e-54	11.7857	10.5353	13.8146	21.7425	19.0054	13.8203	69.3468	60.3812	74.5484	53.4533	81.111	50.7072
ENSMUSG00000032425.15	Zfp949	-1.81885	1.07445e-15	1.25841e-14	1.68545	0.76329	2.07943	1.91658	4.42578	1.53756	10.2026	7.57623	12.6431	5.91767	9.86596	4.96113
ENSMUSG00000025176.14	Hoga1	-1.81569	0.00666581	0.0204877	0.343066	0.020113	0.161719	0.07918	0.225424	0.049376	0.273308	0.564892	0.243634	0.227311	0.673427	0.542083
ENSMUSG00000073016.3	Uprt	-1.81404	0.000538203	0.00210683	0.431554	0.17605	1.54576	3.49625	1.29139	2.14254	5.8607	4.55964	8.61857	4.73992	6.34616	5.72851
ENSMUSG00000033209.17	Ttc28	-1.80817	7.60361e-81	7.6757e-79	13.8436	8.2229	12.3321	16.7514	19.5187	16.6476	56.2154	57.5361	58.6335	49.818	58.096	34.2186
ENSMUSG00000027546.15	Atp9a	-1.80706	4.50478e-60	2.72142e-58	4.99656	4.46623	10.0632	11.1395	13.1992	4.79906	45.7424	48.3632	45.6085	36.4926	58.595	26.6031
ENSMUSG00000062901.3	Klhl24	-1.80481	1.11371e-56	6.11071e-55	14.9893	5.85433	12.6237	21.9675	16.8343	12.0939	53.309	52.8979	71.509	50.8732	39.418	34.1247
ENSMUSG00000065191.1	Gm23458	-1.80471	0.00416683	0.013516	7.35056	0	3.33676	1.52392	1.59076	2.51761	8.51483	13.4062	8.82452	11.33	11.4511	10.1852
ENSMUSG00000097640.7	Gm20033	-1.8026	5.77119e-11	4.89732e-10	2.71857	1.8993	5.08184	2.86958	3.46489	1.47165	10.4751	12.0651	11.9972	10.2061	10.9809	7.14323
ENSMUSG00000051166.10	Eml5	-1.7968	6.98458e-34	1.92978e-32	8.58935	5.18332	13.9705	15.7315	16.5733	8.85246	77.5191	40.806	43.1862	70.026	46.5521	50.398
ENSMUSG00000031970.16	Dbndd1	-1.79654	5.49336e-12	5.03339e-11	1.83778	1.6741	2.22333	2.95306	3.01651	0.792791	8.43073	10.4763	11.1933	11.2962	13.8867	6.96621
ENSMUSG00000113621.1	2900060N12Rik	-1.7962	0.00287812	0.00965544	0	0.171474	0.557491	0.901323	0.726647	0.373861	1.83211	1.70319	2.98019	2.02613	1.64766	1.1293
ENSMUSG00000019889.10	Ptprk	-1.796	2.5582e-15	2.92282e-14	11.1605	4.49223	4.11076	4.1951	5.7996	3.1257	20.4396	26.3587	24.2994	21.9974	24.8313	15.1741
ENSMUSG00000064999.1	Gm26035	-1.79494	0.000384527	0.00153963	0.353874	3.9804	3.48674	3.35651	3.14932	1.72261	15.8216	11.758	8.48787	9.771	11.2453	14.0909
ENSMUSG00000117278.1	Gm36684	-1.79333	0.0170364	0.0466105	0.749915	0	0.150139	0.687738	0.139708	0.040802	1.50326	1.77085	0.774711	1.33594	0.98765	0.420741
ENSMUSG00000102664.1	Gm38380	-1.79043	9.64256e-05	0.000426265	0.356943	0	0.335317	0.258942	0.277821	0.335595	0.954287	1.22059	1.33426	1.13069	1.22777	0.64626
ENSMUSG00000052241.3	A930035D04Rik	-1.78736	0.00134842	0.00488105	5.65675	0	3.85099	2.44951	3.39504	4.42336	14.8912	13.7558	17.5387	8.99017	15.2527	9.36782
ENSMUSG00000116298.1	4833412C15Rik	-1.78561	0.00390471	0.0127366	0.86878	0	0.864326	0.326609	1.27847	0.168128	1.80737	2.54824	3.23338	1.89173	1.74802	1.89211
ENSMUSG00000041530.16	Ago1	-1.78477	2.26768e-72	1.92291e-70	30.3061	19.4486	51.5429	48.0464	52.4145	29.0848	157.569	136.927	188.693	138.509	190.945	104.511
ENSMUSG00000033726.8	Emx1	-1.77932	2.87639e-42	1.05796e-40	46.3667	18.7447	41.7533	47.8234	58.0908	38.1046	158.786	127.795	198.161	153.25	244.794	136.239
ENSMUSG00000030161.8	Gabarapl1	-1.77904	1.03345e-10	8.57005e-10	17.5689	4.97738	19.8876	20.0579	22.0067	13.5197	53.2055	49.9347	63.5783	50	74.8837	47.3668
ENSMUSG00000029544.16	Cabp1	-1.77899	3.76772e-05	0.000176993	0.938534	0.946578	0.309508	0.493774	0.627928	0.611979	6.60743	2.17341	9.15658	3.14328	10.0785	3.10622
ENSMUSG00000031104.2	Rab33a	-1.77739	3.55395e-10	2.83429e-09	3.1034	1.88643	1.20342	2.62914	1.99257	1.3012	6.94414	5.77271	10.4054	7.08834	13.0215	8.10514
ENSMUSG00000052373.14	Mpp3	-1.77656	9.20003e-06	4.67572e-05	1.41129	0.971973	3.34445	1.88261	4.56966	1.15736	10.981	8.93342	14.2696	9.88485	15.854	8.15239
ENSMUSG00000087881.1	Gm22442	-1.77618	0.000117955	0.000514227	8.05275	1.33153	17.556	12.1504	18.6006	1.4474	43.9868	34.3687	44.0048	25.2151	39.6755	31.9334
ENSMUSG00000114401.1	Gm38604	-1.77612	0.00635506	0.0196259	3.33237	1.61055	0.851214	0.647496	2.09836	0.107161	8.0485	7.185	6.38701	6.35097	7.27026	4.4855
ENSMUSG00000064125.14	Prr36	-1.7752	1.65912e-35	4.87883e-34	9.58535	4.42655	9.06783	13.1227	16.4137	5.08843	41.3995	34.0076	49.0829	33.4054	49.3554	27.1157
ENSMUSG00000024245.4	Tmem178	-1.77453	1.33155e-22	2.33111e-21	5.04784	5.97	10.2506	10.5377	12.9806	6.46679	34.444	31.9694	44.9348	24.7994	45.6884	28.3673
ENSMUSG00000026463.17	Atp2b4	-1.77122	1.25413e-05	6.25831e-05	2.05439	3.48627	2.31413	1.06821	2.38598	2.3779	13.8055	11.8232	12.9392	9.79046	13.4156	7.59945
ENSMUSG00000042249.11	Grk3	-1.77069	1.23239e-08	8.52254e-08	0.925749	1.56487	0.6695	0.956026	1.79724	0.92559	6.42237	7.65861	4.14672	3.76586	6.9696	4.31025
ENSMUSG00000030424.15	Zfp939	-1.76846	0.00263553	0.00894193	0.525037	0.448196	1.86832	1.05874	1.53338	0.560942	4.01271	2.34273	4.30884	3.9777	4.58884	2.09643
ENSMUSG00000034614.14	Pik3ip1	-1.76431	3.50189e-11	3.02334e-10	1.08998	0.857031	1.25308	3.59589	2.33653	2.698	9.27407	11.617	10.2518	8.45226	12.3348	7.69146
ENSMUSG00000054499.9	Dedd2	-1.76078	3.75957e-12	3.48448e-11	3.47097	1.09297	2.70081	2.8048	3.30754	1.96836	7.02585	6.77972	9.49245	9.08869	10.7591	6.72628
ENSMUSG00000028051.10	Hcn3	-1.75938	1.2381e-25	2.52578e-24	2.39383	1.47826	1.8408	3.13344	4.03673	1.307	8.59537	11.7716	9.6311	8.42381	10.5822	5.31422
ENSMUSG00000044674.6	Fzd1	-1.75933	6.46667e-16	7.71731e-15	15.8042	3.61041	13.8915	20.7585	17.0808	6.85744	56.5729	39.1967	61.4073	44.2958	61.9111	36.4077
ENSMUSG00000110726.1	Gm18101	-1.75492	0.00459763	0.0147614	0.225936	0.169408	1.44475	0.530679	0.531212	0.027593	1.2332	2.53111	1.62175	1.18448	2.66045	2.58386
ENSMUSG00000051978.9	Erich1	-1.75355	5.63968e-12	5.16291e-11	1.7217	0.984495	2.2912	2.43491	2.43802	1.91359	7.63778	6.17433	7.50933	6.20337	7.62263	6.10625
ENSMUSG00000024869.10	Gm49405	-1.75214	0.000397408	0.00158657	2.53828	0.432422	2.02699	1.62482	2.34202	1.51003	5.08112	4.12415	6.08114	4.84574	6.82596	3.20328
ENSMUSG00000039911.13	Spsb1	-1.752	0.00968712	0.0285544	0.222974	0.398431	0.366351	0.621097	0.207575	0.12548	8.07304	5.46905	8.20711	7.47938	6.09906	3.34163
ENSMUSG00000042857.3	Gm9776	-1.75138	0.00559698	0.0175661	0.206838	0	0.311189	0.225608	0.935845	0.053314	1.40737	0.57774	1.18368	0.630455	1.29936	0.678158
ENSMUSG00000019467.15	Arhgef25	-1.75126	3.06604e-08	2.03753e-07	17.1343	19.0323	14.4586	15.4066	21.0011	12.6386	107.088	86.3494	118.466	76.7386	129.883	64.4757
ENSMUSG00000089917.7	Uckl1	-1.75105	0.00388386	0.0126739	9.23344	0.634661	2.19542	4.1287	4.19372	2.30108	15.7117	13.6513	15.8304	15.9204	18.4649	7.50166
ENSMUSG00000048502.14	Duxbl1	-1.75072	0.000408452	0.00162732	0.300958	0.254819	0.584345	0.588138	0.991904	0.744333	2.00331	1.38636	4.48694	2.0819	4.6136	3.24108
ENSMUSG00000066647.8	Gm5113	-1.7498	5.50244e-16	6.61399e-15	0.78177	0.228645	1.12442	1.31514	1.44758	0.696725	4.66787	3.76397	4.64412	3.36921	5.0991	3.72338
ENSMUSG00000038740.9	Mvb12b	-1.74919	2.45675e-96	3.74438e-94	17.2312	3.15708	16.0159	16.072	17.4608	11.6522	56.3503	60.2623	70.964	50.6652	64.3782	40.0975
ENSMUSG00000031827.13	Cotl1	-1.7479	7.29675e-27	1.56679e-25	28.9802	23.4352	25.0947	30.4348	51.7728	28.5628	105.619	91.4135	148.646	109.141	173.188	102.708
ENSMUSG00000048911.15	Rnf24	-1.74613	0.0178407	0.0485163	0.565676	0.677159	3.14306	5.15714	4.23572	1.98626	9.14883	6.33047	13.1085	10.0166	10.2193	6.48498
ENSMUSG00000027589.14	Pcmtd2	-1.74436	1.5706e-28	3.58014e-27	6.01072	5.79402	7.8482	10.9195	10.0072	4.72561	36.9758	38.9832	42.1812	31.1156	35.6246	26.5279
ENSMUSG00000073877.10	Gm13306	-1.74418	0.00863627	0.0257861	0.350585	0	0.401162	0.482744	1.11431	0.35463	0.619302	1.33049	1.12675	1.31471	3.08272	0.9844
ENSMUSG00000060727.4	Gm12571	-1.73967	0.012333	0.035279	0.15898	0.589711	1.34179	1.51294	2.65865	0	4.94617	3.52955	5.09347	2.16236	3.22124	1.11176
ENSMUSG00000086782.2	E130102H24Rik	-1.73788	8.15502e-05	0.000365284	0.605028	1.7674	0.794488	1.28204	0.716261	0.80667	5.91138	4.30418	6.81554	4.04394	8.11935	3.67097
ENSMUSG00000020150.13	Gamt	-1.73604	8.90559e-05	0.000396316	2.14094	5.13587	1.67946	1.5475	1.82773	1.49307	8.93987	9.76797	9.26379	3.42344	13.2582	11.3332
ENSMUSG00000085084.7	4930570G19Rik	-1.73514	0.00298554	0.0099742	0.147632	0.33426	0.430638	1.14323	0.979984	0.310422	1.11862	1.1783	1.54422	0.854382	2.82275	0.476198
ENSMUSG00000064382.1	Gm26447	-1.73207	0.000248001	0.00102483	6.67188	2.0178	27.0976	21.6232	13.7784	3.94104	57.8972	47.4192	55.0082	34.1824	26.4083	45.8328
ENSMUSG00000031709.15	Tbc1d9	-1.73136	8.13193e-19	1.15066e-17	2.41147	1.7321	4.3007	4.9526	4.3386	2.66338	12.5549	10.1035	17.2509	10.301	18.8008	10.6403
ENSMUSG00000023266.11	Frs3	-1.73087	0.00236745	0.00811383	0.675836	0.168913	0.590684	0.96639	0.972619	0.172003	3.09031	1.37435	4.01382	1.99319	2.62685	0.942996
ENSMUSG00000015944.9	Castor2	-1.72847	2.7102e-114	6.01897e-112	7.45936	3.42512	7.87763	9.84322	10.6404	6.33347	30.8859	28.1799	35.1974	28.7685	35.1143	19.5941
ENSMUSG00000097900.1	Gm8652	-1.72834	5.64522e-06	2.94499e-05	0.614114	0.104006	5.57328	0.495586	0.454988	0.374593	1.63395	1.58385	1.48	1.07697	2.96716	1.78616
ENSMUSG00000055725.11	Paqr3	-1.72799	0.0036452	0.0119621	2.27807	0.218531	1.00056	1.5398	1.78029	0.814441	8.91839	2.79983	3.38024	3.87408	2.98197	3.92721
ENSMUSG00000028246.13	Faxc	-1.72543	6.00029e-07	3.5156e-06	6.16567	3.2222	8.36334	16.7267	22.4869	4.42312	39.7076	33.1349	38.6193	24.5291	54.0982	19.5114
ENSMUSG00000118049.1	Gm50103	-1.7232	0.00413642	0.0134248	1.02633	0	0.810642	0.828798	0.545413	0.338531	1.43778	2.63455	2.90938	2.9964	1.49155	1.04509
ENSMUSG00000031517.8	Gpm6a	-1.72307	2.89189e-28	6.52186e-27	17.6424	6.72459	23.124	30.2379	23.91	17.1196	80.0505	69.7146	102.186	66.4036	87.5821	48.5083
ENSMUSG00000023048.13	Prr13	-1.72295	2.91188e-08	1.9384e-07	5.28308	2.21297	5.57775	6.63042	6.77151	5.52795	17.9111	18.2798	23.318	13.8958	24.8583	14.6365
ENSMUSG00000085408.1	C530005A16Rik	-1.72273	0.00845258	0.0252927	0.145069	0	0.220328	0.516236	1.09684	0.428809	1.71462	1.05905	0.889652	1.94069	1.0278	0.675392
ENSMUSG00000029166.14	Mapre3	-1.72246	7.3284e-13	7.11749e-12	3.55224	0.245136	2.31647	3.99941	2.2276	0.971648	9.72666	8.85507	20.415	29.0052	25.5705	9.35164
ENSMUSG00000049686.14	Orai1	-1.72225	2.47618e-17	3.2549e-16	4.71513	1.31248	1.6717	2.12651	2.59436	2.42802	9.10744	9.16981	11.6951	8.11	12.1772	7.74171
ENSMUSG00000005338.13	Cadm3	-1.71991	1.54099e-21	2.55216e-20	5.19394	1.43149	7.06182	7.78415	9.187	3.76107	21.8589	24.2165	24.6077	21.6953	30.4435	15.9618
ENSMUSG00000021136.13	Smoc1	-1.7186	6.74568e-11	5.69318e-10	13.1182	4.99505	6.16591	10.4082	8.41765	4.19841	34.2831	38.1764	25.0598	24.67	24.9871	21.574
ENSMUSG00000021285.15	Ppp1r13b	-1.71767	0.00816543	0.02449	0.678712	0.020164	0.241435	0.263672	0.493253	0.337734	0.90029	1.16772	0.63647	0.982802	1.70606	0.848808
ENSMUSG00000112926.1	Gm7172	-1.71755	0.0105095	0.0306875	0.030236	0.038185	0.143953	0.123353	0.200963	0.047892	0.161771	0.2657	0.159795	0.329754	0.564926	0.555203
ENSMUSG00000021057.15	Akap5	-1.71731	7.19239e-09	5.09321e-08	2.17052	0.471126	1.89128	2.34111	1.9362	0.842142	3.61653	5.49946	3.70546	3.49987	5.69548	3.19516
ENSMUSG00000034949.18	Zfr2	-1.71231	0.0109045	0.0316783	1.5061	0.047382	1.62644	1.24297	0.613103	0.382408	3.04116	3.02374	3.86963	2.24507	1.74758	0.974776
ENSMUSG00000000794.9	Kcnn3	-1.71166	9.17669e-08	5.84752e-07	1.92039	0.782278	1.29547	2.1244	1.92362	0.953906	7.44161	7.72245	9.10038	7.34509	3.37372	3.07655
ENSMUSG00000047959.4	Kcna3	-1.71135	6.76388e-19	9.61164e-18	5.41227	2.08059	6.5219	7.03834	6.48194	4.16907	25.6174	16.5652	21.2977	14.778	19.3971	14.3472
ENSMUSG00000050064.14	Zfp697	-1.70978	3.43364e-10	2.74021e-09	0.054226	0.01732	0.982514	3.07739	1.86684	1.58078	7.2279	6.12031	3.65025	2.94492	9.3358	3.08451
ENSMUSG00000086472.1	Gm16172	-1.70961	0.00476958	0.0152403	4.08779	0	4.83761	4.65039	3.51282	0.538112	8.95664	10.7101	12.9973	12.0911	14.6765	8.94532
ENSMUSG00000067925.4	Rtl8a	-1.70896	4.05853e-30	9.82772e-29	8.03712	7.51106	9.27865	14.5468	17.9626	8.39819	39.9779	38.8652	48.3991	35.6396	63.0556	30.9126
ENSMUSG00000057580.4	Gm10012	-1.70881	0.00395369	0.0128765	1.18895	0.641471	1.86215	1.06637	1.03824	0.195653	2.98154	1.94321	1.37577	3.94435	2.78074	2.346
ENSMUSG00000055202.11	Zfp811	-1.7079	9.91557e-06	5.00804e-05	4.49866	0.760923	4.98392	5.45343	4.87872	1.48871	10.1896	9.58508	17.7203	17.7597	13.8007	6.70301
ENSMUSG00000029126.7	Nsg1	-1.70769	4.62328e-32	1.20324e-30	10.5649	5.55246	16.0646	20.0098	20.8213	9.50773	52.6044	44.5571	69.559	53.5251	76.9109	42.5426
ENSMUSG00000094417.1	Gm13243	-1.70608	0.0167666	0.0459923	0.404087	0	0.086973	0.041516	0.178067	0.263145	0.917829	0.740496	1.21473	0.43775	1.1687	0.324015
ENSMUSG00000116812.1	Gm2792	-1.70603	3.15318e-80	3.16936e-78	4.67624	2.49092	4.20039	6.23517	6.68157	3.46111	18.571	16.7078	21.2242	14.8193	22.9798	13.3916
ENSMUSG00000039159.16	Ube2h	-1.70569	7.71142e-54	3.92626e-52	15.1079	12.6363	21.5156	22.6099	24.9688	13.3485	77.569	66.0737	96.481	63.1716	92.9004	54.6125
ENSMUSG00000022108.8	Itm2b	-1.70413	4.31665e-22	7.35818e-21	17.288	20.1059	29.6897	38.3278	30.1026	27.3545	82.9975	73.1881	134.665	101.861	122.221	109.263
ENSMUSG00000042766.17	Trim46	-1.70151	1.49916e-16	1.86349e-15	2.8454	2.36872	2.89282	2.99265	2.24621	1.23325	11.7899	9.72782	12.5962	12.0137	12.2884	6.9127
ENSMUSG00000022840.9	Adcy5	-1.70135	4.69647e-20	7.12075e-19	1.44682	4.57729	1.53625	1.90155	2.73906	1.25703	6.40191	5.87142	7.19787	6.64785	6.39935	4.4272
ENSMUSG00000031284.16	Pak3	-1.70135	2.25197e-07	1.38376e-06	7.2468	0.453062	7.92343	10.3776	8.6593	1.28915	21.9077	15.9709	23.3434	16.0999	35.3859	11.0921
ENSMUSG00000033949.12	Trim36	-1.70086	2.18469e-27	4.77906e-26	3.35632	2.18318	2.29166	4.7626	4.08849	2.01779	15.724	11.6349	14.2185	12.4774	16.7234	8.68934
ENSMUSG00000021182.16	Ccdc88c	-1.69774	6.194e-45	2.45643e-43	10.4207	5.9579	11.7003	16.6211	18.7688	7.68387	48.6449	41.0665	66.3263	48.3286	69.5558	36.0482
ENSMUSG00000031661.12	Nkd1	-1.69746	8.06618e-05	0.000361444	0.147181	0.285304	1.3065	0.258754	1.86204	4.00406	6.36643	3.97174	5.36808	26.0079	10.6888	3.76369
ENSMUSG00000033857.12	Engase	-1.6972	0.00235788	0.00808222	0.683035	0.305608	0.735689	1.27239	0.937924	1.10171	2.82211	2.44842	4.03523	1.83068	2.95723	2.71429
ENSMUSG00000038718.15	Pbx3	-1.69567	3.21619e-12	2.99155e-11	3.90712	1.98969	3.47028	4.82436	5.12639	1.69193	21.3789	14.5722	15.5027	13.2533	18.5105	10.9271
ENSMUSG00000029922.15	Mkrn1	-1.69243	4.19563e-50	1.94509e-48	8.3568	6.85511	15.1028	19.8128	22.4379	14.049	64.2512	49.5212	80.0527	57.8653	83.8858	43.6617
ENSMUSG00000042066.16	Tmcc2	-1.69227	1.13223e-42	4.21765e-41	4.08376	0.899988	5.25849	5.84458	1.53326	1.15493	23.3471	20.1693	22.7985	16.4377	25.02	11.0425
ENSMUSG00000109321.1	A330076H08Rik	-1.68627	0.00233776	0.00801681	1.53744	0.050573	0.659422	0.91554	0.58747	0.771966	4.03877	3.02545	3.21461	2.11598	2.26027	0.902821
ENSMUSG00000056145.5	AI504432	-1.68593	2.72428e-21	4.43627e-20	5.22651	1.66521	5.69674	8.73544	5.91323	4.39587	22.8819	18.5443	20.4648	15.8854	23.8978	14.3564
ENSMUSG00000054723.6	Vmac	-1.68201	0.00346134	0.0114344	1.32892	0.785124	2.01315	2.9237	2.74826	2.20344	8.13704	5.88748	7.48226	5.00316	6.74154	3.92409
ENSMUSG00000034940.15	Synrg	-1.68007	1.21381e-48	5.39139e-47	7.59469	3.36793	9.6297	13.0719	10.1045	8.57235	31.1538	30.2771	33.4992	26.1585	34.4062	20.7171
ENSMUSG00000116560.1	Gm2808	-1.67857	6.82812e-76	6.29348e-74	4.28555	2.58873	4.45621	6.23683	6.96909	4.06759	18.8179	17.0351	20.1425	14.5881	23.6019	13.2817
ENSMUSG00000029512.11	Ulk1	-1.67789	3.36693e-141	1.1896e-138	14.3976	6.54292	20.2469	19.2092	20.5131	22.3184	64.3016	54.766	80.2142	53.7903	63.3018	36.4904
ENSMUSG00000021240.6	Abcd4	-1.67566	5.03584e-14	5.28729e-13	4.15651	2.19675	1.47046	2.62561	1.88043	2.17035	7.11462	9.05	8.63837	8.41876	9.9822	3.83907
ENSMUSG00000053358.2	Gm9905	-1.6734	0.0110676	0.0321002	3.05106	2.153	5.37412	2.90283	5.91718	3.8045	7.42454	7.78908	7.35704	4.6857	7.79004	5.71255
ENSMUSG00000026799.15	Med27	-1.67167	6.81905e-19	9.68412e-18	0.417808	0.372693	8.11951	7.82676	0.456613	10.7847	32.5088	32.8703	37.3056	28.9762	47.6403	23.3744
ENSMUSG00000039154.8	Shd	-1.67081	9.05212e-12	8.19117e-11	10.1505	3.7541	3.56947	7.05999	5.51485	6.71025	20.3141	19.2911	33.9394	23.788	31.4379	13.0102
ENSMUSG00000044367.7	Slc16a13	-1.67036	5.85578e-16	7.02784e-15	0.736796	0.675955	1.37651	0.841272	1.60408	0.988304	4.44495	4.29113	5.19441	3.51827	5.42884	2.52875
ENSMUSG00000057897.14	Camk2b	-1.66907	0.0133409	0.0377727	0.232782	0.031304	0.101377	0.044329	0.13297	0.289321	0.301454	0.507217	0.464511	0.31482	0.725038	0.322978
ENSMUSG00000079442.12	St6galnac4	-1.66715	0.00131517	0.00477405	1.33756	0.014928	0.683683	0.886065	2.17593	1.27174	6.80703	4.02927	6.84936	5.05342	6.04986	2.06777
ENSMUSG00000042675.15	Ypel3	-1.66486	3.12741e-16	3.82022e-15	12.7272	11.5624	14.0669	17.6339	15.1187	15.0859	93.098	97.5943	121.57	91.9122	125.976	67.0891
ENSMUSG00000039770.6	Ypel5	-1.66425	1.97206e-10	1.60288e-09	2.10474	2.43227	4.00207	4.59344	5.85439	3.4579	15.933	14.9077	19.6967	12.4608	24.3038	12.3205
ENSMUSG00000022208.12	Jph4	-1.6632	0.00870841	0.0259782	0.551818	0.243178	0.636957	0.874093	1.29792	0.13098	1.8387	1.1523	2.85777	1.66241	2.81292	0.899087
ENSMUSG00000025529.14	Zfp711	-1.66225	1.10057e-12	1.05614e-11	2.66186	0.730891	4.96434	4.75281	4.38329	1.98749	12.8977	11.8577	14.6675	11.0899	14.3721	7.76311
ENSMUSG00000020098.7	Pcbd1	-1.66074	0.0109431	0.0317706	1.9856	0.206281	1.65994	1.62302	0.725403	0	3.74665	5.01143	3.52738	2.11412	3.38715	3.21641
ENSMUSG00000049717.9	Lig4	-1.66014	1.01303e-09	7.76046e-09	3.26378	0.561054	1.87541	2.44187	2.38246	1.57744	5.46803	4.35415	6.21116	4.86309	6.19956	4.90834
ENSMUSG00000036002.12	Fam214b	-1.65969	9.69157e-53	4.79825e-51	5.01165	6.71001	5.51924	5.71621	6.80173	5.14067	20.0261	16.6038	24.7548	16.5247	25.1649	13.0425
ENSMUSG00000028986.12	Klhl7	-1.65873	1.30813e-13	1.34202e-12	25.0498	4.89042	22.2537	33.2583	28.7682	17.0812	81.7126	68.3667	90.1263	61.8835	88.8941	53.8071
ENSMUSG00000028706.14	Nsun4	-1.65699	0.00265352	0.0089899	0.919455	0.454015	2.81703	3.30783	1.1395	0.980502	5.54364	7.32356	9.94243	6.83428	11.223	5.06261
ENSMUSG00000025815.13	Dhtkd1	-1.65566	0.0117996	0.033928	0.108195	0.624878	0.560937	0.500037	0.23012	0.33735	1.25092	1.1638	1.58891	0.942614	1.18246	0.439351
ENSMUSG00000038332.13	Sesn1	-1.65451	2.23672e-55	1.18005e-53	2.76009	1.60594	6.61662	9.03439	9.96724	1.72975	31.9853	35.8665	42.733	29.9077	40.7272	24.7332
ENSMUSG00000039652.16	Cpeb3	-1.65356	1.10474e-08	7.67852e-08	0.045493	0.030876	0.07565	0.058362	0.110186	0.062922	0.234209	0.500775	1.18159	0.176856	0.281148	0.209147
ENSMUSG00000045639.14	Zfp629	-1.65206	2.17216e-05	0.000105351	10.5385	3.84221	11.3082	12.4472	11.4896	6.8187	26.8883	23.342	28.22	22.715	32.8405	18.236
ENSMUSG00000063663.11	Brwd3	-1.6516	9.51721e-17	1.19318e-15	2.79197	1.31904	4.06516	5.2047	4.4914	2.96411	15.6741	13.1053	17.1032	13.659	14.8749	11.1276
ENSMUSG00000034818.17	Celf5	-1.65158	4.20632e-11	3.60747e-10	1.7669	1.10894	1.63803	3.3895	1.52905	0.947451	7.08139	5.2263	8.27154	6.84149	8.39455	3.25853
ENSMUSG00000017119.19	Nbr1	-1.65091	1.39993e-25	2.84116e-24	45.8887	25.2993	27.8309	54.3839	43.5701	30.6282	98.0144	124.169	147.767	112.984	156.707	84.045
ENSMUSG00000032338.9	Hcn4	-1.64552	0.00810812	0.0243494	0.268107	0.21448	0.353563	0.514382	0.621751	0.761644	1.95775	0.609198	1.86976	1.34764	1.97475	1.16419
ENSMUSG00000105703.2	Gm43305	-1.64355	2.57424e-06	1.40188e-05	0.237147	0.076818	0.167775	0.537216	0.155644	0.175795	0.700323	0.741513	1.14869	0.424282	0.940022	0.789925
ENSMUSG00000029408.13	Abcb9	-1.64316	1.84045e-07	1.13991e-06	0.633041	0.905332	0.418238	0.767176	0.440158	0.65453	2.0948	1.84292	3.80507	2.48843	2.90725	1.49727
ENSMUSG00000048707.9	Tprn	-1.63984	2.72367e-17	3.56816e-16	1.74376	0.364818	1.62434	1.18148	1.49358	0.529642	4.19452	5.56102	5.06663	3.63708	6.23119	3.02638
ENSMUSG00000043614.13	Vps37d	-1.63871	8.5456e-13	8.25838e-12	9.75622	8.54398	9.08097	10.8037	11.6385	3.98037	32.1831	35.4686	39.861	29.4791	46.7969	24.5358
ENSMUSG00000002012.13	Pnck	-1.63676	0.0118958	0.0341749	0.981459	0	3.266	1.82009	1.43705	0.804292	5.25644	5.27717	5.08593	2.46652	8.29507	3.16796
ENSMUSG00000020917.17	Acly	-1.63587	1.70579e-73	1.47871e-71	48.5973	25.2977	52.1976	70.4433	72.6722	43.531	209.061	179.127	242.014	170.938	246.799	140.554
ENSMUSG00000109901.2	Chmp1b	-1.63503	1.07284e-14	1.17619e-13	8.47691	4.87179	5.58041	8.27336	5.13266	3.3188	24.7453	19.3268	24.3412	23.507	25.7338	18.723
ENSMUSG00000061601.15	Pclo	-1.63434	4.28107e-15	4.82505e-14	1.11935	0.297197	1.59991	1.40251	1.72276	1.15125	4.0547	3.62677	5.65369	3.71757	5.09759	2.56059
ENSMUSG00000022203.7	Efs	-1.63155	1.00768e-11	9.09648e-11	19.0032	8.6174	19.9006	22.9881	30.0669	10.6398	66.4607	58.5752	67.9829	54.5454	64.1246	38.5814
ENSMUSG00000044117.12	Bmerb1	-1.62971	4.39963e-15	4.94672e-14	2.1407	0.804166	1.36074	2.32535	1.89097	2.15754	7.05239	6.11119	8.85919	7.00142	7.78191	4.40603
ENSMUSG00000107950.1	Gm6375	-1.62924	7.11176e-06	3.6601e-05	0.369373	0.411132	0.373778	0.913277	0.929203	1.20963	2.81189	1.98616	3.07441	1.95069	4.21828	2.21963
ENSMUSG00000045374.18	Wdr81	-1.62764	3.3928e-27	7.38717e-26	1.81068	1.98544	2.2531	2.92204	2.75058	2.94976	10.0657	8.23218	9.27368	6.33232	9.13407	4.90496
ENSMUSG00000111094.1	Gm34425	-1.6255	3.98797e-06	2.12513e-05	1.79445	1.7227	0.934365	1.33775	1.01901	0.651379	8.49712	10.6929	7.87236	5.89198	7.22383	7.9673
ENSMUSG00000037818.16	Abhd18	-1.62499	1.85616e-21	3.05892e-20	0.435898	0.168096	0.450027	0.343437	0.34149	0.213665	1.84273	3.59957	2.13575	1.33202	3.96903	1.35647
ENSMUSG00000036036.15	Zfp57	-1.62134	5.57972e-19	7.96288e-18	13.7408	15.1574	12.8187	16.1124	20.3793	7.99464	88.8721	59.1965	89.3976	77.9729	85.2577	43.5209
ENSMUSG00000054074.9	Skida1	-1.61927	0.0095544	0.0282131	18.2426	3.79019	14.6934	18.777	21.1968	12.3497	36.9924	30.6107	77.0992	34.8773	42.3374	24.8965
ENSMUSG00000055480.7	Zfp458	-1.61806	0.00727853	0.0221274	0.140741	0	0.563014	0.326352	0.726033	0.260851	1.33261	1.29812	1.30677	1.39654	1.12382	1.11963
ENSMUSG00000085936.7	2610307P16Rik	-1.61771	1.5828e-07	9.86086e-07	1.21119	0.737467	2.9958	1.03331	2.11111	0.436671	4.07334	4.27022	5.34842	7.01726	8.92139	6.20886
ENSMUSG00000020100.15	Slc29a3	-1.61562	9.87132e-09	6.88365e-08	1.82021	1.11445	1.28236	1.21817	1.12348	2.16548	4.7757	4.41501	5.13277	4.31836	5.64152	3.1345
ENSMUSG00000073755.4	5730409E04Rik	-1.61064	0.00266578	0.0090262	0.780743	0.768461	0.046702	0.302853	0.546884	0.416452	2.34797	2.20661	1.76603	1.84221	1.815	0.854327
ENSMUSG00000073590.3	3222401L13Rik	-1.61038	0.00668353	0.020534	0.190598	0.191355	0.234111	0.613775	0.18305	0	1.08784	1.33269	1.40975	1.20958	1.48506	1.03755
ENSMUSG00000070056.6	Mfhas1	-1.61	3.1452e-15	3.57422e-14	0.212839	0.195092	1.35953	0.257916	0.326514	0.098145	6.304	3.0416	6.13026	5.05692	4.02562	2.16783
ENSMUSG00000080873.3	Rpl30-ps3	-1.60926	0.0166361	0.0456667	0.713524	0.047197	0.568617	0.074442	0.520336	0.150318	0.897688	2.37741	0.787371	0.839512	1.89054	1.19625
ENSMUSG00000001802.16	Lrp3	-1.60784	4.14115e-17	5.34112e-16	12.2292	4.08161	11.7075	14.5711	16.0919	8.38952	41.6464	34.7487	45.0254	37.7433	49.2981	26.9183
ENSMUSG00000041420.18	Meis3	-1.60775	2.89969e-09	2.12969e-08	3.27497	6.18062	4.45344	3.21242	8.18365	2.18525	18.4156	17.0384	25.1499	16.9157	30.0513	13.5624
ENSMUSG00000078566.8	Bnip3	-1.60693	7.44906e-24	1.38742e-22	6.09258	1.01127	2.85317	4.12157	3.35158	2.16771	10.4927	11.3542	13.0848	9.35035	11.2782	7.18395
ENSMUSG00000005089.15	Slc1a2	-1.60481	1.00911e-06	5.76612e-06	0.075248	0.1252	0.136729	0.135356	0.209689	0.193603	2.60385	0.914611	2.12213	0.586062	2.02841	1.87977
ENSMUSG00000074576.4	Mocs3	-1.60397	0.0102763	0.0301063	3.9949	0	1.08112	3.21359	1.49467	1.07627	7.24339	6.61576	6.15525	5.37739	6.63991	3.62189
ENSMUSG00000083397.1	Gm5466	-1.60273	0.00710245	0.0216754	1.81851	2.81151	0.784791	0.451601	0.336263	0.426408	5.21826	4.53492	5.81073	6.33236	7.5839	2.58393
ENSMUSG00000070576.4	Mn1	-1.60238	9.60432e-40	3.23179e-38	31.0278	13.688	27.9134	37.286	43.802	26.5845	123.134	108.011	114.462	86.7232	122.134	71.8977
ENSMUSG00000021763.17	BC067074	-1.60181	0.0103903	0.0304043	0.361466	0	0.809142	0.492474	1.12772	0.711068	2.12991	1.25868	2.60015	1.49832	2.77559	1.49769
ENSMUSG00000043602.5	Zfp3	-1.60092	0.0046842	0.0150125	2.02854	0.170993	1.68565	2.2804	1.44605	1.32319	5.64163	6.16158	5.31573	3.659	4.6566	2.9514
ENSMUSG00000039086.9	Ss18l1	-1.59862	1.36776e-26	2.8969e-25	4.48409	3.4171	3.19574	5.57926	4.93428	2.78687	14.5832	14.4772	17.0138	13.1017	17.9368	10.6927
ENSMUSG00000075040.9	Zfp408	-1.59834	2.63993e-08	1.76594e-07	6.53369	2.82355	5.31168	7.63892	8.83169	4.45173	14.537	15.7314	16.2524	14.5967	22.9806	15.2425
ENSMUSG00000041775.7	Mapk1ip1	-1.59428	0.00795175	0.0239229	2.43084	0.602999	4.92061	5.16708	5.00818	2.81864	12.6811	13.3181	12.3503	13.0122	14.7697	5.72748
ENSMUSG00000028389.12	Zfp37	-1.59337	2.28325e-08	1.53838e-07	2.25519	2.63486	4.11132	4.48013	6.52161	2.6503	12.1449	9.67228	16.8471	10.7055	13.7399	12.6843
ENSMUSG00000035595.6	1600002K03Rik	-1.59214	0.00363551	0.0119404	2.87933	0	2.04062	2.89551	3.64325	0.682334	6.6893	5.45688	7.59617	4.5736	6.81717	3.45882
ENSMUSG00000057229.11	Dmac2	-1.59186	2.16006e-06	1.18681e-05	2.29116	0.542683	4.68083	6.87437	2.47215	1.17458	7.77177	8.51191	8.97084	7.63259	10.542	8.94967
ENSMUSG00000034295.10	Fhod3	-1.59183	4.69861e-18	6.43376e-17	3.05447	1.91231	7.03112	10.7047	7.32955	3.94127	24.7696	23.7025	25.1274	20.7842	26.39	14.9811
ENSMUSG00000070802.5	Pnmal2	-1.58985	2.23516e-11	1.96167e-10	0.921335	0.660219	2.60975	2.15699	3.00008	1.34784	7.76632	6.05732	6.94274	4.70459	7.7733	4.08148
ENSMUSG00000079197.10	Psme2	-1.58851	4.1872e-06	2.2262e-05	3.11868	0.462517	5.0388	7.40651	6.52646	3.2025	20.6912	20.3018	29.7664	25.5422	29.0985	19.9281
ENSMUSG00000027692.16	Tnik	-1.58678	2.76882e-15	3.15881e-14	4.03725	3.98516	12.6138	16.4771	19.3747	15.4223	31.2641	27.7749	72.1691	27.2806	34.0666	47.5306
ENSMUSG00000004040.16	Stat3	-1.58577	9.31956e-24	1.7289e-22	2.69173	6.75064	4.33592	3.98229	4.91141	3.56485	17.5744	12.2362	16.4036	15.1492	17.6947	7.97278
ENSMUSG00000042564.13	Fam227a	-1.58499	0.000683272	0.00262535	2.50684	0.20079	2.08191	3.14804	3.17859	0.222109	4.67602	6.31832	7.16436	7.94265	5.3967	3.49141
ENSMUSG00000072915.3	Gm12258	-1.58452	5.82784e-05	0.000266888	1.73071	1.14568	1.6491	3.04752	1.54795	0.555335	8.15765	3.15107	5.55621	4.60914	4.52591	2.60821
ENSMUSG00000059439.15	Bcas3	-1.58371	4.24291e-17	5.46028e-16	0.52815	0.422441	1.86271	0.214824	0.84736	3.68946	13.0057	4.98832	9.71254	7.71494	7.05161	1.33046
ENSMUSG00000067924.4	Rtl8b	-1.58304	3.50063e-25	6.99497e-24	10.4866	8.80647	9.79229	14.1078	19.8792	8.56243	41.9869	36.6408	51.2483	39.8984	62.4694	29.6834
ENSMUSG00000053226.7	Dand5	-1.58164	0.00305367	0.0101828	1.11619	1.05572	1.06396	1.62759	1.69089	0.767641	3.85933	2.93225	5.31673	3.51899	5.39491	1.73695
ENSMUSG00000027244.14	Atg13	-1.57844	6.79737e-08	4.38958e-07	4.71377	1.40187	5.75399	8.45531	8.45743	2.1511	21.5524	20.0705	20.6484	14.4328	21.0462	11.9507
ENSMUSG00000028028.11	Alpk1	-1.578	2.64955e-09	1.95707e-08	3.32679	0.700609	1.54927	0.553347	1.13763	0.479144	7.49586	2.82563	7.28602	3.11292	4.14085	3.4921
ENSMUSG00000111977.1	Gm47163	-1.5762	0.0146456	0.0408859	1.22441	0	0.889984	0.163305	1.28247	0.385359	2.36134	1.73523	3.47282	1.54439	3.24485	1.26783
ENSMUSG00000003863.18	Ppfia3	-1.57567	2.40692e-10	1.94143e-09	2.57347	0.405607	1.694	2.60939	2.10124	2.16263	9.39238	7.41709	10.1525	6.17141	8.34217	4.83303
ENSMUSG00000113852.1	Gm48062	-1.57303	1.01536e-07	6.44274e-07	6.55136	0.79065	3.61656	5.25385	5.50938	3.48638	13.9712	18.922	17.2005	20.5437	12.6834	8.03598
ENSMUSG00000045268.13	Zfp691	-1.57165	0.0113116	0.0327225	2.89054	0.042121	2.66299	2.75925	3.2396	0.400841	7.61703	7.24318	8.28808	6.7169	9.72757	3.8649
ENSMUSG00000096780.7	Tmem181b-ps	-1.5713	4.72948e-17	6.06305e-16	5.25806	2.88546	5.31033	5.57986	4.10423	4.43827	18.7925	22.9359	23.2166	17.0952	18.2115	11.7164
ENSMUSG00000048330.14	Ric3	-1.5708	3.22699e-05	0.000153041	1.51513	0.261075	2.97784	4.77006	3.70989	1.4886	9.07102	7.42372	10.1085	6.91435	9.3111	4.92861
ENSMUSG00000044134.9	Pheta1	-1.56939	9.59203e-06	4.85397e-05	8.77051	3.78672	7.19279	10.2216	10.8604	8.81115	27.352	21.2887	28.2266	22.1924	30.2257	17.7656
ENSMUSG00000002732.14	Fkbp7	-1.5674	0.0114016	0.0329419	1.32783	0.805487	2.71006	1.8982	1.05364	3.0325	4.67323	7.35686	6.07493	2.5487	5.54324	5.84463
ENSMUSG00000057667.7	Bloc1s3	-1.56692	5.96772e-10	4.66671e-09	2.12065	0.411492	1.12686	1.99109	1.23199	0.910166	5.44516	4.92226	5.68439	3.2127	5.52608	2.76132
ENSMUSG00000090115.7	Usp49	-1.56656	1.25172e-07	7.86761e-07	9.00521	5.41684	10.5697	11.272	13.7408	5.27092	23.5881	18.7066	27.6193	19.9579	27.6524	15.8654
ENSMUSG00000043831.12	Lysmd4	-1.56172	6.89014e-06	3.55546e-05	2.04927	0.315571	0.920802	2.98623	3.39703	0.75442	7.48942	9.69841	9.29814	7.34357	10.5647	1.52573
ENSMUSG00000022619.5	Mapk8ip2	-1.56052	9.63627e-51	4.53956e-49	9.40616	4.0379	8.12796	10.9178	9.83347	5.87752	30.8962	27.1055	34.4927	24.5712	32.7108	18.9694
ENSMUSG00000056019.12	Zfp709	-1.56033	0.0103207	0.0302158	0.438764	0	0.439684	1.00531	0.207992	0.237249	2.49163	0.865165	0.856267	2.52358	2.13941	1.33435
ENSMUSG00000035062.13	Zc4h2	-1.55837	1.62316e-07	1.01015e-06	4.66314	3.47361	7.44281	9.01384	7.50676	3.25889	19.3965	16.4552	24.7934	13.8855	22.7397	11.5355
ENSMUSG00000060376.7	Bckdha	-1.5583	1.3686e-36	4.14471e-35	10.1351	5.88292	8.61573	9.62815	14.7514	7.36458	32.4885	31.2344	36.8917	26.8526	41.4794	23.6162
ENSMUSG00000037366.14	Pafah2	-1.55345	0.0108294	0.0314838	0.347533	0.205625	2.55159	1.6648	3.90208	0.773703	2.72766	3.70946	2.65727	5.14818	3.34855	1.10136
ENSMUSG00000089417.1	Gm22009	-1.55302	3.81511e-08	2.52024e-07	33.5481	32.9494	74.7645	88.9786	47.5898	18.4596	192.582	186.596	177.918	206.277	132.128	121.016
ENSMUSG00000116645.1	Gm49584	-1.5525	0.00396282	0.0129009	4.30842	1.5199	2.55133	1.9141	1.14385	0.424536	2.87257	5.17338	5.19541	5.83163	3.61091	2.53265
ENSMUSG00000040407.18	Akap9	-1.55235	6.64772e-97	1.02661e-94	9.98413	5.23145	22.4434	15.6911	19.7111	7.91394	58.8146	58.5898	45.8273	59.1384	73.8489	51.4784
ENSMUSG00000053985.10	Zfp14	-1.55214	0.0113996	0.0329419	1.00199	0	0.276899	2.21028	1.16776	0.840458	3.36601	2.95589	3.97332	2.35598	5.72037	1.84469
ENSMUSG00000030685.5	Kctd13	-1.55144	6.26655e-16	7.50538e-15	7.25016	1.85606	5.23803	5.78614	6.38142	6.46524	20.6037	17.6693	22.3003	16.3483	24.0271	13.4977
ENSMUSG00000085704.1	4921531C22Rik	-1.55041	0.00936283	0.0277036	0.528452	0	1.79732	0.825931	0.515396	0.469896	2.9907	2.36222	3.28345	2.59714	2.05077	1.32454
ENSMUSG00000054967.7	Zfp647	-1.54953	3.19202e-12	2.97145e-11	1.10812	1.21272	3.84259	3.91919	2.92558	2.32804	9.31715	9.86391	9.22232	7.96542	11.0391	6.29723
ENSMUSG00000092074.2	Dynlt1a	-1.54917	2.80221e-09	2.06265e-08	2.93529	1.73858	2.09265	1.6953	2.14709	2.59729	6.62215	7.32319	7.48269	5.08723	10.1706	6.49211
ENSMUSG00000022883.11	Robo1	-1.54745	1.46202e-10	1.20003e-09	0.29953	0.083494	0.94395	4.13168	1.38302	0.654037	8.35998	1.42113	10.2492	1.61765	1.46053	1.56106
ENSMUSG00000037747.9	Phyhipl	-1.54669	1.66177e-05	8.177e-05	0.085761	0.22911	0.131301	3.11745	0.610267	0.929096	6.74259	4.58493	7.52928	3.66737	5.61007	4.18089
ENSMUSG00000015093.15	Clic3	-1.545	0.0179688	0.0487906	0.694642	0.901821	0.810854	0.341052	0	0.328315	2.03477	2.3875	4.27913	3.54259	4.1895	1.57179
ENSMUSG00000003546.10	Klc4	-1.54496	4.00038e-25	7.96625e-24	14.597	6.55099	13.1902	12.7573	15.1592	11.5671	41.959	41.239	48.7502	37.1729	52.7387	29.3201
ENSMUSG00000083392.1	Gm6335	-1.54456	0.00340186	0.0112474	0.88137	0.042664	0.163889	0.811736	0.590522	0.113807	1.05139	1.65561	1.47837	1.31174	1.87977	1.18365
ENSMUSG00000049670.9	Morn4	-1.54418	3.79482e-17	4.91619e-16	12.033	6.51037	8.34032	9.94585	13.5474	4.00561	30.9026	27.6392	35.6996	27.5085	41.9043	20.9689
ENSMUSG00000034863.9	Ano8	-1.54272	2.90019e-15	3.30062e-14	14.4408	4.76452	15.6823	18.9257	18.545	14.2201	56.3625	55.0402	67.9536	56.0867	66.676	30.24
ENSMUSG00000108452.1	4930413G21Rik	-1.54135	0.000207663	0.000869702	0.475144	0.896783	1.11175	1.43755	1.39187	0.289737	3.29638	4.25823	4.83298	1.36347	6.99669	1.77667
ENSMUSG00000018820.13	Zfyve27	-1.53609	3.88239e-14	4.11142e-13	7.70743	1.4306	7.3759	9.25192	4.23241	3.759	25.161	22.9199	26.7076	22.1385	18.4124	13.9981
ENSMUSG00000116778.1	Gm49713	-1.53467	0.0119735	0.0343643	0.826679	0.493854	1.57512	0.547338	0.629739	0.026113	3.65588	2.66921	2.06066	4.26842	0.837093	1.62645
ENSMUSG00000029108.14	Pcdh7	-1.53386	4.75033e-08	3.11335e-07	0.765876	0.062087	0.241687	3.73954	1.91233	2.36851	8.96226	6.8302	15.5182	12.5598	12.4235	5.36572
ENSMUSG00000082861.3	Gm11362	-1.52871	0.00118235	0.00433441	0.985959	0.009241	1.89437	1.83677	1.27437	0.478265	3.68612	2.97459	5.19593	5.04346	3.73621	2.10424
ENSMUSG00000045763.8	Basp1	-1.52724	3.37042e-55	1.77415e-53	103.293	60.3928	132.601	147.74	148.479	94.7123	369.36	314.902	504.532	355.165	522.024	302.649
ENSMUSG00000103144.1	Pcdhga1	-1.52547	1.86939e-07	1.1566e-06	29.0741	22.7414	25.1312	26.7128	35.0536	22.7674	52.4605	51.5317	61.4771	43.6596	61.6148	29.3066
ENSMUSG00000024112.16	Cacna1h	-1.52338	3.13453e-08	2.08246e-07	5.49823	4.90353	3.1376	3.11435	3.56896	9.5979	13.0073	15.6547	38.4353	16.1894	19.2949	15.6069
ENSMUSG00000045438.12	Cox19	-1.5212	1.88402e-29	4.44221e-28	4.92382	2.90525	5.58468	6.829	7.60662	4.53442	16.3486	17.0509	19.9402	13.4118	25.9842	13.5427
ENSMUSG00000029312.12	Klhl8	-1.51878	2.20005e-07	1.35328e-06	1.14546	0.846237	1.44602	2.58439	0.946068	0.972087	4.13542	3.96534	4.81788	5.53063	3.92106	2.7422
ENSMUSG00000017692.8	Rhbdl3	-1.51812	5.66245e-17	7.22334e-16	23.5451	11.3961	42.5236	44.1687	53.728	25.071	106.783	99.898	127.107	97.2103	144.814	88.4113
ENSMUSG00000032064.17	Dixdc1	-1.51801	2.38282e-06	1.30312e-05	0.752113	0.296007	0.937453	1.21721	1.54857	0.466441	3.49278	1.88028	6.76328	3.11571	3.75075	3.59181
ENSMUSG00000000861.15	Bcl11a	-1.51562	1.18864e-70	9.49247e-69	18.4626	9.41548	24.6977	33.2479	31.9468	23.7609	84.6706	55.5331	110.289	59.6129	87.1373	62.745
ENSMUSG00000037493.6	Cib2	-1.51411	0.0162627	0.0447377	4.69195	0	2.71435	1.25839	3.04427	4.08848	9.75717	9.03303	6.5411	7.20625	9.81873	6.13429
ENSMUSG00000027574.15	Nkain4	-1.51227	4.65948e-07	2.76404e-06	4.12216	4.48644	2.13132	3.88128	5.27319	5.86892	17.8806	23.8106	16.305	13.8839	24.3061	12.2122
ENSMUSG00000024871.11	Doc2g	-1.51029	0.00145324	0.00521917	1.72326	0.608471	2.37101	1.76319	1.69917	0.854519	3.92543	4.295	4.87279	3.02713	5.6249	1.98813
ENSMUSG00000025478.15	Dpysl4	-1.50945	2.22712e-13	2.25311e-12	8.95636	3.83001	6.11066	9.27171	10.1421	3.0139	30.7855	22.7863	31.9663	23.8248	42.0747	20.7032
ENSMUSG00000020882.17	Cacnb1	-1.50886	3.1484e-26	6.57274e-25	2.6296	1.17632	3.11693	3.02452	3.80995	2.69158	10.6569	7.11967	14.1913	9.62366	14.5923	8.13417
ENSMUSG00000000811.13	Txnrd3	-1.50809	0.0173243	0.047294	2.30771	1.66808	1.82624	1.86189	2.81642	0.78666	5.38023	5.75624	4.26264	3.30959	7.20322	3.19411
ENSMUSG00000030592.18	Ryr1	-1.50647	1.33522e-14	1.45495e-13	1.51661	0.571982	0.944325	1.76699	1.74531	1.10314	4.65471	3.81616	4.707	4.37485	4.27804	2.12667
ENSMUSG00000031536.6	Polb	-1.50541	8.65882e-42	3.15e-40	4.46928	2.45084	8.9565	12.1514	10.8128	2.77537	21.5496	19.933	30.7752	27.8139	31.703	19.9145
ENSMUSG00000060244.1	Alyref2	-1.50355	3.58554e-06	1.92077e-05	1.89472	0.318632	3.09261	3.20012	3.14154	1.09987	7.5682	6.47729	5.69678	5.6079	10.0385	4.93423
ENSMUSG00000078716.10	Tmem8b	-1.50334	3.22374e-10	2.58332e-09	3.54713	0.874466	4.03063	4.75223	7.36228	1.71391	19.0419	16.5027	20.4416	13.5739	18.8959	12.161
ENSMUSG00000029787.10	Avl9	-1.50281	4.95423e-19	7.08759e-18	9.32639	3.82579	12.5148	14.8538	12.259	5.90749	36.5195	29.5492	39.0062	28.0105	30.9242	22.5812
ENSMUSG00000037526.7	Atg14	-1.50271	3.22628e-09	2.35694e-08	3.81393	1.03602	2.90435	5.12306	2.80363	1.80702	10.5174	8.79949	11.3567	8.37132	12.3252	5.50748
ENSMUSG00000019082.18	Slc25a22	-1.50242	4.44994e-13	4.38395e-12	3.60901	0.706315	6.38897	8.15875	5.82821	2.27158	17.8212	15.7479	20.2279	18.3892	19.8147	11.314
ENSMUSG00000030729.17	Pgm2l1	-1.50008	1.67152e-09	1.25695e-08	0.947293	0.724924	2.50766	3.78977	3.5682	1.68631	6.49572	7.09879	8.19082	6.04507	10.6509	5.72097
ENSMUSG00000033618.7	Map3k13	-1.50003	6.46153e-28	1.44188e-26	0.218709	0.105079	0.329148	0.339307	0.316484	0.133908	3.94477	0.555127	4.06439	0.65785	5.43669	3.06027
ENSMUSG00000116262.1	Gm49544	-1.49912	0.01298	0.0368943	0.701607	0	0.742925	0.883239	0.221234	0.802765	2.53238	1.22374	2.64745	1.15252	2.64948	0.993448
ENSMUSG00000018476.7	Kdm6b	-1.49796	1.20085e-111	2.50023e-109	22.4457	11.309	21.348	24.8026	27.89	15.9646	71.664	62.2645	86.8438	63.8302	83.7546	48.3934
ENSMUSG00000023033.14	Scn8a	-1.49755	2.22337e-07	1.36691e-06	8.74868	0.203943	0.901318	1.96168	1.33812	0.481103	3.60304	4.20162	3.90875	4.36881	3.95938	2.3123
ENSMUSG00000103088.1	Pcdhgb6	-1.49629	1.63271e-06	9.13681e-06	37.168	26.6246	30.3686	32.3124	43.4033	27.8187	68.5253	65.953	80.0731	53.979	78.4768	35.4333
ENSMUSG00000060240.12	Cend1	-1.49598	1.14891e-21	1.91641e-20	2.6946	3.48128	3.1406	3.69482	2.59341	1.69987	8.64106	9.87272	10.4603	7.64366	11.4417	6.94519
ENSMUSG00000061751.16	Kalrn	-1.49598	2.66929e-53	1.3386e-51	5.20792	2.00712	6.21746	4.8274	8.61721	2.53385	16.1976	10.2311	17.0609	9.10952	17.1791	8.97012
ENSMUSG00000021364.16	Elovl2	-1.49398	5.89445e-08	3.82663e-07	4.04819	2.31539	6.11044	8.30804	7.0741	3.32661	14.5032	12.6038	19.0353	12.981	16.4196	10.0825
ENSMUSG00000057716.7	Tmem178b	-1.491	1.08555e-25	2.22052e-24	2.89136	0.442306	2.50165	4.5342	2.6092	2.17884	8.51989	6.6956	14.0331	7.47762	10.3299	6.04358
ENSMUSG00000108102.1	Gm44437	-1.49046	0.0145073	0.040563	0.669465	0	0.328217	0.510948	0.238398	0.507861	1.62314	0.717217	1.92804	1.50796	1.23815	0.562955
ENSMUSG00000065824.1	Gm26315	-1.4896	1.19784e-07	7.54114e-07	90.8988	180.212	191.958	216.35	148.424	120.269	770.407	525.714	509.795	419.632	526.473	590.59
ENSMUSG00000036862.15	Dchs1	-1.489	5.74422e-14	6.01749e-13	17.8999	7.13824	22.9808	29.6531	34.883	14.6971	73.6922	62.894	84.6385	67.1529	74.2527	36.4766
ENSMUSG00000043843.17	Tmem145	-1.4889	5.22632e-08	3.41284e-07	2.80538	1.4035	1.35885	1.57124	1.62138	1.02973	3.29183	4.46361	4.14092	3.34557	4.65389	2.29637
ENSMUSG00000103146.1	Gm37745	-1.4844	0.0172221	0.0470535	0.856947	0	0.40771	0.303008	0.368602	0.21728	0.975618	1.27607	1.47909	1.22603	1.13994	0.777399
ENSMUSG00000033326.15	Kdm4a	-1.48345	1.28749e-28	2.94055e-27	24.5816	8.28982	27.9101	25.9227	32.3776	22.9939	73.1411	64.9291	84.9718	66.5676	94.7285	50.2919
ENSMUSG00000006906.10	Stambp	-1.48262	5.0171e-14	5.26998e-13	0.409128	0.479218	1.26688	1.72481	1.20634	0.509579	9.29434	5.20521	9.54413	2.98703	7.98584	3.10149
ENSMUSG00000015291.10	Gdi1	-1.48085	2.28523e-49	1.03878e-47	54.1935	30.5716	41.2114	60.3528	57.0209	49.4129	168.116	146.426	181.579	146.551	173.607	93.282
ENSMUSG00000034312.15	Iqsec1	-1.48054	3.1948e-32	8.36135e-31	9.90686	6.5937	14.1996	15.4409	17.3442	11.3785	41.5701	33.7644	41.255	28.8701	56.8468	32.3313
ENSMUSG00000027207.15	Galk2	-1.48029	3.27908e-29	7.64648e-28	0.498676	0.501592	2.76446	3.49724	0.457835	0.361841	10.1666	8.17422	8.53677	7.69372	14.0846	8.09456
ENSMUSG00000020134.13	Peli1	-1.48008	1.17286e-14	1.28343e-13	15.8516	1.30216	14.121	19.201	15.7613	11.067	45.8196	35.0265	53.3828	41.9711	58.4623	34.3848
ENSMUSG00000118537.1	Shld3	-1.47599	0.0134642	0.0380757	7.4313	1.36477	5.57764	9.42202	7.16105	6.13219	10.8764	6.63823	8.93269	7.41444	11.0615	6.88116
ENSMUSG00000020647.10	Ncoa1	-1.4741	1.11752e-31	2.84491e-30	4.36631	2.072	8.46851	8.30977	10.2339	3.84717	26.5261	29.1093	29.8122	29.1897	25.1054	18.7169
ENSMUSG00000001995.9	Sipa1l2	-1.47256	2.80424e-19	4.06668e-18	8.54349	8.52041	9.67599	11.6418	9.80623	9.14998	40.5875	35.0147	46.3883	34.0346	38.6491	24.3076
ENSMUSG00000015094.16	Npdc1	-1.47103	9.21863e-14	9.54147e-13	44.7049	11.2127	30.6287	30.0445	23.5118	13.3585	99.7981	80.3514	84.2504	100.871	132.072	49.8538
ENSMUSG00000065911.1	Gm24447	-1.4708	1.09936e-07	6.94933e-07	94.0166	177.306	188.532	213.718	147.883	117.051	751.477	514.432	496.315	410.294	511.836	576.637
ENSMUSG00000062127.11	Cttnbp2nl	-1.47074	2.42938e-06	1.32765e-05	7.63056	2.40315	6.90168	12.6156	13.1965	6.95183	24.1059	22.3449	28.6142	20.6551	31.889	19.3919
ENSMUSG00000056612.7	Ppp1r14b	-1.46925	1.90071e-24	3.64796e-23	78.5292	32.2051	89.2699	104.358	116.261	83.4825	239.42	231.38	301.207	223.895	413.759	222.46
ENSMUSG00000039414.10	Heatr5b	-1.46917	2.90376e-13	2.90737e-12	2.56892	1.22728	4.50213	5.27981	4.41541	2.26038	13.4756	13.5101	15.6438	12.5094	19.6269	9.50129
ENSMUSG00000022639.14	Dubr	-1.46755	6.1925e-10	4.82953e-09	9.42752	9.89464	7.64617	8.10279	11.1618	6.7258	28.3812	31.8603	30.9201	23.0281	31.8191	19.6314
ENSMUSG00000055305.15	Zfp93	-1.46484	2.72417e-08	1.81863e-07	2.09433	0.474703	1.42403	1.61334	3.49673	1.785	4.93588	5.60269	5.13432	7.15538	5.72343	3.20445
ENSMUSG00000024063.13	Lbh	-1.4645	1.15946e-15	1.35594e-14	8.32525	4.73122	6.20007	5.19113	9.53106	4.26055	24.1712	20.8331	25.0922	17.4012	29.0016	15.5276
ENSMUSG00000031617.16	Tmem184c	-1.46203	2.12335e-32	5.58222e-31	5.61493	3.79915	7.93208	8.03968	7.52548	4.27167	20.0734	18.676	26.7507	20.6218	23.863	14.9583
ENSMUSG00000022788.16	Fgd4	-1.46158	9.1508e-09	6.40996e-08	2.3183	0.57648	5.92182	7.98723	7.48981	2.94371	17.0668	18.3169	21.633	14.8221	18.6471	13.4021
ENSMUSG00000042743.13	Sgtb	-1.46155	3.24653e-39	1.06778e-37	3.70113	2.2938	3.5003	4.66205	4.20678	2.27832	11.7709	11.3961	11.5989	10.0876	13.5772	8.98695
ENSMUSG00000032298.13	Neil1	-1.4608	5.97556e-09	4.26129e-08	1.93379	1.39274	1.19131	1.27057	1.8597	1.25923	3.77822	5.45086	5.39933	4.14415	6.61247	2.38404
ENSMUSG00000018474.18	Chd3	-1.46059	5.32067e-72	4.43117e-70	106.865	48.0958	63.1113	73.5264	83.3823	58.4232	248.33	205.487	301.49	239.875	323.401	154.448
ENSMUSG00000005078.16	Jkamp	-1.46005	1.00906e-05	5.09143e-05	10.5119	3.16675	9.12771	8.06397	6.84218	1.71971	32.9971	17.448	29.9971	23.2067	36.7361	20.3086
ENSMUSG00000082420.2	Gm6517	-1.45889	0.0100449	0.0295045	0.606047	0	0.945765	1.12041	0.337825	0.582225	1.15433	1.93088	2.92344	2.90406	1.7523	0.970384
ENSMUSG00000105944.1	Gm5075	-1.4581	0.0146147	0.0408192	0.146008	0.297473	0.137602	0.140224	0.337818	0.452567	0.514362	1.85947	0.667103	0.817112	1.03477	0.823569
ENSMUSG00000073678.4	Pgap1	-1.45793	1.91104e-37	5.93391e-36	5.23471	2.38281	6.41618	10.8656	9.44489	3.82215	21.9323	23.0829	24.3574	22.7815	21.7344	18.0455
ENSMUSG00000028347.14	Tmeff1	-1.45781	1.90182e-21	3.12975e-20	24.4184	8.40581	27.4127	45.4823	38.6075	24.1645	87.3471	72.6366	126.915	71.0939	109.683	67.6568
ENSMUSG00000103081.2	Pcdhgb8	-1.4561	0.000462607	0.00182747	34.1599	27.1079	29.9864	31.85	40.8673	26.8902	61.1426	61.45	74.401	53.7199	72.5096	34.6267
ENSMUSG00000034800.15	Zfp661	-1.45556	2.17239e-06	1.19308e-05	0.829438	0.154368	1.22556	1.46493	1.16767	0.561071	2.45266	4.7912	4.90523	2.5953	4.71405	3.63377
ENSMUSG00000027603.15	Ggt7	-1.45455	0.000124278	0.000539975	4.20146	1.04897	2.43498	2.71089	5.63644	3.23655	12.0186	10.7607	10.3673	10.7393	13.3672	6.67262
ENSMUSG00000021611.9	Tert	-1.45338	1.34413e-10	1.10599e-09	1.25364	0.398623	1.9129	2.69306	1.43587	1.19054	4.92044	6.47063	6.75717	5.12947	5.88019	2.7866
ENSMUSG00000038323.3	1700066M21Rik	-1.45181	3.2216e-20	4.93266e-19	2.64014	1.42305	3.58108	6.21936	4.5873	3.36884	12.5912	11.3026	15.7879	11.2059	14.1057	8.87212
ENSMUSG00000027993.16	Trim2	-1.44972	2.85786e-09	2.10096e-08	26.5011	9.77755	17.0394	85.0984	53.9396	35.5975	144.739	81.5729	172.213	77.5399	155.542	74.1259
ENSMUSG00000103793.1	Pcdhga6	-1.44766	1.77435e-06	9.85846e-06	33.691	25.871	29.5153	30.549	40.5382	27.1184	61.0323	60.1577	73.5121	51.7601	72.996	33.8223
ENSMUSG00000088689.1	Scarna17	-1.44592	0.00821518	0.024636	3.6155	0	10.1395	9.88914	16.187	12.0689	32.01	31.2094	38.2435	23.7598	22.2943	22.1547
ENSMUSG00000054520.15	Sh3bp2	-1.44576	4.5897e-17	5.89033e-16	4.82393	0.764901	4.43513	4.10346	8.75285	1.26371	13.7327	10.4013	14.0657	16.0025	16.5136	10.2448
ENSMUSG00000082662.1	Gm15516	-1.44362	4.63206e-06	2.44278e-05	5.2515	3.22991	4.2381	3.47431	5.10419	7.64787	13.9193	11.7391	21.4522	17.3531	24.7844	12.6457
ENSMUSG00000039671.18	Zmynd8	-1.43996	4.4769e-74	3.9395e-72	4.84922	2.69116	6.81541	7.46878	10.4772	5.42715	20.7175	22.8912	28.043	21.5314	23.908	12.0903
ENSMUSG00000043323.17	Fbrsl1	-1.43984	6.50641e-27	1.40224e-25	3.39668	2.38458	7.73929	10.7508	18.8392	3.18656	30.2175	22.7575	24.5134	15.0594	22.4378	17.7841
ENSMUSG00000050640.16	Tmem150c	-1.43878	0.000153149	0.000656246	0.992127	0.36706	0.667968	0.35472	0.305342	0.552993	2.69765	1.14692	4.46709	1.72281	2.92444	1.23891
ENSMUSG00000027175.10	Tcp11l1	-1.43813	1.66172e-14	1.79729e-13	4.85037	0.573948	5.88482	9.92477	7.80751	4.12323	17.0311	19.0025	18.0949	17.5561	22.0958	12.8711
ENSMUSG00000039934.12	Gsap	-1.43758	3.57527e-11	3.08556e-10	0.872696	0.622259	0.668192	0.772534	0.737099	0.718213	3.68467	4.16412	3.60537	4.4592	2.38697	1.1864
ENSMUSG00000085440.1	Sorbs2os	-1.43736	0.0094876	0.0280407	0.756315	1.05184	0.548627	0.510048	0.329774	0.251748	2.64802	2.46385	3.86644	1.91541	2.28199	1.96064
ENSMUSG00000041592.16	Sdk2	-1.43674	7.36038e-13	7.14557e-12	1.14552	0.584203	0.973047	1.46351	1.66721	1.29829	3.38109	3.76329	3.35162	2.84098	3.0759	2.00535
ENSMUSG00000048696.11	Mex3d	-1.43654	6.89557e-34	1.90745e-32	16.9287	9.12064	21.381	33.6448	32.6898	16.7256	72.566	58.9171	79.5447	57.7811	89.5549	49.4101
ENSMUSG00000085379.1	2310058D17Rik	-1.43536	3.50639e-07	2.11007e-06	0.701076	0.551819	0.458304	1.11877	1.00371	1.05993	2.00167	1.81532	3.93922	3.00775	2.76439	2.11352
ENSMUSG00000021986.9	Amer2	-1.43532	3.28012e-11	2.83924e-10	9.31647	5.27585	10.0745	9.59671	10.7305	6.64016	23.9593	27.0357	25.1736	22.8325	25.5646	15.6098
ENSMUSG00000082431.3	Prdx2-ps1	-1.43289	0.000371369	0.00149001	2.13173	1.77632	3.3216	2.20748	1.20038	0.408677	6.21306	4.6769	6.45715	6.13114	9.1937	5.04517
ENSMUSG00000078532.9	Nkain1	-1.43219	4.40947e-24	8.3124e-23	25.3429	15.2902	24.1499	33.5197	29.8056	18.177	69.3052	106.923	123.202	83.445	141.056	90.5228
ENSMUSG00000028654.13	Mycl	-1.4313	1.0151e-09	7.77376e-09	9.69551	8.42062	11.422	15.6517	14.6921	10.2279	61.8132	60.8133	63.6575	49.6967	69.8834	44.3276
ENSMUSG00000080977.1	Gm13772	-1.43108	0.00926751	0.0274738	1.39873	0	0.861059	0.89237	0.771416	0.407818	1.98924	2.56905	2.3359	1.31123	3.84446	1.72557
ENSMUSG00000060301.6	2610008E11Rik	-1.42968	1.07528e-26	2.29199e-25	9.27773	3.40781	8.12151	7.78899	9.27824	6.11934	26.8819	21.6403	29.8774	26.3172	24.871	14.0465
ENSMUSG00000016200.14	Syt14	-1.42965	1.64623e-14	1.78171e-13	1.89965	1.14979	2.11693	3.37438	2.1825	0.775397	7.2842	6.75385	8.86034	5.37802	7.58992	5.13258
ENSMUSG00000042628.8	Zfyve1	-1.4274	9.05682e-10	6.96557e-09	3.98395	4.90581	8.34611	13.0789	11.0949	6.13091	25.2293	23.257	31.7961	27.2797	31.4846	16.9604
ENSMUSG00000030519.14	Apba2	-1.42708	2.74751e-28	6.20225e-27	0.87165	0.53909	2.3268	1.54348	7.11154	6.61261	3.11481	16.5732	16.9873	19.9977	46.7547	8.77268
ENSMUSG00000041540.16	Sox5	-1.42704	2.49746e-11	2.18284e-10	2.84638	1.83517	6.34021	7.32741	11.0902	2.12235	25.0526	7.51535	29.6087	10.7111	28.7876	18.1612
ENSMUSG00000029587.16	Zfp12	-1.42676	0.0053641	0.0168898	7.46573	3.38265	9.54304	11.1341	12.3888	5.83936	20.2518	17.3761	23.8606	19.29	21.2636	11.7136
ENSMUSG00000106847.1	Peg13	-1.42603	1.33569e-31	3.39291e-30	5.90978	3.57354	5.25317	4.92967	8.37306	4.32056	17.9012	18.2872	21.8532	15.3273	20.3134	12.221
ENSMUSG00000022999.15	Lmbr1l	-1.42569	3.64798e-18	5.02761e-17	14.3896	2.6371	7.15958	8.82167	8.93603	24.4469	23.634	21.9294	26.9432	21.7064	25.7452	15.9175
ENSMUSG00000103693.1	Gm37529	-1.42538	0.00935438	0.0276822	0.062437	0.270624	0.202603	0.031463	0.229909	0.181308	0.947494	0.324633	0.428371	0.581659	0.762676	0.501292
ENSMUSG00000022885.16	St6gal1	-1.42464	4.01336e-14	4.23857e-13	0.704463	0.572538	9.88323	13.2387	9.71564	0.467238	29.2274	24.5306	31.1043	24.1197	27.9262	13.7144
ENSMUSG00000031090.14	Nadsyn1	-1.424	8.5918e-06	4.3812e-05	1.32295	1.47691	1.23036	2.09416	1.37194	1.05037	3.89906	3.54788	4.15676	3.47018	4.32164	2.75223
ENSMUSG00000015016.8	Acsf3	-1.42048	7.95941e-05	0.000356934	1.49903	0.365731	2.967	5.64574	2.53941	2.43919	12.6857	11.558	8.56927	7.95981	7.40433	7.07655
ENSMUSG00000033124.16	Atg9a	-1.41883	2.68102e-13	2.6913e-12	3.81126	2.56615	5.5525	6.89483	7.86481	4.58936	14.4705	15.6344	22.6665	12.24	16.3053	8.88383
ENSMUSG00000029581.14	Fscn1	-1.41787	2.75695e-24	5.26099e-23	56.1682	36.0111	86.1114	105.498	111.134	62.3369	161.654	169.491	297.99	190.133	334.051	175.416
ENSMUSG00000039108.14	Lsm14b	-1.41576	1.31871e-30	3.25407e-29	39.7029	19.4137	34.9916	45.5096	46.6718	27.849	100.682	93.2924	132.609	97.912	136.949	74.5699
ENSMUSG00000102336.1	Gm37233	-1.41552	1.30578e-14	1.42421e-13	1.58498	1.26598	1.61613	1.46485	2.53661	0.97644	6.07506	5.46987	5.92513	4.7218	5.25252	3.03517
ENSMUSG00000028152.10	Tspan5	-1.41524	7.89885e-07	4.57623e-06	0.714682	0.639045	5.14178	9.88554	7.27046	4.78496	24.8379	18.7249	29.0168	20.4735	22.4305	16.3473
ENSMUSG00000079737.4	3110001I22Rik	-1.41513	0.013696	0.0386328	2.16702	0.082511	2.93947	2.82214	3.61135	2.31935	5.84346	4.36143	10.0057	6.95696	6.49128	5.13608
ENSMUSG00000049038.3	Mterf2	-1.41363	1.4922e-09	1.1272e-08	4.61628	0.967035	4.25093	4.10488	9.84535	3.27945	15.9216	16.994	18.7923	11.7149	15.0925	9.21904
ENSMUSG00000046997.5	Spsb4	-1.41136	5.33329e-07	3.14535e-06	2.13817	2.8204	5.7454	7.35997	7.04677	3.23014	15.3673	16.2064	17.3142	11.0852	22.0659	13.894
ENSMUSG00000024955.15	Esrra	-1.41116	7.61149e-11	6.39151e-10	2.41008	2.44114	5.63315	5.49191	5.04433	2.24282	17.2042	14.5956	17.3212	17.8499	24.5578	8.61563
ENSMUSG00000035877.17	Zhx3	-1.41112	7.48578e-08	4.81282e-07	11.5601	1.09141	7.45657	13.5861	9.43431	0.953505	16.0221	15.4101	15.1364	16.4992	17.7043	12.4276
ENSMUSG00000089698.1	Gm2541	-1.41086	0.00105579	0.00390545	1.36617	1.02632	1.19083	2.08731	0.765531	0.357751	4.18051	6.79749	4.26096	3.33001	2.088	1.93979
ENSMUSG00000037640.15	Zfp60	-1.41026	3.01708e-08	2.00614e-07	6.81153	1.8515	8.84973	14.3975	15.4604	4.01325	25.5185	20.779	30.2189	19.7726	21.3281	14.0653
ENSMUSG00000102038.1	Gm12345	-1.40815	2.05519e-08	1.39317e-07	1.22431	0.790461	0.927604	1.58404	2.67233	1.79627	4.91186	3.91099	5.06864	4.63433	7.15779	3.25777
ENSMUSG00000063063.12	Ctnna2	-1.4081	4.42983e-15	4.97828e-14	0.486661	0.281774	3.58498	4.10102	0.726231	0.350944	11.4636	7.41355	9.86572	8.51715	7.96461	4.65027
ENSMUSG00000038002.9	Cramp1l	-1.40775	7.57078e-14	7.87787e-13	8.56099	4.30955	10.2535	13.191	13.4781	7.0877	24.1374	23.188	29.4341	25.4381	32.0468	17.466
ENSMUSG00000067825.11	Pex26	-1.40764	1.11637e-17	1.50044e-16	2.85741	0.56265	2.97476	2.70833	3.25814	1.46188	6.79394	7.29439	6.87223	6.30209	8.37898	4.74031
ENSMUSG00000036019.8	Tmtc2	-1.40732	2.0258e-10	1.64541e-09	2.49731	2.39118	4.98201	5.70385	2.35994	2.19532	13.2355	11.4483	13.0476	10.1984	8.64255	7.09841
ENSMUSG00000071226.11	Cecr2	-1.4071	1.92657e-26	4.04737e-25	4.18226	2.3926	6.95835	6.66351	9.95054	3.65044	32.4223	18.6519	23.6184	21.2671	33.3279	27.9781
ENSMUSG00000025223.15	Ldb1	-1.40532	1.97044e-71	1.60659e-69	79.9927	45.2572	77.6073	85.1444	93.9514	82.8538	229.548	193.267	237.531	189.355	265.305	167.207
ENSMUSG00000029810.15	Tmem176b	-1.40369	1.91097e-05	9.33625e-05	1.48894	2.72445	2.62146	3.40908	8.4326	3.38168	23.46	16.2952	23.5505	21.2974	26.7733	15.8943
ENSMUSG00000066278.6	Vps37b	-1.40146	4.18227e-43	1.57555e-41	39.3364	20.9041	44.6447	53.3604	60.8594	35.6441	120.212	113.768	144.512	109.511	177.514	100.763
ENSMUSG00000035559.9	Mpv17l2	-1.39994	6.01199e-05	0.000274782	4.36826	1.94114	5.19485	7.61386	10.5712	2.51729	14.6927	9.78371	22.0939	14.2056	21.1603	9.39233
ENSMUSG00000026203.16	Dnajb2	-1.39844	9.67276e-08	6.14602e-07	9.23905	3.51298	8.16712	10.579	11.2774	6.23486	32.6852	23.6484	35.0489	31.5213	41.3039	27.3353
ENSMUSG00000036766.12	Dner	-1.39839	0.00523793	0.0165215	1.10889	0.024592	0.46771	0.703545	0.97773	0.27883	1.87804	0.97232	2.11471	1.54697	3.16365	1.3365
ENSMUSG00000021432.15	Slc35b3	-1.39697	3.70158e-09	2.68566e-08	1.12184	0.646377	2.05064	2.42096	1.7056	1.90016	7.67831	3.42993	4.51888	5.30462	4.00709	4.507
ENSMUSG00000038312.10	Edem2	-1.39167	4.70378e-12	4.32692e-11	2.21512	1.32575	3.66277	5.34451	3.87798	2.11348	10.8145	9.46604	10.3045	7.93087	12.3951	6.80401
ENSMUSG00000018648.15	Dusp14	-1.38962	4.17039e-05	0.000194654	2.4665	2.6661	4.85465	5.27685	3.99652	0.654934	12.0479	8.41088	14.7706	7.57263	15.7552	9.64012
ENSMUSG00000115248.1	Gm49037	-1.38914	6.68433e-10	5.2044e-09	6.67659	10.1813	9.58537	10.3594	14.39	7.97612	28.4822	30.0746	42.3003	31.7794	35.8311	27.1807
ENSMUSG00000046761.13	Fam83h	-1.38894	0.0181593	0.0492333	1.15563	0.131534	0.646791	0.455098	0.650191	0.223314	1.17718	1.07275	1.9764	0.879676	1.46639	1.39692
ENSMUSG00000034377.10	Tulp4	-1.3884	6.14211e-25	1.20765e-23	36.0146	16.4843	44.3655	45.1233	55.3031	34.3623	95.3086	116.276	129.632	80.8835	105.815	76.4968
ENSMUSG00000088185.1	Scarna2	-1.38764	2.08133e-14	2.23662e-13	103.361	36.3459	119.936	118.152	114.618	66.2876	281.927	299.465	322.165	313.632	211.192	242.512
ENSMUSG00000034173.13	Zbed5	-1.38333	6.94919e-06	3.58355e-05	1.26113	0.752295	1.03293	0.80409	2.78835	1.2284	7.29411	2.70216	5.08369	3.25493	5.29399	7.94559
ENSMUSG00000019944.14	Rhobtb1	-1.38199	5.45686e-16	6.56597e-15	0.475965	0.261228	0.269806	0.507841	0.584959	0.353419	4.24266	3.46975	3.20891	1.37136	1.30468	0.840301
ENSMUSG00000023074.11	Mospd1	-1.38192	3.95578e-06	2.10894e-05	2.95273	2.87617	3.0803	3.82577	4.59567	7.19786	13.4706	10.048	14.9315	6.89995	14.0584	8.79359
ENSMUSG00000021983.16	Atp8a2	-1.38157	3.40904e-07	2.05574e-06	0.065074	0.027064	0.067318	0.064339	0.051922	0.093511	0.22138	0.217571	0.202386	0.135249	0.151395	0.136922
ENSMUSG00000038967.13	Pdk2	-1.38037	5.02171e-15	5.62446e-14	3.50254	1.63956	5.67825	7.10141	9.98465	3.70261	20.0223	15.86	18.4268	14.8333	23.8898	12.1797
ENSMUSG00000018347.16	Zkscan6	-1.37973	1.85023e-12	1.74891e-11	2.56931	2.30349	2.91422	2.92269	3.30095	1.90963	6.77434	6.73914	8.5564	7.59479	6.91045	5.41603
ENSMUSG00000039967.14	Zfp292	-1.37819	2.89612e-07	1.7578e-06	16.3852	8.26982	17.5346	21.4907	22.9269	10.4079	44.1244	38.9985	46.2213	36.6864	47.0957	27.8088
ENSMUSG00000028483.13	Snapc3	-1.3772	6.39343e-09	4.54399e-08	11.5705	1.35112	10.6629	10.2573	12.8458	2.25093	17.443	18.7557	19.5364	20.944	35.7001	18.6261
ENSMUSG00000043909.16	Trp53bp1	-1.37487	4.43185e-42	1.61985e-40	24.2522	14.3621	14.2996	17.1428	16.5543	11.1856	31.5812	31.2905	41.2262	31.7931	41.8018	26.6946
ENSMUSG00000024404.7	Riok3	-1.37397	5.60971e-11	4.76723e-10	13.6943	4.64863	9.94496	11.8318	12.0367	3.49552	23.5223	28.2142	35.7274	25.6176	37.491	21.1903
ENSMUSG00000051344.13	Plekhm3	-1.37323	1.77168e-06	9.846e-06	6.52127	0.805175	2.33211	1.33652	1.17992	0.718396	9.61821	6.67622	10.178	4.25695	7.88609	7.24168
ENSMUSG00000035164.8	Zc3h12c	-1.37276	0.000370889	0.0014886	7.05624	5.01343	13.5978	15.3339	14.6498	11.0303	29.5786	25.5384	34.9422	28.4149	28.3631	23.252
ENSMUSG00000054676.15	1600014C10Rik	-1.37203	0.0138379	0.0389669	0.371312	0.720819	1.46728	0.706689	0.550742	0.57843	4.38875	3.3664	4.54127	3.77945	3.77815	2.41484
ENSMUSG00000042814.8	Mcts2	-1.37202	6.27178e-07	3.66729e-06	5.58489	1.40318	5.75169	6.67821	15.5082	4.75266	20.7546	15.4382	24.5999	16.0647	21.1953	13.8625
ENSMUSG00000023572.16	Ccndbp1	-1.37015	4.61468e-17	5.91913e-16	3.38541	2.89293	6.58002	7.07493	6.32712	9.75505	22.3483	20.0206	26.9526	18.9373	27.3237	14.731
ENSMUSG00000022456.18	2020-09-03	-1.36909	3.53022e-06	1.89375e-05	26.5402	14.2557	24.8032	31.1973	40.0208	25.1937	105.022	71.4547	130.208	91.2729	128.14	109.362
ENSMUSG00000025025.14	Mxi1	-1.36754	1.44523e-43	5.48882e-42	9.08689	1.46526	14.2449	8.9277	19.8526	13.6294	42.2003	17.2714	50.2218	34.3213	65.2081	31.5208
ENSMUSG00000040502.5	43899	-1.36492	7.84883e-10	6.06853e-09	4.37522	1.35958	5.27541	7.03537	8.67923	2.729	13.4385	10.6554	17.8465	13.4746	19.0927	10.5504
ENSMUSG00000053080.10	2700081O15Rik	-1.36433	3.8588e-21	6.22723e-20	48.0971	14.597	48.3932	64.9815	70.3074	40.3473	183.61	138.941	170.094	167.668	189.921	128.002
ENSMUSG00000036564.17	Ndrg4	-1.36389	2.45543e-07	1.50126e-06	0.271805	0.251722	0.24032	0.190175	0.557693	0.468483	6.42594	3.20848	1.11242	0.877089	6.67322	3.75167
ENSMUSG00000029769.16	Ccdc136	-1.36255	2.80755e-39	9.26015e-38	16.491	8.29256	19.4145	25.1625	34.4658	8.25276	85.044	64.0682	91.6656	83.6533	102.154	53.6563
ENSMUSG00000037824.6	Tspan14	-1.36154	5.30625e-11	4.51758e-10	17.5422	8.60216	17.0711	19.4411	18.9843	13.9908	43.3887	35.6722	49.9068	35.4255	52.4123	32.7154
ENSMUSG00000029291.11	Rufy3	-1.35768	2.57943e-22	4.46878e-21	6.54601	3.04188	11.9357	15.2359	13.0318	2.87967	34.7367	33.6512	51.2734	36.7135	48.302	24.517
ENSMUSG00000034285.15	Nipsnap1	-1.35759	2.48236e-20	3.81583e-19	7.2381	4.21873	10.7617	13.8407	12.7879	9.14606	31.0859	23.0105	36.3664	28.9295	42.9237	20.8316
ENSMUSG00000021690.10	Jmy	-1.35659	1.03372e-13	1.06566e-12	6.01258	2.79991	6.30518	8.88824	9.73861	5.50976	21.2665	18.8435	19.5133	15.8666	20.8848	14.9102
ENSMUSG00000045176.3	Borcs6	-1.3548	1.59744e-06	8.94589e-06	1.32819	3.20778	2.78103	4.2623	3.23869	1.84453	8.59649	8.358	9.36414	8.13379	11.6494	7.78655
ENSMUSG00000029033.16	Acap3	-1.35398	4.04758e-25	8.05338e-24	5.76558	2.21374	5.81904	6.25662	8.87856	6.7781	17.3586	16.8394	30.2835	19.601	19.2818	14.7896
ENSMUSG00000007036.15	Abhd16a	-1.35343	6.033e-23	1.07556e-21	9.50577	4.76535	6.52808	9.29968	11.9218	11.1408	32.9204	25.2024	28.6026	24.4832	31.0274	14.0754
ENSMUSG00000016763.15	Scube1	-1.35325	2.65379e-09	1.95959e-08	0.446826	0.748562	0.921863	1.15086	1.21033	0.426938	2.92223	3.46688	4.95888	5.85104	5.28395	2.19512
ENSMUSG00000036333.11	Kidins220	-1.35207	7.12733e-24	1.33175e-22	9.48821	4.34211	7.89806	9.91343	11.9778	6.75979	20.5838	16.7522	24.2069	20.4929	21.8969	14.0129
ENSMUSG00000032370.8	Lactb	-1.35191	2.31711e-05	0.000111962	1.64363	1.18499	1.64777	3.24911	2.98621	0.626665	5.01915	4.54074	6.96025	4.09868	8.73996	3.7789
ENSMUSG00000028601.18	Echdc2	-1.34795	8.36483e-15	9.24015e-14	3.97268	4.53154	3.54902	6.25386	6.81445	4.14978	17.4064	13.6632	18	15.257	15.9143	8.51903
ENSMUSG00000041189.9	Chrnb1	-1.34775	0.0149942	0.0417093	0.23571	0	0.454653	0.259494	0.259789	0.102533	0.603971	1.31949	0.889658	0.699407	1.04769	0.532387
ENSMUSG00000042688.16	Mapk6	-1.34766	2.08117e-14	2.23662e-13	30.9058	13.7597	23.1948	32.7685	33.9154	20.3022	71.0739	70.5089	85.704	63.4457	91.1528	46.2615
ENSMUSG00000035725.13	Prkx	-1.34703	2.55018e-19	3.70285e-18	2.93263	0.897782	3.4195	4.79232	2.57778	2.3004	10.3301	10.4638	11.6303	9.24251	11.2225	6.91891
ENSMUSG00000024072.9	Yipf4	-1.34474	4.39966e-06	2.32907e-05	2.25149	2.31754	8.15443	9.613	8.47416	4.44658	17.9455	14.9581	23.1829	15.7846	23.0708	12.6575
ENSMUSG00000033149.17	Phldb2	-1.34448	3.488e-08	2.30873e-07	0.514444	1.06452	2.47164	0.547883	5.62695	0.495926	15.7244	10.7272	15.3526	9.95026	12.6436	7.67249
ENSMUSG00000020388.12	Pdlim4	-1.34395	1.20722e-11	1.08524e-10	5.52695	3.1696	6.73514	10.628	9.43974	8.53617	25.7249	32.5174	24.6527	14.6228	35.6711	24.7252
ENSMUSG00000068740.13	Celsr2	-1.34388	5.1295e-29	1.18665e-27	29.9115	11.7494	32.8657	43.2097	42.6023	37.8035	99.9119	82.2659	134.487	96.3328	117.473	59.0112
ENSMUSG00000044296.10	Zfp879	-1.34322	0.0179193	0.0486676	0.447045	0	0.880846	0.558817	0.673664	0.668375	0.829888	1.22596	1.68631	1.99501	1.44628	1.03287
ENSMUSG00000032435.9	Dync1li1	-1.34301	7.27236e-40	2.45418e-38	12.2147	4.10937	12.8365	17.5949	17.2636	6.09046	38.6018	32.327	44.4548	35.1537	44.7171	27.6802
ENSMUSG00000026028.12	Trak2	-1.34203	1.76278e-35	5.17712e-34	6.88869	2.92614	10.4014	10.3396	11.6637	4.55171	25.309	19.675	28.841	20.7654	29.6371	17.2765
ENSMUSG00000024317.15	Rnf138	-1.3419	3.89309e-16	4.71845e-15	7.78482	1.28704	3.81099	4.73307	2.92815	2.58114	10.1068	10.6531	12.0459	9.88993	15.1372	10.4887
ENSMUSG00000026347.13	Tmem163	-1.34162	4.27478e-05	0.000199248	0.46864	0.750223	2.12524	5.1447	2.08304	0.927807	8.0189	5.71731	5.99238	5.53753	5.07362	3.7954
ENSMUSG00000106568.1	Gm42814	-1.34144	0.0174291	0.0475246	0.388937	0.595668	0.854603	0.089497	0.432646	0.331384	0.650926	1.48555	2.42558	1.47494	1.79731	1.45118
ENSMUSG00000028967.10	Errfi1	-1.3409	0.000237566	0.000985694	0.574344	0.724388	1.5708	3.36464	0.790419	0.531738	1.07112	1.20807	4.91642	3.49536	4.85592	4.43301
ENSMUSG00000021038.17	Vipas39	-1.33975	5.35957e-45	2.12913e-43	11.4243	5.45711	12.4722	13.718	13.2494	6.41921	34.8372	32.3793	38.1127	28.4094	41.1483	25.958
ENSMUSG00000021203.15	Otub2	-1.33965	7.65296e-06	3.92564e-05	0.630631	0.289862	1.15556	2.76778	0.954786	1.21114	7.24358	5.74068	6.43846	5.27544	5.8803	4.42557
ENSMUSG00000090086.7	AI480526	-1.3382	0.000396789	0.00158464	3.68585	0.891692	2.61171	3.10184	4.28713	2.09786	6.85839	6.79512	8.73733	8.22832	7.49997	2.58568
ENSMUSG00000110277.2	Gm45871	-1.33594	0.0158866	0.0438362	0.223044	0	0.877837	0.320371	0.105638	0.199694	1.67538	1.42128	1.52217	0.473524	0.885858	0.259554
ENSMUSG00000024501.20	Dpysl3	-1.33521	1.3106e-20	2.0525e-19	2.85984	1.80625	37.049	50.5554	51.1782	27.7824	101.361	77.3209	135.829	17.2993	87.717	73.8707
ENSMUSG00000041605.16	Inava	-1.33487	2.22956e-05	0.000108	2.85102	1.15064	5.46395	11.2228	9.80584	1.39672	17.1431	13.9038	16.2592	18.4521	24.4316	12.2146
ENSMUSG00000044164.2	Rnf182	-1.33366	1.98574e-06	1.09599e-05	3.66248	0.588964	3.69198	6.23454	5.26268	1.46972	9.059	8.3786	14.485	8.04792	15.3829	6.51422
ENSMUSG00000023353.14	Agap3	-1.333	3.07191e-60	1.86547e-58	17.9714	6.37419	12.6534	14.6638	21.9128	10.569	38.8699	38.32	36.5791	34.7852	52.12	26.5871
ENSMUSG00000028329.13	Xpa	-1.33227	2.43612e-06	1.33071e-05	0.798433	1.32762	6.28083	4.19016	7.99849	0.8752	12.552	12.2768	13.8446	8.28289	21.2962	12.1007
ENSMUSG00000022537.18	Tmem44	-1.33168	8.75191e-58	5.01439e-56	6.6621	4.00079	4.64661	10.5862	9.91229	3.79456	27.278	25.7196	27.0496	19.5686	22.9869	18.3985
ENSMUSG00000028300.14	C9orf72	-1.33167	1.79047e-07	1.10954e-06	2.78665	1.37626	4.67408	5.02248	6.89706	3.26292	11.8348	9.2195	13.3296	9.55837	14.2471	8.92355
ENSMUSG00000005069.12	Pex5	-1.32952	9.3163e-26	1.91238e-24	16.5991	6.50814	13.7371	16.501	21.6151	9.49811	44.1764	38.8687	44.5573	35.7838	47.2085	23.2147
ENSMUSG00000044937.15	Ttc41	-1.32929	0.0178374	0.0485163	0.152771	0	0.170432	0.398349	0.339772	0.399676	0.462625	0.460344	0.669697	0.417322	0.458272	0.22335
ENSMUSG00000035868.9	Zfp983	-1.32875	2.84948e-09	2.09572e-08	1.06389	0.57118	0.69393	2.87937	1.17846	0.912812	3.3537	3.8137	4.80012	6.56649	4.04705	1.79287
ENSMUSG00000023009.14	Nckap5l	-1.3248	2.89482e-17	3.78061e-16	3.83872	4.87348	5.63517	6.17458	6.91604	5.15724	15.8623	15.3084	19.9905	13.3481	23.197	13.18
ENSMUSG00000029001.15	Fbxo44	-1.32421	1.54303e-13	1.57816e-12	3.60755	3.96416	4.42672	6.21912	11.1235	4.50219	15.5984	16.094	25.0062	13.7388	29.2788	18.7338
ENSMUSG00000105071.1	Gm43336	-1.32319	1.85451e-05	9.07942e-05	0.459658	0.683438	0.92525	0.784056	0.514984	0.36957	2.58848	2.62507	2.22816	1.75	2.05599	0.935253
ENSMUSG00000028826.14	Maco1	-1.32134	1.93673e-24	3.71097e-23	12.8701	5.9466	14.1137	16.0199	17.2212	14.7421	39.0452	36.3838	51.838	33.6311	36.4234	28.8809
ENSMUSG00000019188.16	H13	-1.32131	3.26291e-48	1.4222e-46	9.29854	3.25131	13.0191	12.6347	16.6161	10.1602	29.1848	26.3185	34.6247	21.0092	32.5312	15.8363
ENSMUSG00000053552.14	Ebf4	-1.32006	8.8757e-09	6.22099e-08	6.9441	1.54553	6.61329	11.1685	7.87126	6.46937	19.6114	18.0531	24.3589	21.8275	23.0659	11.2702
ENSMUSG00000047669.8	Msl3l2	-1.32005	0.00234109	0.00802705	3.70133	0.141489	1.61495	2.41208	2.89786	3.49763	7.64743	7.84219	7.16587	5.38912	7.76996	5.27744
ENSMUSG00000028385.14	Snx30	-1.31932	1.10826e-26	2.35798e-25	3.01316	1.16787	3.49426	4.08647	3.81734	2.0855	8.27749	8.31287	9.82335	7.19202	10.4232	6.07257
ENSMUSG00000032578.7	Cish	-1.31871	0.00658783	0.0202667	1.12608	0.157475	0.734021	1.20807	2.32323	1.22781	3.8027	2.89241	4.51661	3.60155	5.16263	2.78754
ENSMUSG00000037692.14	Ahdc1	-1.31869	0.000148356	0.000637344	3.28257	2.31031	6.08292	5.35761	7.43445	3.98639	31.2221	20.1754	25.8701	24.1756	27.5814	18.8769
ENSMUSG00000001248.15	Gramd1a	-1.3132	1.28834e-15	1.50214e-14	29.6708	12.2943	22.3032	34.3254	37.447	25.2632	77.4787	80.2505	106.677	87.4896	100.419	45.4727
ENSMUSG00000030000.10	Add2	-1.31282	1.8862e-06	1.04451e-05	0.780213	0.458465	2.84234	3.80391	3.87781	0.79321	13.77	7.45925	8.39016	10.3797	12.0398	3.67202
ENSMUSG00000039182.6	AW209491	-1.31012	3.53131e-19	5.08941e-18	2.24681	2.08993	1.77659	2.90529	3.05167	1.44015	6.67608	6.20691	9.49423	5.51406	6.36613	4.85034
ENSMUSG00000046556.7	Zfp319	-1.30547	1.57967e-27	3.47514e-26	6.7579	3.17551	8.78852	10.9694	11.3083	7.47559	24.8713	21.5744	27.8646	20.1004	27.6868	17.8252
ENSMUSG00000102748.1	Pcdhgb2	-1.30239	2.50107e-07	1.52796e-06	34.4332	26.3333	29.2921	29.9944	41.1373	27.8618	61.3534	60.0738	71.6206	50.0869	72.0241	33.831
ENSMUSG00000054737.11	Zfp182	-1.30232	1.40899e-06	7.92862e-06	0.669498	0.952824	1.16067	2.21787	1.18741	0.489116	2.87635	3.41342	5.75273	4.59319	3.00926	1.52466
ENSMUSG00000028744.15	Pqlc2	-1.30197	2.63819e-07	1.60585e-06	0.752014	1.34902	0.880895	0.899541	0.831382	0.687638	3.65625	1.88886	3.48045	1.9437	3.81604	1.66711
ENSMUSG00000020423.6	Btg2	-1.3017	7.44797e-29	1.7179e-27	23.4101	11.8873	26.7371	36.6386	33.5433	27.8875	71.3095	69.6809	92.2617	74.8731	93.208	64.0466
ENSMUSG00000002409.18	Dyrk1b	-1.30003	8.17321e-18	1.10552e-16	13.6468	5.43548	12.4653	11.1291	9.30642	5.66554	32.1754	32.8252	41.8723	32.9579	32.4328	20.12
ENSMUSG00000040007.8	Bahd1	-1.29807	5.1082e-21	8.18119e-20	2.40876	0.978426	5.50263	5.74913	9.6823	2.29132	12.9338	20.3956	15.4846	14.0668	20.0661	11.2377
ENSMUSG00000005057.13	Sh2b2	-1.29758	3.54414e-18	4.8874e-17	2.01445	1.55542	3.17462	2.24445	3.71335	1.43781	6.1273	4.09566	9.40675	8.01013	7.43259	4.49537
ENSMUSG00000024831.14	Ighmbp2	-1.29749	0.000469447	0.0018526	1.30511	0.634652	2.3853	2.74039	2.65598	2.05417	6.1782	6.42127	6.26598	4.56432	7.14446	2.82386
ENSMUSG00000022887.9	Masp1	-1.29738	2.74227e-11	2.38875e-10	30.4863	2.42879	25.933	26.0224	37.4476	20.3072	53.5797	51.1518	70.3039	45.842	72.1687	47.468
ENSMUSG00000054619.7	Mettl7a1	-1.29698	0.00159308	0.00566468	1.36263	0.312616	1.17736	2.47647	2.44689	3.33893	7.67149	6.65362	5.74695	4.61212	7.10636	4.26631
ENSMUSG00000024201.12	Kdm4b	-1.29586	4.47041e-39	1.46618e-37	13.8973	8.31528	14.2964	18.1024	21.1529	11.0248	43.0967	35.637	47.4746	38.9988	47.7609	25.8173
ENSMUSG00000021661.16	Ankra2	-1.29471	4.86645e-10	3.8403e-09	3.87514	1.06407	2.73041	3.63401	3.17775	2.98049	14.4777	12.9679	15.3003	11.0654	17.3443	7.63455
ENSMUSG00000079427.10	Mthfsl	-1.29313	0.0005684	0.00221462	0.454587	1.13739	2.5452	1.68756	0.835971	0.178501	6.52914	6.07314	6.36221	3.16596	8.36563	3.04223
ENSMUSG00000067786.16	Nnat	-1.29219	9.52763e-15	1.04799e-13	157.605	87.9561	149.741	157.342	204.663	134.312	344.125	346.017	611.712	397.712	703.515	365.546
ENSMUSG00000089838.1	Gm2962	-1.29021	0.0104892	0.0306359	5.56317	0.099892	5.11019	12.7853	11.2572	3.33388	10.9439	30.8279	21.1887	11.8743	25.651	13.9319
ENSMUSG00000061603.8	Akap6	-1.28929	2.43407e-13	2.45609e-12	2.27256	0.801844	2.17359	3.67637	2.43339	1.8058	7.55965	6.34138	7.42754	5.68241	5.25454	3.89636
ENSMUSG00000019927.6	Ube2d1	-1.28835	1.53379e-19	2.25655e-18	5.21584	10.4683	15.7715	17.8992	15.3414	9.55993	36.0602	37.1885	50.0214	37.4084	48.6553	31.4854
ENSMUSG00000027799.12	Nbea	-1.28691	5.28829e-43	1.98579e-41	4.65663	2.53099	4.81525	5.65497	4.76008	4.21123	11.7987	11.4866	14.5976	10.4259	10.4745	7.8666
ENSMUSG00000047617.11	Paxx	-1.28638	0.000133408	0.000576636	1.30094	3.37564	2.29976	3.55381	1.74591	1.92687	12.924	14.267	14.835	12.5921	15.6562	9.27784
ENSMUSG00000022940.17	Pigp	-1.28439	1.16953e-07	7.37159e-07	2.30959	1.40559	5.54047	9.54056	12.6219	4.27597	17.4683	14.5211	24.3795	18.3249	20.2583	13.3299
ENSMUSG00000029686.15	Cul1	-1.28236	1.87228e-62	1.21277e-60	28.1895	8.12857	50.4606	63.805	73.8324	35.5507	114.102	116.733	131.369	105.42	143.995	104.066
ENSMUSG00000027309.18	4930402H24Rik	-1.28225	1.3296e-37	4.13398e-36	3.56626	2.30282	6.66572	8.58149	8.54742	3.92082	26.0336	18.5851	33.7182	17.9357	33.504	15.4421
ENSMUSG00000026721.16	Rabgap1l	-1.28181	1.47164e-19	2.16786e-18	1.4576	0.725896	2.90748	2.44575	1.71846	1.18831	10.0073	10.9899	12.4695	11.6018	5.01878	11.2677
ENSMUSG00000117962.1	Gm6402	-1.27534	0.00423821	0.0137227	8.86149	10.5104	2.64736	7.03523	3.35905	6.31722	21.2669	20.9141	29.9313	16.3324	22.717	24.7558
ENSMUSG00000006395.16	Hyi	-1.27345	2.52483e-07	1.54127e-06	3.44282	3.41745	4.24288	3.58693	7.14762	2.87688	11.8999	15.8756	16.4521	19.7195	14.9801	8.29672
ENSMUSG00000027291.15	Vps39	-1.27328	7.16275e-17	9.05793e-16	4.55322	1.70998	6.86781	9.38373	11.5868	4.55913	25.6046	21.0575	24.5151	21.1208	23.6726	14.2372
ENSMUSG00000058291.14	Zfp68	-1.27252	1.03622e-06	5.91231e-06	10.7182	3.31689	11.0323	14.6718	14.9078	7.87013	38.7945	28.7599	44.9293	32.1307	41.2421	29.5692
ENSMUSG00000029385.14	Ccng2	-1.27223	2.43424e-33	6.59281e-32	23.0605	11.3979	22.8369	37.3258	37.5982	27.6818	77.7594	72.1657	102.974	72.4193	96.5028	58.237
ENSMUSG00000033389.16	Arhgap44	-1.27217	1.06909e-17	1.43856e-16	0.60654	1.14684	0.746166	1.0321	0.955842	1.03521	2.27233	1.72967	2.61175	2.02825	2.50688	1.34387
ENSMUSG00000065037.1	Rn7sk	-1.27152	2.98328e-07	1.80929e-06	589.07	811.413	1413.35	1520.19	976.575	672.513	4095.19	2800.11	2674.28	2149.51	2640.54	2948.33
ENSMUSG00000040479.12	Dgkz	-1.27039	5.25474e-23	9.39688e-22	7.83065	8.79578	10.9361	15.2417	17.7643	20.0607	39.3282	33.5782	40.4694	33.7859	46.348	23.1867
ENSMUSG00000060397.6	Zfp128	-1.27031	0.000278257	0.00113896	1.69433	0.148345	0.966658	2.13243	2.20767	1.15704	3.86455	3.45951	5.11013	2.62125	3.58059	2.54644
ENSMUSG00000027534.16	Snx16	-1.2695	4.02509e-05	0.000188327	0.900282	0.321516	1.96042	2.73235	2.00942	2.10984	5.03762	4.3844	6.8397	4.62266	5.42715	3.27307
ENSMUSG00000014763.8	Fam120b	-1.26935	7.40803e-24	1.38198e-22	3.71575	3.80415	5.85324	7.16876	8.30175	2.84826	18.0083	15.2461	19.103	13.9273	16.0933	9.87061
ENSMUSG00000057895.11	Zfp105	-1.26913	2.04571e-20	3.16758e-19	4.56863	2.13029	5.45351	7.47802	6.77691	3.10134	15.2112	14.3748	14.4468	12.8427	24.1092	10.9969
ENSMUSG00000058542.3	Gm15590	-1.26697	0.000121779	0.000529608	1.50216	0.406165	1.9939	2.54551	7.32298	1.65476	8.64853	4.79296	7.09266	7.23642	11.1203	5.42989
ENSMUSG00000041298.15	Katnal1	-1.26603	2.95058e-33	7.96349e-32	4.7068	1.61018	6.59819	5.09508	7.85432	5.54946	22.0929	22.0904	20.268	17.1536	21.125	13.7158
ENSMUSG00000020715.9	Ern1	-1.26576	3.75001e-05	0.000176197	2.47937	0.591618	2.66148	2.58293	4.77451	3.09816	7.10236	5.24969	8.75621	6.52985	6.73353	3.33936
ENSMUSG00000024426.17	Atat1	-1.26456	7.63888e-28	1.70135e-26	11.8842	5.78688	17.4593	25.3036	16.0066	11.7025	43.9777	47.3931	60.9628	43.6045	65.645	29.4328
ENSMUSG00000114210.2	A330084C13Rik	-1.26394	1.33518e-10	1.09901e-09	2.70003	0.675821	1.84373	2.92621	2.32126	1.57194	6.02204	6.81989	6.73758	5.56276	5.73841	3.41299
ENSMUSG00000041119.12	Pde9a	-1.25905	2.36278e-12	2.21811e-11	0.557796	0.604732	2.69675	3.17821	1.14323	2.8856	5.21255	9.48993	15.2803	6.0566	14.8269	7.28381
ENSMUSG00000049191.12	Rtl5	-1.2565	4.48553e-05	0.000208404	5.01611	6.12452	9.44139	11.4308	8.1515	8.7166	23.4418	29.6516	32.458	25.6141	29.1259	17.5512
ENSMUSG00000028833.13	Ncdn	-1.25546	1.77762e-07	1.10187e-06	8.62006	1.66374	7.57783	8.76091	9.67828	5.25045	17.959	18.2158	19.8453	15.733	25.2664	14.4704
ENSMUSG00000042165.8	Gm9774	-1.25523	0.000775874	0.00295648	2.45841	1.51712	1.75513	2.50837	3.47379	1.37899	4.86092	5.1926	5.62923	4.77439	8.19959	3.8071
ENSMUSG00000042834.15	Nrep	-1.25522	1.16617e-10	9.63298e-10	69.2219	69.7867	64.0052	65.1367	80.7688	73.3424	204.707	199.557	315.152	151.307	280.58	115.38
ENSMUSG00000012640.16	Zfp715	-1.25462	1.16077e-05	5.80985e-05	1.17194	3.6222	2.23114	2.34665	2.8033	1.70449	6.09662	5.11999	6.35307	3.81475	5.53015	3.73228
ENSMUSG00000039285.12	Azi2	-1.25435	1.51048e-10	1.23806e-09	12.3271	3.59164	13.4685	17.99	10.0403	8.53487	29.9653	30.4673	28.2566	32.2118	27.0012	16.9891
ENSMUSG00000074994.6	Qser1	-1.25382	1.85074e-15	2.14075e-14	18.2263	9.25712	18.1469	25.801	26.0155	14.7783	50.0832	45.9952	53.0904	40.4614	51.7301	35.6952
ENSMUSG00000025907.14	Rb1cc1	-1.25262	2.45007e-08	1.64601e-07	3.06711	1.04383	8.00484	4.69	11.8869	1.93129	25.7245	20.8623	22.6889	17.075	25.033	9.74049
ENSMUSG00000020607.7	Lratd1	-1.25193	5.01266e-05	0.000231466	1.47354	1.17533	1.17244	2.00025	1.19238	0.406069	4.03578	5.28439	3.33385	2.74762	3.76534	2.09958
ENSMUSG00000038069.6	Cdkn2aip	-1.24914	2.70862e-09	1.99691e-08	10.2001	2.31973	9.00562	11.362	10.7119	7.62566	18.9144	16.94	21.2372	18.7573	24.6984	16.5502
ENSMUSG00000064853.1	Gm23442	-1.24864	0.010178	0.0298504	15.7123	0.362388	11.7562	13.7573	4.10278	6.91701	33.9039	28.6336	25.6782	22.4175	20.2058	16.6607
ENSMUSG00000019826.11	Zbtb24	-1.24827	5.12503e-13	5.02145e-12	2.56007	1.27469	3.37987	3.66156	5.41208	2.4015	11.0315	9.25549	10.5621	7.47472	9.60263	6.41327
ENSMUSG00000024579.7	Pcyox1l	-1.24734	4.40343e-18	6.04732e-17	3.25803	4.56365	4.99452	8.89063	5.87427	3.3758	13.954	14.3596	14.8798	13.6894	19.5585	11.2488
ENSMUSG00000039782.15	Cpeb2	-1.24639	0.000124084	0.000539233	0.840462	0.064459	0.469881	1.74464	0.840625	1.66375	1.93426	1.5016	2.13077	1.24123	2.30984	1.03839
ENSMUSG00000003039.9	Fam32a	-1.24633	8.85075e-16	1.04449e-14	23.2487	5.18675	17.4147	27.4807	18.8561	14.2575	58.79	43.831	60.2028	43.4314	52.7191	38.2994
ENSMUSG00000041037.8	Irgq	-1.24573	1.6805e-34	4.75002e-33	13.7573	5.27805	12.1644	14.3115	16.99	9.32417	32.548	31.2523	40.1757	30.456	42.2607	24.1604
ENSMUSG00000006920.14	Ezh1	-1.2449	1.70787e-05	8.39497e-05	1.66139	1.35075	1.08643	1.82531	1.76624	0.612027	3.9821	3.92964	5.24319	3.3911	4.28105	2.76214
ENSMUSG00000022843.17	Clcn2	-1.24476	1.03141e-10	8.55617e-10	5.02624	1.2355	4.32883	6.95655	4.45578	3.59184	13.4468	16.8246	18.3143	14.6062	17.0495	9.95126
ENSMUSG00000014077.13	Chp1	-1.24414	9.56503e-08	6.08254e-07	8.92064	7.29836	13.4754	19.5707	17.6421	13.7173	41.5846	33.7529	39.5939	26.969	44.32	28.6459
ENSMUSG00000039163.10	Cmc1	-1.24306	2.67046e-08	1.78482e-07	5.32263	4.68239	3.3002	5.63482	6.19493	5.3572	16.1123	14.7654	12.0681	11.9343	19.0856	12.111
ENSMUSG00000020515.13	Cnot8	-1.24254	2.45028e-15	2.81097e-14	10.5438	2.71011	16.6166	20.7291	21.9366	12.599	39.51	38.2074	49.7171	38.6522	49.051	24.7519
ENSMUSG00000032599.12	Ip6k2	-1.24186	4.65982e-39	1.52616e-37	59.0521	19.9619	33.6192	37.9495	33.2604	27.6066	79.6891	89.7493	103.308	76.8748	106.473	58.2474
ENSMUSG00000104657.1	Gm47297	-1.24145	0.00204547	0.0071149	4.06376	2.09061	5.81835	4.87028	6.04351	12.6927	15.2732	13.007	27.7081	18.0486	20.1997	11.7263
ENSMUSG00000040272.14	Accs	-1.2413	2.08402e-10	1.6921e-09	1.23108	1.2764	2.36295	3.00026	3.38897	1.55147	11.4303	9.35489	7.99767	6.83182	9.26961	6.00149
ENSMUSG00000092260.7	Zfp963	-1.24034	4.65326e-05	0.000215639	0.956994	0.572164	3.29559	1.78634	2.38594	1.28025	4.62797	4.63035	6.19836	5.55261	6.30356	3.54352
ENSMUSG00000033295.14	Ptprf	-1.23982	6.37455e-25	1.2523e-23	41.8798	13.6105	45.4765	60.1018	59.3063	39.209	99.0064	90.0766	122.906	98.0846	114.909	60.9256
ENSMUSG00000042744.16	Hectd4	-1.23975	1.86248e-40	6.48227e-39	6.6996	3.84469	7.79326	10.6589	9.45737	5.32842	22.0333	20.7289	26.4217	21.7901	22.6084	12.9166
ENSMUSG00000038518.15	Jarid2	-1.2388	4.51436e-21	7.26504e-20	1.74231	1.12824	4.81142	7.6588	5.05886	0.958598	14.4183	14.8621	27.4267	21.5314	22.2579	13.8096
ENSMUSG00000034675.17	Dbn1	-1.23852	1.75394e-50	8.18003e-49	108.945	77.2087	120.72	143.83	167.449	92.469	333.252	321.448	437.596	341.45	450.085	225.634
ENSMUSG00000030498.15	Gas2	-1.23801	8.51377e-07	4.90567e-06	0.859682	0.807166	4.63658	3.70326	2.5809	0.373942	9.38125	9.71057	9.78538	6.61037	10.1452	7.69133
ENSMUSG00000047514.6	Tspyl1	-1.2366	2.80775e-53	1.40502e-51	13.1105	6.47335	12.2061	16.7333	15.2297	10.4101	37.2185	33.1836	40.2371	28.1662	40.7917	28.2879
ENSMUSG00000016262.14	Sertad4	-1.23557	7.29473e-10	5.65699e-09	10.1543	7.08346	14.0001	23.1309	17.3981	8.46253	36.9254	33.3137	36.5499	28.5765	42.1476	24.9683
ENSMUSG00000041124.11	Msantd4	-1.23475	1.99998e-06	1.10333e-05	7.66424	4.37741	16.2616	18.3874	18.5684	9.45044	34.0642	31.5532	38.4048	27.3692	34.0561	24.4843
ENSMUSG00000021819.11	Zswim8	-1.23404	4.92771e-32	1.28104e-30	16.1172	10.7468	17.3955	21.0243	22.5705	19.1429	58.3409	63.0486	80.2068	47.1151	63.7946	41.1831
ENSMUSG00000020288.13	Ahsa2	-1.23399	2.35562e-16	2.90178e-15	17.9574	6.05729	18.3972	24.5595	26.2471	13.9853	54.2887	47.0712	67.6939	55.8553	62.0028	39.5567
ENSMUSG00000036898.16	Zfp157	-1.23394	5.23118e-28	1.16845e-26	15.6278	4.9309	5.37579	7.59564	7.38027	3.99071	13.5234	10.0433	18.092	12.729	17.68	10.9586
ENSMUSG00000074978.4	Actg-ps1	-1.23377	7.22407e-06	3.71381e-05	1.97514	1.20695	1.05275	1.1352	1.50833	1.38576	4.35496	3.50347	4.36648	3.09151	5.13066	4.08679
ENSMUSG00000073591.4	Pcdhb22	-1.23351	0.00697885	0.0213457	0.190502	0.153002	0.242981	0.074533	0.295142	0.361063	1.17399	0.570885	0.844819	1.28846	0.750044	0.501196
ENSMUSG00000024754.13	Cemip2	-1.23198	2.66892e-13	2.6803e-12	9.63301	4.68665	14.0497	15.7429	19.9226	8.81102	32.0571	34.39	41.5427	39.415	39.2387	25.3727
ENSMUSG00000024862.16	Klc2	-1.23049	2.22298e-06	1.21827e-05	11.4994	3.82633	11.9221	14.4745	12.8004	6.68721	22.9578	20.5592	28.2525	25.7491	37.667	19.7069
ENSMUSG00000037826.5	Ppm1k	-1.22969	7.98501e-08	5.11545e-07	2.31884	0.520606	2.95572	3.4935	3.1386	1.80523	6.70695	6.59063	7.10782	5.95732	7.02238	5.35708
ENSMUSG00000043391.10	2510009E07Rik	-1.2276	1.07398e-22	1.89585e-21	5.33305	1.05571	7.44418	10.1853	10.4077	4.74009	21.3341	21.6719	20.9802	14.1624	26.8755	14.0465
ENSMUSG00000029673.17	Auts2	-1.2267	3.51097e-169	1.83657e-166	81.9138	31.331	36.0609	72.1874	64.9132	19.2673	122.622	130.677	159.445	165.268	194.281	89.8009
ENSMUSG00000033773.14	Rpap2	-1.22614	6.82375e-08	4.4054e-07	4.03074	0.893289	2.04623	3.35487	2.90291	1.9687	7.33753	8.52021	7.92977	8.15053	8.34427	5.1399
ENSMUSG00000087539.1	Gm13584	-1.22612	0.00110299	0.0040633	6.04903	0.762081	3.15761	3.49381	5.52781	1.82787	11.3468	8.12361	11.7814	13.1166	12.5299	7.67235
ENSMUSG00000103423.1	Gm5845	-1.22582	0.000152173	0.000652542	0.361848	0.411694	0.634594	0.614577	0.525184	0.509819	1.7036	1.25294	1.50636	1.3945	2.20485	1.12043
ENSMUSG00000021242.9	Npc2	-1.2247	1.99254e-27	4.36691e-26	21.8137	8.78664	22.0185	29.9585	30.31	19.882	60.4141	55.4718	67.7635	51.0075	74.1424	44.5982
ENSMUSG00000054770.16	Kctd18	-1.22331	1.46446e-10	1.20161e-09	6.48875	1.41884	3.86743	8.93544	5.21356	9.17694	6.10994	5.60093	4.48065	8.3482	7.15228	6.68712
ENSMUSG00000039485.8	Tspyl4	-1.22309	9.18327e-15	1.01059e-13	6.07003	4.52707	7.42389	10.5718	10.1995	6.56054	21.0568	18.7965	21.519	16.4397	23.5774	12.9505
ENSMUSG00000063455.16	D630045J12Rik	-1.22268	3.39625e-08	2.25056e-07	6.87462	2.00548	6.31428	7.51994	7.57186	3.32438	14.5824	12.8299	18.4196	14.3447	13.8462	8.45439
ENSMUSG00000023912.10	Slc25a27	-1.22203	5.67935e-13	5.54825e-12	19.09	8.32149	10.5109	13.7783	12.9662	10.7428	28.2878	26.8897	38.745	32.0597	31.1363	14.2512
ENSMUSG00000118125.1	Gm50387	-1.22078	0.00108747	0.00401562	24.8488	9.8596	22.8544	28.9303	30.4989	19.5536	43.734	38.4661	55.075	44.8646	61.7299	36.9407
ENSMUSG00000003123.15	Lipe	-1.22059	7.3e-05	0.000329709	2.31081	0.174012	4.11003	4.72217	5.37899	1.09037	6.73787	9.07666	10.9983	7.13466	12.3575	6.20443
ENSMUSG00000051343.11	Rab11fip5	-1.22047	2.76042e-09	2.03381e-08	2.75446	2.04201	3.13961	4.62982	7.0643	3.78493	11.3926	6.2434	10.3697	9.50428	13.103	6.84147
ENSMUSG00000048232.12	Fbxo10	-1.21805	1.13065e-31	2.87521e-30	4.77212	3.11557	4.47649	4.5437	6.14181	3.29346	11.8338	10.0879	14.6656	10.5762	15.7005	8.1934
ENSMUSG00000041417.15	Pik3r1	-1.21494	9.20145e-06	4.67572e-05	5.15529	4.67493	6.40365	10.0904	12.5648	6.93973	36.0054	32.4386	24.5395	25.0846	42.9997	22.7335
ENSMUSG00000078768.2	Zfp566	-1.21427	2.24049e-05	0.000108462	5.81176	1.59106	3.66672	8.49702	6.18193	1.68556	9.55224	10.5639	10.9695	9.1927	12.8824	8.83478
ENSMUSG00000092416.2	Zfp141	-1.21399	1.23665e-11	1.11127e-10	1.79996	1.70784	3.09267	4.07709	5.26149	2.52082	8.46373	8.81158	8.82775	7.20636	8.80216	4.08539
ENSMUSG00000066357.6	Wdr6	-1.21365	1.14009e-41	4.12823e-40	35.7895	18.668	33.1015	49.809	57.0231	32.0358	114.906	101.393	123.36	89.8544	126.282	67.4573
ENSMUSG00000092118.1	Fancf	-1.21314	2.42617e-09	1.79892e-08	3.88396	1.37925	2.80871	5.38883	3.31283	2.97336	11.238	9.36415	10.3889	6.06717	8.42065	8.25086
ENSMUSG00000003233.12	Dvl3	-1.21303	9.78149e-46	3.94063e-44	21.0266	9.36758	24.1586	19.113	33.1818	18.9381	52.036	53.7437	79.2347	54.2797	69.7309	41.9856
ENSMUSG00000034105.9	Meak7	-1.21298	3.9528e-11	3.39754e-10	1.93649	1.06547	1.80477	2.1676	4.48336	1.33186	7.51789	11.008	5.90219	3.75912	7.71767	5.23955
ENSMUSG00000022587.14	Ly6e	-1.21194	0.00209325	0.00726594	0.928547	2.59283	4.3198	8.07341	6.88512	4.9873	17.2413	22.4067	34.6381	20.3319	26.7245	16.941
ENSMUSG00000028411.15	Aptx	-1.21126	8.60733e-18	1.16289e-16	4.07613	1.3414	4.50225	4.94733	5.29148	5.23657	10.8823	10.7102	13.8196	8.39013	13.9383	11.2352
ENSMUSG00000004961.7	Syt5	-1.21018	0.00672745	0.0206581	1.11465	0.808406	0.610611	1.19656	1.11916	0.255367	1.71531	2.52952	2.47453	1.20558	4.51933	1.91619
ENSMUSG00000048832.9	Vps37c	-1.21006	1.04938e-15	1.23091e-14	8.57825	3.99413	9.77589	10.0473	10.6517	5.05037	24.3986	24.3867	23.4849	18.2259	24.7653	17.0193
ENSMUSG00000025019.17	Lcor	-1.20976	1.99754e-07	1.23392e-06	3.28816	1.96178	6.83032	6.35604	3.4184	2.0537	10.3272	5.21283	16.223	14.6253	14.8295	8.76796
ENSMUSG00000026764.15	Kif5c	-1.20938	5.67316e-21	9.05493e-20	42.1596	16.922	50.6795	58.6236	67.2634	34.2033	116.242	102.963	151.808	123.004	148.9	83.8048
ENSMUSG00000034390.16	Cmip	-1.20902	1.6837e-24	3.23413e-23	8.27059	0.899488	15.012	8.3916	4.46758	13.0764	29.1623	26.8278	36.5592	31.8511	41.433	23.5032
ENSMUSG00000075389.3	2810410L24Rik	-1.20815	9.88139e-13	9.50595e-12	1.62487	1.03427	2.14683	3.32483	2.01389	1.37868	5.75283	5.5155	6.99761	4.88684	5.35975	3.36119
ENSMUSG00000020333.17	Acsl6	-1.20748	1.37378e-17	1.83899e-16	0.891783	0.73303	1.24501	2.11202	2.13515	0.639086	6.48878	5.11376	8.38221	4.74467	7.713	5.83969
ENSMUSG00000043889.6	Gm8399	-1.20697	2.26036e-11	1.98305e-10	5.96773	2.17863	5.58941	8.56849	9.38377	4.50279	14.6935	13.3295	15.7044	13.9501	22.0253	12.5717
ENSMUSG00000038628.8	Polr3k	-1.20659	4.64037e-30	1.12017e-28	9.66849	11.0667	14.1388	17.7129	19.2546	12.3193	34.9158	34.2766	45.1246	33.422	44.8732	27.6901
ENSMUSG00000037971.10	1110032A03Rik	-1.20632	9.17789e-08	5.84752e-07	0.789186	0.456339	1.79839	3.88643	1.49922	0.592887	5.67967	4.83331	3.49841	5.66876	9.59068	3.54267
ENSMUSG00000116811.1	Gm16385	-1.20606	0.000113635	0.000497157	0.724053	0.726345	0.815776	0.885882	1.0347	1.70297	3.29248	2.5479	2.64798	2.92527	3.61683	2.32463
ENSMUSG00000030465.19	Psd3	-1.20606	4.47635e-15	5.02589e-14	1.59034	0.977517	1.60055	1.9901	4.17184	0.781195	3.50412	3.94354	3.67534	3.42031	6.88235	2.72979
ENSMUSG00000000881.12	Dlg3	-1.20499	8.2484e-13	7.9811e-12	14.8544	1.63416	10.7243	13.8822	11.6492	5.12036	22.146	25.3661	27.5677	23.1072	28.363	18.3909
ENSMUSG00000006526.13	Stimate	-1.20497	0.00200709	0.00699393	1.5495	0.935649	3.02251	4.0322	3.37789	3.27501	6.45998	8.20143	7.41685	6.00441	7.56657	4.119
ENSMUSG00000094935.2	Gm9726	-1.20366	0.00220833	0.00761888	2.03095	0.213287	2.0548	3.37284	3.19855	1.59975	9.19537	5.02714	7.81581	5.85255	9.5496	4.84687
ENSMUSG00000042642.13	Flad1	-1.20315	4.49485e-13	4.42446e-12	3.26465	1.01404	4.63162	6.07707	5.91698	2.77135	10.3829	12.4847	16.7321	12.9545	13.161	8.99176
ENSMUSG00000023809.10	Rps6ka2	-1.20231	3.41975e-10	2.73006e-09	2.68757	1.62205	3.20649	4.49939	7.83203	1.5104	12.0774	9.60516	12.9386	9.46817	19.2307	7.86501
ENSMUSG00000111496.1	Gm47483	-1.20167	0.010068	0.0295613	3.12115	0.143887	1.64458	1.91671	1.90688	0.345601	3.38607	4.82141	5.46421	4.50939	4.13217	2.7202
ENSMUSG00000016933.17	Plcg1	-1.20143	3.94882e-62	2.53671e-60	30.5386	20.3563	26.8535	29.7335	33.0996	20.4835	78.8988	72.3797	86.4353	75.2734	94.3806	51.231
ENSMUSG00000042873.11	Lhfpl4	-1.19905	2.25334e-09	1.67556e-08	7.90278	1.50327	8.04544	10.8387	11.4375	6.75767	19.8236	20.1701	24.0716	17.3923	26.0806	13.5044
ENSMUSG00000045095.16	Magi1	-1.19901	2.78503e-11	2.42329e-10	14.9238	1.70383	25.3275	16.3075	15.4876	4.09034	76.4332	78.3298	50.1639	30.2244	74.9285	27.6924
ENSMUSG00000015837.15	Sqstm1	-1.19901	3.71905e-19	5.35337e-18	23.1442	18.4253	22.4274	27.912	31.3953	24.319	71.2403	63.2325	76.2746	54.4911	76.8868	49.4313
ENSMUSG00000067787.10	Blcap	-1.19878	7.27007e-30	1.74414e-28	8.77365	5.1223	13.4064	12.0871	14.0296	9.24215	29.7871	26.5094	31.8106	24.7951	36.5553	22.8081
ENSMUSG00000114759.1	Gm10257	-1.19743	0.00260194	0.00883697	1.78445	22.5646	7.289	51.7015	47.022	32.8923	50.4614	54.4321	71.6917	52.4381	85.5338	52.2929
ENSMUSG00000098842.1	Gm27907	-1.1972	0.0104614	0.0305701	20.1532	3.97451	14.4343	18.4783	14.6215	14.3471	31.5738	29.4559	30.4161	22.2867	55.6366	35.4392
ENSMUSG00000031959.15	Wdr59	-1.19512	4.65857e-11	3.98507e-10	1.76922	1.03331	2.11977	3.65338	4.76404	1.48919	8.04044	6.05612	8.96091	5.39485	8.65898	5.07958
ENSMUSG00000103472.1	Pcdhga7	-1.19472	5.27186e-05	0.000242678	32.6799	24.041	26.8046	29.9536	38.0979	24.4476	58.196	55.3181	67.5011	50.3946	67.9496	32.097
ENSMUSG00000035621.13	Midn	-1.19471	3.90552e-40	1.33538e-38	76.4525	38.5207	72.5593	87.0402	108.49	76.8725	211.254	182.628	200.465	193.286	272.921	157.66
ENSMUSG00000062785.14	Kcnc3	-1.19452	0.000487597	0.00192	0.692672	0.204361	0.567604	0.684036	0.395225	0.123506	2.72161	1.51438	2.01205	1.59079	1.46451	0.466905
ENSMUSG00000049321.17	Zfp2	-1.1943	8.71473e-08	5.56459e-07	3.17508	1.12964	4.01886	4.67333	3.22528	2.19286	6.96897	7.61656	9.52616	6.06543	7.0436	4.31531
ENSMUSG00000019461.12	Plscr3	-1.19258	7.28152e-09	5.15476e-08	6.21776	5.42564	5.64037	5.39188	12.0835	5.01649	22.9886	18.7238	22.5567	21.694	29.761	16.7637
ENSMUSG00000061898.10	Rbak	-1.19117	7.18369e-05	0.000324896	7.06515	3.36073	4.1148	6.08478	7.10919	3.12949	11.8612	14.3523	13.2783	11.1177	13.3742	6.64136
ENSMUSG00000034757.15	Tmub2	-1.1906	1.36177e-12	1.29931e-11	5.84929	4.96881	9.38205	13.9832	15.0867	5.28589	25.1845	26.4313	28.8557	25.6782	32.1102	17.4732
ENSMUSG00000029524.16	Sirt4	-1.18993	6.38937e-08	4.13412e-07	2.70049	1.95266	5.87563	3.9196	3.01076	3.17258	10.7782	11.834	9.35485	9.24632	13.0909	6.65384
ENSMUSG00000025102.14	3110040N11Rik	-1.18989	0.0139234	0.0391858	1.5277	0.364601	4.15464	5.39039	4.18495	1.78502	6.89087	4.1702	6.106	3.63973	6.96545	4.07689
ENSMUSG00000087413.1	Gm11266	-1.18938	4.81485e-10	3.80344e-09	8.40099	5.54804	7.19304	13.479	8.60517	4.94496	21.94	15.9608	31.919	20.4415	28.5831	12.4901
ENSMUSG00000031290.14	Lrch2	-1.18925	6.25573e-05	0.000284972	2.73521	0.52407	6.68956	7.89616	9.37223	2.09677	13.3233	12.7757	18.1594	9.73961	16.1269	6.87144
ENSMUSG00000042682.9	Selenok	-1.18657	5.78321e-21	9.22425e-20	15.2849	13.4756	21.1261	24.9305	25.203	16.1353	45.8465	47.0157	60.0186	47.0736	70.6043	42.748
ENSMUSG00000044024.16	Rell2	-1.18601	0.0160764	0.0442918	0.71352	1.60602	0.499081	1.21218	0.904819	0.68533	2.61944	2.4509	2.34441	2.36533	2.94783	1.53407
ENSMUSG00000051499.7	Zfp786	-1.1856	0.000420168	0.00167	0.444873	1.19633	0.25354	0.952451	1.07024	1.03206	4.21403	3.75568	3.86212	2.90043	1.86365	1.11283
ENSMUSG00000037679.9	Inf2	-1.18558	6.01821e-08	3.9048e-07	0.825819	0.584003	0.499586	0.59531	0.728522	0.583942	2.7139	1.6155	4.39206	2.6837	3.73046	2.03656
ENSMUSG00000029338.13	Antxr2	-1.18535	0.0003189	0.00129464	0.207792	0.59404	1.46942	0.438007	0.503305	0.253976	4.66692	4.47618	3.88142	2.80295	4.63611	1.73625
ENSMUSG00000072501.5	Phf20l1	-1.18466	5.72605e-23	1.0224e-21	12.5527	4.47408	13.2086	18.9995	14.2071	9.0534	38.4506	40.4683	44.0316	32.3347	32.6717	22.6815
ENSMUSG00000026641.13	Usf1	-1.18399	2.39685e-37	7.39314e-36	28.2967	6.91353	34.5941	36.3717	39.3228	11.3268	77.5977	85.1779	80.6235	77.1618	94.2921	77.4588
ENSMUSG00000095139.2	Pou3f2	-1.18339	9.69389e-28	2.15083e-26	30.7389	17.6223	30.7865	50.1883	37.3641	25.3849	91.6146	108.687	87.1678	72.7638	93.6769	62.0278
ENSMUSG00000019998.6	Stx7	-1.18165	5.80247e-09	4.14039e-08	5.55767	1.59172	3.7138	7.82618	5.98423	2.54925	13.3359	12.0159	17.5354	9.86385	15.5928	9.29073
ENSMUSG00000030556.13	Lrrc28	-1.1813	1.21529e-08	8.41179e-08	0.335075	0.242303	0.52303	0.302438	0.342476	0.148329	3.73451	3.23622	4.93784	0.608408	0.642521	1.66816
ENSMUSG00000021559.14	Dapk1	-1.18122	1.11296e-23	2.05651e-22	9.65998	6.12584	13.7647	21.9028	18.4048	8.03252	38.9377	38.291	45.2252	34.1918	42.8882	28.5413
ENSMUSG00000105358.1	Gm43099	-1.18014	0.000377397	0.0015129	0.428674	0.503057	0.625826	0.562277	0.580088	0.213501	1.6233	1.86277	2.05062	1.36156	1.04988	0.536973
ENSMUSG00000022263.10	Trio	-1.17895	1.47203e-39	4.91075e-38	9.55195	3.58625	13.4118	13.9661	14.8804	6.45581	24.5592	28.4907	31.8733	24.5313	28.0825	16.8302
ENSMUSG00000023026.16	Dip2b	-1.17821	6.80908e-20	1.02241e-18	10.3997	5.74979	9.12509	13.2146	15.1059	6.75134	26.2625	24.0031	31.0767	22.9721	30.2612	19.1306
ENSMUSG00000004394.12	Tmed4	-1.17813	6.06386e-30	1.45927e-28	25.2885	9.18042	20.4254	30.9648	26.2343	18.3877	60.5223	54.0833	72.0485	57.0933	73.4145	43.0094
ENSMUSG00000070420.4	Zscan25	-1.17646	4.92993e-05	0.000227781	5.93123	3.41299	5.51901	5.22647	8.1052	4.71187	13.9397	13.6466	17.2164	12.2823	18.509	8.64172
ENSMUSG00000019877.10	Serinc1	-1.1764	5.21984e-23	9.34162e-22	16.8614	12.7403	21.5292	23.5289	29.5714	22.0989	64.1927	54.4715	66.457	49.1773	74.2734	41.0309
ENSMUSG00000003762.13	Coq8b	-1.17221	3.70559e-13	3.67861e-12	4.38342	2.28238	3.00177	6.53649	4.69417	1.75356	16.2343	14.772	17.5961	11.8839	17.9903	10.5171
ENSMUSG00000035863.14	Palm	-1.1717	5.39978e-17	6.90566e-16	36.8471	5.96781	31.2952	42.1518	44.1344	21.9365	76.1041	69.4882	88.9994	73.0106	109.192	60.5338
ENSMUSG00000048376.6	F2r	-1.17162	2.50374e-05	0.000120505	21.3172	38.4808	21.5111	23.1347	34.0343	27.7181	88.9934	76.0844	105.891	67.9762	100.077	65.7584
ENSMUSG00000049470.13	Aff4	-1.17028	6.16495e-99	1.02686e-96	20.5199	9.35714	23.2106	28.2727	32.4392	18.6007	67.9099	53.0684	70.0487	60.5136	78.714	37.8358
ENSMUSG00000031934.14	Panx1	-1.17019	8.52836e-31	2.12018e-29	2.95909	6.43839	3.62661	5.1587	5.22071	11.4501	11.2451	9.32693	11.9049	9.02961	12.6132	6.97455
ENSMUSG00000036913.15	Trim67	-1.16884	0.00872112	0.0260128	0.065693	0.438157	0.325622	0.385196	0.339898	0.172837	0.661267	1.04036	1.07949	0.525474	1.17789	0.58286
ENSMUSG00000026987.16	Baz2b	-1.16812	1.98707e-60	1.21938e-58	29.8574	18.2469	25.4223	40.8534	48.9776	13.2223	84.3403	92.666	89.4058	76.4501	88.0388	47.8249
ENSMUSG00000027239.14	Mdk	-1.16715	1.07984e-12	1.03667e-11	103.964	50.2889	133.257	157.179	208.169	121.869	313.54	279.765	374.592	289.823	460.548	259.679
ENSMUSG00000019699.16	Akt3	-1.1651	2.00065e-05	9.74987e-05	13.6523	5.09238	26.087	30.5523	27.8254	22.0461	67.439	55.9647	70.4241	45.9192	61.7153	37.2429
ENSMUSG00000037386.16	Rims2	-1.16323	4.75436e-07	2.81889e-06	0.712407	0.327057	0.708414	1.92093	3.6668	0.306948	9.45979	5.12649	6.32306	2.51814	3.86385	0.954655
ENSMUSG00000034563.16	Ccpg1	-1.16299	2.01635e-11	1.77571e-10	4.62976	8.03173	7.0737	7.53076	6.33175	5.33701	21.9747	26.0946	25.0499	19.0347	23.6992	11.3773
ENSMUSG00000103749.1	Pcdhgb5	-1.16201	2.11221e-05	0.00010255	24.1636	19.8185	23.2763	22.7264	30.4848	18.8827	46.7218	45.407	55.3104	37.6586	55.7378	25.0494
ENSMUSG00000057335.11	Cep170	-1.16126	1.08167e-28	2.48753e-27	12.743	5.23431	16.759	20.2657	22.0292	7.68508	54.551	44.7727	39.8274	40.2496	50.2509	36.3567
ENSMUSG00000020621.6	Rdh14	-1.16076	6.35567e-06	3.29717e-05	1.13269	1.98144	2.65716	4.22099	3.16416	1.82717	7.17489	6.31144	5.83965	5.86452	7.61325	4.17203
ENSMUSG00000031202.5	Rab39b	-1.16001	4.13145e-05	0.000192914	1.479	0.496481	2.59205	4.83207	4.22537	2.25992	6.98251	6.47391	7.18572	5.60611	8.61486	4.82735
ENSMUSG00000044636.6	Csrnp2	-1.15963	1.53004e-14	1.66181e-13	6.59989	2.35994	5.61007	8.72584	7.26403	6.75116	16.8357	12.7275	19.3451	15.4596	19.6811	13.0985
ENSMUSG00000114649.1	3110006O06Rik	-1.15932	0.00114706	0.00421234	2.59928	0.414384	1.76495	1.66105	1.41735	0.325261	4.40818	3.28158	4.30848	3.83745	3.79347	2.16906
ENSMUSG00000000532.11	Acvr1b	-1.1581	1.94577e-11	1.71804e-10	13.3953	3.18323	12.1602	14.733	15.6338	8.85038	30.8583	26.3745	33.7045	26.1876	35.2421	21.9799
ENSMUSG00000036667.14	Tcaf1	-1.15783	3.05453e-40	1.04902e-38	21.2622	13.7391	23.5175	34.1562	23.2605	21.894	58.1071	48.0171	63.9669	64.6556	57.9586	38.3334
ENSMUSG00000080875.4	Gm7332	-1.15647	3.55002e-06	1.90268e-05	16.9066	5.08718	10.6432	7.52955	12.8222	8.89848	28.3871	29.8437	35.5754	25.5165	44.782	24.3312
ENSMUSG00000032842.13	Abcc10	-1.1562	5.20745e-11	4.4367e-10	1.67164	1.16654	1.36993	1.78627	1.22376	1.3727	4.65801	4.80612	4.62406	3.64011	3.9178	3.11815
ENSMUSG00000061461.11	Smim20	-1.15573	0.00382445	0.0124993	8.62968	4.26601	5.06427	7.77502	6.95027	0.838414	8.96335	12.5945	13.2085	11.8544	14.5906	7.8045
ENSMUSG00000028796.17	Phc2	-1.1556	2.09887e-57	1.18795e-55	49.9432	28.5689	57.7937	67.9013	69.9822	41.8718	161.825	140.802	162.01	126.086	184.284	96.992
ENSMUSG00000037697.19	Ddhd1	-1.15549	5.52649e-15	6.16319e-14	3.11393	3.04986	6.85253	6.78634	3.47119	1.93181	12.8606	12.9101	25.9543	12.6394	18.1568	8.42248
ENSMUSG00000049504.12	Proser1	-1.15544	7.14586e-44	2.74974e-42	9.51779	6.17672	12.62	16.3218	15.7933	7.25323	33.15	28.2803	33.5762	26.6719	37.9566	20.1586
ENSMUSG00000029715.5	Pop7	-1.15496	0.000128006	0.000554725	3.13754	0.693157	3.79274	6.36443	7.97276	5.31094	11.489	10.0092	11.8788	9.94889	15.4855	9.03454
ENSMUSG00000032449.13	Slc25a36	-1.15407	0.00200222	0.00697903	5.89471	3.80632	7.86454	8.15409	9.58776	4.32838	13.7484	14.0669	14.1289	18.0805	16.5314	12.3889
ENSMUSG00000009733.9	Tfcp2	-1.15349	2.10616e-08	1.42565e-07	2.29069	1.68701	6.40694	10.3179	5.64123	5.24067	8.92266	22.3855	19.5123	14.0996	16.9728	11.7949
ENSMUSG00000075592.10	Nynrin	-1.15182	1.02104e-17	1.37548e-16	13.4974	10.6761	13.4022	16.7122	23.7809	12.0213	38.1595	37.088	40.9593	31.6095	47.3883	27.4926
ENSMUSG00000050619.14	Zscan29	-1.15099	1.77e-08	1.20686e-07	3.37019	4.25288	6.7835	6.69411	7.91708	4.9989	17.1878	15.5758	20.7022	14.6028	17.908	11.8185
ENSMUSG00000063760.9	Rnf217	-1.15064	1.29064e-13	1.32467e-12	2.00811	0.947165	2.74199	3.2875	2.86567	1.19638	5.92486	5.29777	6.83338	5.17738	5.89037	4.33085
ENSMUSG00000029127.15	Zbtb49	-1.15053	1.88101e-10	1.53101e-09	1.9532	0.669342	2.28881	3.95475	3.06223	1.94299	4.75603	4.91413	5.35373	4.27178	6.32637	3.79276
ENSMUSG00000033379.13	Atp6v0b	-1.15021	3.55967e-17	4.61668e-16	37.0618	16.1276	27.5903	39.2489	29.9103	22.9498	79.1753	76.6667	108.743	99.0963	101.005	49.8856
ENSMUSG00000070939.9	Tgfbrap1	-1.14988	1.15575e-08	8.01253e-08	3.11253	2.14611	7.18853	9.66765	7.60211	2.1142	15.0036	15.4739	14.3642	8.58391	15.7765	8.22748
ENSMUSG00000024219.16	Anks1	-1.14976	1.54264e-25	3.11994e-24	3.75347	7.40122	8.00917	9.10031	8.54465	4.17915	22.0385	17.5144	30.2497	16.281	27.6772	13.4854
ENSMUSG00000024743.16	Syt7	-1.14915	0.00309312	0.0103085	0.405174	0.258797	0.42908	0.500106	1.0985	0.30263	1.56715	1.54431	6.59423	2.04415	14.1428	2.16184
ENSMUSG00000022433.20	Csnk1e	-1.14888	2.31524e-49	1.05037e-47	40.8424	6.38261	35.6119	44.5974	57.7908	7.87586	94.1	84.1449	72.0272	88.9512	86.8911	69.562
ENSMUSG00000035151.12	Elmod2	-1.14843	0.000333861	0.00135021	5.55256	1.20396	4.54764	2.92361	5.86383	1.49146	11.2858	10.2024	8.83922	8.7328	9.36787	5.24659
ENSMUSG00000058745.4	Gm9174	-1.14827	1.53108e-05	7.56905e-05	5.09569	2.33139	6.96542	6.11801	11.2013	3.75182	13.5937	17.5351	15.2068	10.0934	24.8166	11.0284
ENSMUSG00000027540.13	Ptpn1	-1.14809	3.94062e-13	3.897e-12	4.45819	2.81009	11.6778	14.5017	15.7449	8.81626	26.7146	24.916	30.5089	22.7602	33.6978	19.1504
ENSMUSG00000031429.14	Psmd10	-1.14783	6.17418e-05	0.000281532	2.84021	3.73004	5.27083	7.56849	9.91372	1.79078	12.3704	12.0237	13.5074	9.62191	19.2049	9.89661
ENSMUSG00000046861.9	Hectd3	-1.1478	2.39597e-19	3.48761e-18	6.76771	3.59966	6.09974	6.55516	6.82595	6.36412	18.3344	17.5301	21.0541	14.8736	19.2119	9.26423
ENSMUSG00000038712.16	Mindy1	-1.14778	9.31316e-11	7.76175e-10	9.37108	1.41722	8.94348	10.7746	9.48784	9.68672	26.3026	27.7854	28.587	29.2111	26.513	10.4864
ENSMUSG00000052135.8	Foxo6	-1.14746	4.74129e-25	9.40155e-24	22.1538	11.4837	21.4102	26.4134	31.1534	16.327	57.16	44.689	72.602	58.4205	81.9221	47.8762
ENSMUSG00000037750.16	Fam222b	-1.1436	0.00408833	0.0132835	0.852332	0.406144	0.771414	4.79314	6.22838	3.13367	11.9389	7.35456	13.4627	8.90673	16.6136	6.55752
ENSMUSG00000020495.13	Smg8	-1.14349	3.6847e-07	2.21167e-06	6.49136	1.06785	4.66602	5.45361	6.10387	3.55072	10.7655	11.7586	13.0857	12.0117	13.3629	8.40676
ENSMUSG00000048799.8	Cep120	-1.14181	2.12564e-35	6.22711e-34	6.48321	3.8473	8.82905	11.708	13.0206	4.73091	25.42	23.3693	26.7916	18.7524	27.9509	16.1076
ENSMUSG00000031812.16	Map1lc3b	-1.13945	4.2502e-13	4.19248e-12	19.4234	11.7154	18.2018	21.1209	23.7724	18.6066	51.0352	44.2849	58.9685	49.8286	68.3868	37.5624
ENSMUSG00000073609.9	D2hgdh	-1.13893	7.99887e-12	7.26346e-11	3.05611	1.47281	2.42818	2.17343	3.35638	1.20709	5.70528	6.66434	5.01529	4.46332	8.18384	3.31022
ENSMUSG00000029563.16	Foxp2	-1.13882	7.91694e-13	7.66992e-12	3.78635	0.413588	1.58986	5.6162	2.07306	1.51501	11.3751	9.91722	14.8659	12.7262	12.2851	3.34872
ENSMUSG00000004661.15	Arid3b	-1.13777	4.07603e-08	2.69032e-07	0.923489	0.664875	1.32059	1.6948	1.51348	1.25119	4.51864	3.85112	5.748	2.58496	2.76011	2.1843
ENSMUSG00000038646.13	Ramac	-1.13772	6.9149e-05	0.000313469	13.5798	1.13227	12.6858	22.2051	16.1873	13.0106	30.8372	33.8311	39.5017	23.3095	41.3833	26.3893
ENSMUSG00000044528.5	Tram1l1	-1.13748	1.71833e-06	9.56777e-06	1.92363	1.45394	1.17155	1.27449	2.66546	1.07345	4.00125	3.86423	6.00416	3.4832	6.20195	3.20529
ENSMUSG00000020910.16	Adprm	-1.13687	2.71317e-16	3.33167e-15	2.47047	1.73653	4.34517	8.17515	4.21726	7.00991	12.0458	13.5342	16.0037	12.0752	18.0163	8.31212
ENSMUSG00000000579.14	Dynlt1c	-1.13662	1.69538e-12	1.60579e-11	7.75003	5.4741	6.79058	9.10292	7.89285	8.14558	17.8813	22.2314	21.2346	17.1457	19.4098	15.6499
ENSMUSG00000102856.1	Gm37084	-1.13626	2.52543e-06	1.37681e-05	0.926722	0.275089	0.907737	0.554915	0.775349	0.393572	1.81357	2.09547	1.62765	1.65139	1.50727	1.20914
ENSMUSG00000116165.1	Pdxp	-1.13598	4.71019e-06	2.48163e-05	5.91456	2.19624	7.65909	9.39845	9.74641	9.12631	16.9642	16.1016	19.3277	16.6161	24.7225	13.4178
ENSMUSG00000039382.12	Wdr45	-1.13585	0.00144561	0.00519337	7.649	0.592593	5.96471	10.1488	6.04083	3.83321	12.9846	16.3352	18.5802	12.6954	12.1155	9.9347
ENSMUSG00000054793.8	Cadm4	-1.13529	8.73919e-21	1.38444e-19	54.2487	42.0333	53.1984	56.4363	74.2347	46.2134	141.809	123.078	177.921	144.443	198.928	104.64
ENSMUSG00000037822.12	Smim14	-1.13514	1.02999e-05	5.19092e-05	2.61488	1.13732	3.1311	3.64397	4.07448	1.87193	7.28433	7.29593	9.39008	5.21963	10.5227	5.73073
ENSMUSG00000097333.7	Zfp87	-1.13512	0.000364452	0.00146478	1.10256	0.683958	3.45819	5.84067	5.35769	3.4405	8.01781	7.71413	11.9636	8.03159	10.1749	5.08842
ENSMUSG00000047843.16	Bri3	-1.13313	2.3697e-17	3.12374e-16	8.23903	9.07865	18.7139	21.8754	27.6023	13.4206	39.9364	39.7376	31.2795	38.6724	64.6131	38.1376
ENSMUSG00000029478.16	Ncor2	-1.13297	1.00292e-29	2.39133e-28	27.4518	27.1077	34.5518	33.4444	39.3103	28.5101	86.1006	76.9649	105.97	77.6187	101.399	61.2115
ENSMUSG00000041483.14	Zfp281	-1.1316	0.00283644	0.00953068	6.17054	2.48676	7.80928	10.1878	9.75416	6.57547	16.3946	15.6612	20.6755	13.595	19.8806	13.4074
ENSMUSG00000040859.14	Bsdc1	-1.13154	9.92963e-18	1.33843e-16	5.92407	3.97742	5.32686	9.23516	14.322	3.89138	30.2769	27.7491	30.1039	22.5073	31.6157	13.3456
ENSMUSG00000067995.4	Gtf2f2	-1.13139	6.37684e-10	4.96831e-09	8.99266	4.7917	9.50948	18.4444	19.739	7.28432	29.2328	23.5395	33.3585	25.3838	36.7796	23.4168
ENSMUSG00000074480.4	Mex3a	-1.12952	3.58997e-26	7.48118e-25	57.481	25.0705	63.9314	81.7796	80.971	42.125	148.942	132.426	179.513	139.576	192.933	104.492
ENSMUSG00000038936.13	Sccpdh	-1.12852	0.000864539	0.00326111	1.43055	0.882445	7.34607	7.94219	12.5513	2.43644	14.7546	12.0708	18.1302	12.7673	23.8264	11.2453
ENSMUSG00000055629.5	B4galnt4	-1.1275	3.56087e-05	0.000167919	14.003	3.22271	12.0423	15.3862	15.938	11.8412	28.9184	30.1539	31.9686	26.6663	34.1542	18.8633
ENSMUSG00000078154.3	Gm12184	-1.12744	4.67865e-30	1.12825e-28	41.8881	23.1819	37.7529	50.9244	53.8005	29.1864	89.7305	91.3775	117.157	87.4986	141.653	79.0065
ENSMUSG00000009772.15	Nuak2	-1.12672	8.44278e-06	4.30898e-05	4.75421	1.96765	3.03661	4.56412	5.381	3.90013	8.22813	8.15142	10.6488	9.02392	13.9199	7.50805
ENSMUSG00000042208.15	0610010F05Rik	-1.12617	3.96106e-07	2.3678e-06	4.83069	1.57418	6.04687	6.34735	8.17628	3.01581	13.5052	10.3215	12.6976	11.8396	13.6327	10.1271
ENSMUSG00000021357.14	Exoc2	-1.12426	1.23912e-25	2.52578e-24	7.72512	3.0975	7.40772	9.74772	9.35916	5.48726	20.4021	16.2196	19.1291	15.9996	23.307	13.2296
ENSMUSG00000037017.15	Zscan21	-1.12423	1.5113e-29	3.57786e-28	15.9913	8.40551	18.1199	28.2363	27.6556	13.779	48.5887	48.8448	54.2907	48.6572	62.304	36.6723
ENSMUSG00000057894.10	Zfp329	-1.12423	0.000310043	0.00126264	7.87094	3.55977	6.20745	8.32167	7.08007	3.05901	12.6321	11.2806	15.8583	13.4702	12.4894	7.64445
ENSMUSG00000099881.1	2810013P06Rik	-1.12177	3.6727e-06	1.96566e-05	3.2414	3.76909	4.17208	4.63694	2.85974	2.14321	10.8953	8.80817	12.7729	9.15024	9.58378	6.80569
ENSMUSG00000063488.6	Zkscan7	-1.12149	0.00399521	0.0129991	2.24497	0.744197	0.874248	2.5434	2.71688	0.482603	4.03245	2.52819	4.67478	4.3008	4.28401	1.91975
ENSMUSG00000052364.4	B630019K06Rik	-1.12092	0.00119077	0.00435981	2.05845	0.157034	1.53893	1.77581	1.5744	1.70496	4.77049	3.63633	4.22638	2.92472	4.36122	2.49198
ENSMUSG00000007476.18	Lrrc8a	-1.1196	4.8874e-11	4.17164e-10	7.93104	3.45033	8.78885	12.6257	10.6234	7.49596	23.3341	19.7052	24.7762	16.4466	25.8189	15.7384
ENSMUSG00000034880.7	Mrpl34	-1.11875	0.00109057	0.00402516	13.5489	1.91294	19.0016	26.6528	33.086	20.4817	41.0859	43.8915	53.8589	40.683	61.7987	36.5183
ENSMUSG00000052656.12	Rnf103	-1.1171	6.43181e-35	1.85394e-33	6.35819	3.86566	5.74116	7.24472	8.15181	4.53952	13.4442	14.8265	19.399	13.2972	19.7808	11.0909
ENSMUSG00000032383.7	Ppib	-1.11703	1.3894e-22	2.43057e-21	75.7604	35.3887	60.5734	78.2828	76.1591	70.4465	144.842	140.974	171.899	132.882	234.918	125.004
ENSMUSG00000047342.17	Zfp286	-1.11695	8.29848e-07	4.78991e-06	1.45697	0.422639	4.45821	2.78352	4.24746	5.05731	9.82935	9.56975	12.1022	7.32071	12.9887	8.46523
ENSMUSG00000032846.10	Zswim6	-1.11651	3.54911e-07	2.13413e-06	1.83621	1.1682	2.90015	4.86622	5.0897	1.80738	10.4859	9.94579	11.575	8.44213	11.6607	5.90057
ENSMUSG00000021743.6	Fezf2	-1.11642	5.99871e-15	6.66749e-14	21.8077	6.89357	18.3874	27.3551	25.3324	14.2335	44.3736	38.3844	63.445	47.5812	62.0487	37.8096
ENSMUSG00000061143.15	Maml3	-1.11518	7.74937e-10	5.99561e-09	3.02742	1.5089	2.91227	2.72214	3.93364	2.31351	6.22546	7.14851	7.67593	5.51262	10.1532	5.49775
ENSMUSG00000052794.13	1700030K09Rik	-1.11288	0.000180811	0.000764382	5.62844	4.9172	4.11236	6.40811	4.33969	2.96023	8.85369	10.0274	8.29894	7.69984	9.04324	5.38266
ENSMUSG00000029131.14	Dnajb6	-1.1126	0.000100161	0.000441524	20.7858	8.12069	11.191	14.9475	12.2893	4.5058	55.467	50.871	35.82	22.6855	35.5438	55.0265
ENSMUSG00000038342.15	Mlxip	-1.11241	6.44722e-06	3.33947e-05	16.5086	3.32097	7.93911	9.05512	7.9876	3.83645	13.4045	11.7078	17.8474	14.0104	15.4893	9.25458
ENSMUSG00000008734.9	Gprc5b	-1.11084	2.11297e-12	1.99e-11	12.6549	9.76321	9.91063	15.6462	15.3265	7.4574	33.2058	30.6852	31.0105	27.8917	37.4128	24.7529
ENSMUSG00000056895.4	H2bu2	-1.1108	3.40552e-07	2.05415e-06	31.5017	42.9721	39.8202	41.9403	60.2399	27.7827	103.254	95.4558	135.445	90.4647	167.313	81.4612
ENSMUSG00000029729.12	Zkscan1	-1.1104	1.24625e-19	1.84399e-18	12.8759	6.5072	12.452	15.4707	16.458	6.75784	32.3457	29.4029	32.5659	25.5925	34.9006	21.966
ENSMUSG00000034973.16	Dop1a	-1.10909	2.56762e-12	2.40652e-11	1.475	1.75172	3.12278	8.16165	3.38213	1.03748	8.48764	7.95414	8.60177	12.2332	7.09502	3.47007
ENSMUSG00000044098.14	Rsbn1	-1.10906	2.71051e-14	2.89671e-13	4.51858	4.04428	6.84459	7.56446	8.96413	4.72066	15.1271	17.8107	21.2984	12.012	15.9479	11.5087
ENSMUSG00000009585.18	Apobec3	-1.109	1.41994e-06	7.98359e-06	0.599532	0.550255	1.22019	3.81596	1.8741	0.754123	4.94589	7.9828	4.94419	4.56529	6.82338	2.82011
ENSMUSG00000038055.12	Dexi	-1.10826	1.64179e-05	8.08037e-05	1.60215	1.39408	8.91492	11.8645	11.0049	6.03047	17.0762	17.3502	25.7266	17.6571	29.6007	11.6982
ENSMUSG00000040687.16	Madd	-1.10784	3.00112e-18	4.15823e-17	12.0883	2.36419	5.47032	9.18422	6.70492	10.5635	19.4317	19.9042	22.503	18.6915	22.11	12.7307
ENSMUSG00000108348.2	Gm42372	-1.10671	9.67896e-07	5.54418e-06	1.10039	0.519698	1.80703	1.42997	1.93565	1.11271	2.42498	2.24395	4.56734	2.91575	5.55521	2.3213
ENSMUSG00000018765.5	Fxr2	-1.10542	9.2384e-61	5.69922e-59	46.5671	23.6386	44.1808	55.9036	53.9393	30.6048	103.867	100.068	118.406	103.724	127.794	77.9938
ENSMUSG00000022558.16	Mroh1	-1.10467	1.1844e-05	5.92304e-05	1.12119	1.39513	1.30654	1.75928	1.72962	3.80132	7.97229	5.45038	7.96782	4.16824	8.32611	2.87705
ENSMUSG00000028447.11	Dctn3	-1.10438	2.29312e-12	2.15531e-11	16.2509	7.0877	18.2375	24.4075	27.4476	19.572	43.0184	45.0473	52.7914	42.3045	64.6188	38.98
ENSMUSG00000033722.9	BC034090	-1.10277	0.00457864	0.0147085	1.12223	1.2786	1.36509	0.690021	1.64388	1.56078	4.74463	6.90958	5.05568	4.22232	6.24236	2.89277
[truncated: 6,620 more rows]

## Sheet: DEGs_in_IPCs
Gene ID	Gene Name	baseMean	log2FoldChange	lfcSE	stat	pvalue	padj
ENSMUSG00000092232.1	Gm20521	15.666	-22.5774	3.00513	-7.51296	5.78035e-14	2.04694e-10
ENSMUSG00000032291.8	Crabp1	12.9676	-4.78676	1.05067	-4.55592	5.21556e-06	0.00249585
ENSMUSG00000080463.1	Gm22489	9.99389	-4.06119	1.05369	-3.85427	0.000116076	0.028154
ENSMUSG00000094446.1	Gm6344	38.589	-3.41195	1.31556	-2.59353	0.00949962	0.343968
ENSMUSG00000097785.2	B230217O12Rik	9.49628	-2.73827	1.05468	-2.5963	0.00942344	0.342802
ENSMUSG00000103037.1	Pcdhgb1	1222.95	-2.62024	0.699499	-3.74588	0.000179763	0.0374457
ENSMUSG00000081476.1	Itpa-ps1	93.7975	-2.43745	0.730521	-3.33659	0.000848134	0.102857
ENSMUSG00000050550.7	Gm11868	30.8095	-2.37494	0.767346	-3.095	0.00196811	0.162838
ENSMUSG00000047343.4	Mettl21c	24.9346	-2.33465	0.635322	-3.67475	0.000238082	0.0458205
ENSMUSG00000055691.5	Gja6	12.661	-2.22427	0.837773	-2.65498	0.00793138	0.310046
ENSMUSG00000094497.1	Gm8210	491.887	-2.18693	0.694334	-3.14968	0.0016345	0.149177
ENSMUSG00000107489.1	Gm18325	13.0204	-2.1562	0.743072	-2.90174	0.00371095	0.215304
ENSMUSG00000079671.8	2610203C22Rik	17.0074	-1.95943	0.738446	-2.65345	0.00796742	0.310046
ENSMUSG00000114493.2	Gm47071	40.4655	-1.93579	0.657182	-2.94559	0.00322343	0.20239
ENSMUSG00000084869.1	Gm13063	15.2333	-1.86429	0.700515	-2.66132	0.00778351	0.306937
ENSMUSG00000097484.1	Gm26807	8.53669	-1.83805	0.669057	-2.74723	0.00601016	0.274268
ENSMUSG00000057132.16	Rpgrip1	23.6785	-1.83753	0.526535	-3.48986	0.000483281	0.0745879
ENSMUSG00000036381.13	P2ry14	31.5522	-1.81418	0.50454	-3.59572	0.0003235	0.057279
ENSMUSG00000089900.2	Tbc1d22bos	14.0399	-1.80527	0.550991	-3.27641	0.00105134	0.117156
ENSMUSG00000040511.14	Pvr	13.8058	-1.76247	0.576477	-3.05732	0.00223329	0.174197
ENSMUSG00000083833.4	Gm13841	583.883	-1.7537	0.580468	-3.02119	0.00251787	0.180491
ENSMUSG00000103013.1	Gm37503	11.188	-1.69496	0.56764	-2.98597	0.00282678	0.190308
ENSMUSG00000104252.5	Pcdha4	26.3041	-1.68397	0.623262	-2.70187	0.00689497	0.288895
ENSMUSG00000032348.6	Gsta4	74.8859	-1.658	0.506602	-3.27278	0.00106494	0.117268
ENSMUSG00000106500.1	Gm42540	23.2958	-1.63492	0.469462	-3.48254	0.000496689	0.0745879
ENSMUSG00000106715.3	Tmem265	25.8693	-1.61706	0.543495	-2.97529	0.0029271	0.193386
ENSMUSG00000099039.1	Gm27928	30.3298	-1.59754	0.528754	-3.02133	0.00251665	0.180491
ENSMUSG00000102440.1	Pcdhga9	1127.88	-1.55933	0.564694	-2.76136	0.00575608	0.270337
ENSMUSG00000046311.13	Zfp62	976.903	-1.54152	0.451487	-3.41433	0.000639399	0.0870861
ENSMUSG00000059058.7	Tma7-ps	133.2	-1.5263	0.451373	-3.38147	0.000720991	0.0931816
ENSMUSG00000097276.1	4930525G20Rik	23.1952	-1.49499	0.455071	-3.28519	0.00101915	0.114937
ENSMUSG00000082420.2	Gm6517	18.1953	-1.4913	0.425091	-3.50819	0.000451158	0.0719659
ENSMUSG00000109775.1	Gm45297	31.3822	-1.47759	0.523149	-2.82442	0.0047367	0.245947
ENSMUSG00000110181.1	Gm45508	14.5523	-1.44807	0.525092	-2.75774	0.0058202	0.271191
ENSMUSG00000050350.8	Gpr18	23.337	-1.44304	0.432238	-3.33854	0.000842212	0.102843
ENSMUSG00000087352.1	Gm12999	23.6395	-1.38466	0.505405	-2.73971	0.00614928	0.278497
ENSMUSG00000063689.4	H2ac21	25.7273	-1.36999	0.459875	-2.97905	0.0028914	0.192609
ENSMUSG00000103227.1	Gm37733	33.2797	-1.36412	0.395367	-3.45025	0.000560059	0.0780819
ENSMUSG00000116627.1	Gm30124	34.2374	-1.35059	0.498258	-2.71062	0.0067158	0.286824
ENSMUSG00000044681.19	Cnpy1	41.2974	-1.34014	0.363299	-3.68882	0.0002253	0.0448221
ENSMUSG00000102147.1	Gm38055	58.7204	-1.33306	0.440886	-3.02359	0.00249792	0.180491
ENSMUSG00000103563.1	8030445P17Rik	17.5132	-1.32321	0.507309	-2.60829	0.0090997	0.337776
ENSMUSG00000026480.12	Ncf2	32.444	-1.30027	0.301932	-4.30651	1.65849e-05	0.00638374
ENSMUSG00000102784.1	Gm38251	26.6293	-1.29611	0.409455	-3.16544	0.00154846	0.146829
ENSMUSG00000097125.2	Gm26885	18.9346	-1.29304	0.40578	-3.18656	0.00143976	0.141624
ENSMUSG00000106749.1	Gm43281	39.9242	-1.28651	0.363352	-3.54067	0.000399107	0.0654313
ENSMUSG00000091561.3	Gm6665	17.4746	-1.26592	0.459353	-2.75588	0.00585342	0.27201
ENSMUSG00000106385.1	Gm42943	63.981	-1.25176	0.447429	-2.79767	0.0051473	0.258181
ENSMUSG00000078881.10	Gm14434	51.2839	-1.23577	0.465723	-2.65345	0.00796739	0.310046
ENSMUSG00000104280.1	Rps2-ps11	32.5771	-1.2213	0.400337	-3.05069	0.00228315	0.17653
ENSMUSG00000085440.1	Sorbs2os	92.2913	-1.21819	0.301845	-4.0358	5.4417e-05	0.0166122
ENSMUSG00000112142.1	Gm47022	40.9318	-1.21452	0.470921	-2.57904	0.00990761	0.350148
ENSMUSG00000103047.1	Gm37310	28.1622	-1.2124	0.440276	-2.75373	0.00589209	0.27239
ENSMUSG00000102225.1	Gm37983	49.8009	-1.17605	0.408719	-2.8774	0.00400966	0.223255
ENSMUSG00000086842.2	Gm15681	93.1933	-1.17217	0.240151	-4.88099	1.05555e-06	0.000644465
ENSMUSG00000108214.1	Gm43982	41.3679	-1.16157	0.443296	-2.6203	0.00878529	0.328863
ENSMUSG00000081805.1	Gm14335	28.2506	-1.15064	0.367333	-3.13242	0.00173375	0.15426
ENSMUSG00000089651.1	Gm16353	21.0208	-1.13954	0.411701	-2.76788	0.00564228	0.270071
ENSMUSG00000079101.3	Esd-ps	15.3192	-1.13734	0.412823	-2.75504	0.00586851	0.27201
ENSMUSG00000084821.1	Gm15880	25.3247	-1.11348	0.414535	-2.68609	0.00722927	0.297678
ENSMUSG00000113634.1	Gm36756	46.2643	-1.10996	0.375305	-2.9575	0.00310146	0.195807
ENSMUSG00000089706.7	B230216N24Rik	153.242	-1.10036	0.267428	-4.11461	3.87831e-05	0.0132057
ENSMUSG00000113984.1	Gm48890	36.0807	-1.08391	0.360214	-3.00906	0.00262056	0.182676
ENSMUSG00000114267.1	Gm48600	25.6229	-1.08139	0.404799	-2.67144	0.00755274	0.303599
ENSMUSG00000092183.1	4930515G01Rik	33.0727	-1.07997	0.397742	-2.71524	0.00662268	0.286702
ENSMUSG00000054426.11	A930005H10Rik	40.2418	-1.06829	0.413336	-2.58456	0.00975031	0.348999
ENSMUSG00000104597.1	B230334C09Rik	118.21	-1.06529	0.337343	-3.15787	0.00158924	0.147102
ENSMUSG00000104626.1	Gm42675	33.3191	-1.06012	0.371626	-2.85266	0.00433552	0.234754
ENSMUSG00000102494.1	Gm36988	35.0263	-1.04703	0.393359	-2.66177	0.00777314	0.306937
ENSMUSG00000118243.1	Gm50203	23.8622	-1.04568	0.352738	-2.96446	0.00303217	0.195281
ENSMUSG00000114934.1	Gm48342	41.3751	-1.04078	0.328979	-3.16367	0.00155791	0.146829
ENSMUSG00000099373.1	Gm19667	54.234	-1.03724	0.398211	-2.60475	0.00919426	0.339365
ENSMUSG00000104140.1	Gm37140	123.657	-1.03688	0.31322	-3.3104	0.000931622	0.10924
ENSMUSG00000105728.1	Gm42819	26.2925	-1.01963	0.377723	-2.6994	0.00694643	0.288895
ENSMUSG00000102863.1	Gm37639	34.5457	-1.01245	0.326721	-3.09881	0.00194299	0.162211
ENSMUSG00000035686.8	Thrsp	31.7192	-1.00826	0.314024	-3.21076	0.00132384	0.134712
ENSMUSG00000110263.1	Gm45652	331.497	-1.00652	0.336325	-2.99271	0.00276517	0.188075
ENSMUSG00000106241.1	Gm43143	46.0367	-1.00443	0.331144	-3.03322	0.00241956	0.17707
ENSMUSG00000110142.1	Gm45872	35.6488	-1.00384	0.362697	-2.76769	0.00564543	0.270071
ENSMUSG00000047807.10	9330154K18Rik	43.5554	-0.986487	0.306643	-3.21706	0.00129512	0.133322
ENSMUSG00000057378.15	Ryr3	110.404	-0.981631	0.252742	-3.88392	0.000102786	0.0261866
ENSMUSG00000054385.14	Ceacam2	35.1114	-0.977353	0.334698	-2.9201	0.00349916	0.210338
ENSMUSG00000113918.1	Gm6566	31.7414	-0.945659	0.328326	-2.88024	0.00397369	0.223107
ENSMUSG00000109638.1	Gm45630	62.6541	-0.927961	0.282101	-3.28946	0.00100381	0.114616
ENSMUSG00000102194.1	Gm38169	34.8406	-0.918841	0.324505	-2.83152	0.00463275	0.242685
ENSMUSG00000110751.1	C230053D17Rik	85.6185	-0.913486	0.333167	-2.74182	0.00610992	0.278103
ENSMUSG00000114310.1	Gm48602	48.9561	-0.906178	0.313019	-2.89496	0.00379209	0.218706
ENSMUSG00000073067.10	9130019P16Rik	53.8984	-0.905588	0.308195	-2.93836	0.00329951	0.204144
ENSMUSG00000117895.1	Gm50368	49.9647	-0.901842	0.336975	-2.67629	0.00744422	0.30093
ENSMUSG00000113003.1	Gm47138	72.9557	-0.895101	0.344089	-2.60137	0.00928535	0.340386
ENSMUSG00000103049.1	Gm37311	299.562	-0.883258	0.267356	-3.30368	0.000954241	0.110869
ENSMUSG00000103085.1	Gm38120	92.5481	-0.881236	0.276949	-3.18194	0.0014629	0.142094
ENSMUSG00000075576.12	Gm12359	45.3935	-0.873765	0.31248	-2.79623	0.00517025	0.2586
ENSMUSG00000102594.1	Gm38381	226.942	-0.867624	0.246216	-3.52383	0.000425364	0.0684682
ENSMUSG00000110863.1	Gm34655	49.0329	-0.866701	0.250321	-3.46235	0.000535472	0.0758486
ENSMUSG00000104886.1	Gm43000	78.6938	-0.851235	0.264153	-3.22251	0.00127073	0.131576
ENSMUSG00000106384.1	Gm43188	177.471	-0.844065	0.286687	-2.94421	0.00323785	0.202577
ENSMUSG00000102496.1	Gm36989	199.541	-0.842344	0.219167	-3.8434	0.000121344	0.0282699
ENSMUSG00000102097.1	A930006L05Rik	75.6374	-0.840734	0.324852	-2.58805	0.00965197	0.347353
ENSMUSG00000021418.15	Rpp40	64.39	-0.834475	0.253812	-3.28777	0.00100984	0.114616
ENSMUSG00000102749.1	Gm37598	59.3318	-0.832022	0.31183	-2.66819	0.0076261	0.305488
ENSMUSG00000111918.1	Gm47624	107.089	-0.830342	0.231563	-3.58581	0.000336034	0.0583316
ENSMUSG00000052479.5	A330008L17Rik	138.881	-0.827508	0.260631	-3.17502	0.00149829	0.144178
ENSMUSG00000097997.1	Gm27017	55.3334	-0.81332	0.271479	-2.99589	0.00273645	0.187577
ENSMUSG00000109648.1	Svet1	454.856	-0.813282	0.275046	-2.9569	0.00310752	0.195807
ENSMUSG00000018554.13	Ybx2	89.67	-0.812859	0.262865	-3.09231	0.00198605	0.163393
ENSMUSG00000113427.1	Gm46378	60.9222	-0.799914	0.307943	-2.5976	0.00938772	0.342802
ENSMUSG00000102856.1	Gm37084	207.534	-0.799799	0.259266	-3.08485	0.00203652	0.166169
ENSMUSG00000114584.1	Gm47694	104.659	-0.796519	0.298206	-2.67104	0.00756169	0.303599
ENSMUSG00000084911.1	Gm16185	248.201	-0.778081	0.256424	-3.03435	0.00241052	0.17707
ENSMUSG00000103098.1	Gm37559	45.3732	-0.77739	0.262333	-2.96338	0.00304286	0.195281
ENSMUSG00000024742.15	Fen1	776.804	-0.775342	0.246551	-3.14475	0.0016623	0.149651
ENSMUSG00000106320.1	Gm42992	531.423	-0.745047	0.261488	-2.84926	0.00438205	0.23655
ENSMUSG00000052188.6	Gm14964	59.1681	-0.744612	0.253311	-2.93952	0.00328722	0.204144
ENSMUSG00000116626.1	Gm49705	82.7328	-0.73746	0.236643	-3.11633	0.00183114	0.158838
ENSMUSG00000097891.1	Gm3650	75.1011	-0.734906	0.278463	-2.63915	0.00831131	0.318528
ENSMUSG00000073779.7	Lrp8os2	186.971	-0.724096	0.233034	-3.10725	0.00188838	0.159979
ENSMUSG00000087412.4	Gm15501	625.124	-0.720908	0.235163	-3.06557	0.00217254	0.172628
ENSMUSG00000103509.1	Gm38372	338.593	-0.713455	0.158262	-4.50805	6.54267e-06	0.00297037
ENSMUSG00000113020.1	Gm48063	110.867	-0.710189	0.227809	-3.11748	0.00182404	0.158838
ENSMUSG00000102415.1	A430110C17Rik	99.8869	-0.709586	0.233943	-3.03315	0.00242013	0.17707
ENSMUSG00000115667.1	Gm10389	187.869	-0.679132	0.195648	-3.4712	0.000518147	0.0745879
ENSMUSG00000027942.17	4933434E20Rik	521.987	-0.678672	0.223074	-3.04236	0.00234733	0.17707
ENSMUSG00000107362.1	Gm40309	107.983	-0.678661	0.232181	-2.92299	0.00346692	0.210338
ENSMUSG00000109429.1	Gm45223	253.69	-0.677017	0.230561	-2.93639	0.0033206	0.204144
ENSMUSG00000041679.9	Lrrc29	57.5232	-0.668995	0.231881	-2.88508	0.00391311	0.222905
ENSMUSG00000031503.13	Col4a2	145.101	-0.667353	0.254008	-2.62729	0.00860673	0.325621
ENSMUSG00000082045.4	Gm11585	113.108	-0.658091	0.252601	-2.60525	0.00918062	0.339365
ENSMUSG00000103869.1	Gm37420	278.604	-0.656626	0.191296	-3.4325	0.000598038	0.0820842
ENSMUSG00000055553.16	Kxd1	664.522	-0.643762	0.234124	-2.74966	0.00596564	0.274268
ENSMUSG00000103851.1	Gm37606	607.712	-0.638254	0.17336	-3.68168	0.000231703	0.0455838
ENSMUSG00000116305.1	Lncppara	345.631	-0.626974	0.216656	-2.89387	0.00380527	0.218753
ENSMUSG00000030310.10	Slc6a1	627.895	-0.62492	0.18576	-3.36413	0.000767867	0.0971133
ENSMUSG00000040813.16	Tex264	186.105	-0.620651	0.195123	-3.18082	0.00146861	0.142094
ENSMUSG00000110317.1	Gm45250	104.061	-0.620315	0.234112	-2.64965	0.00805759	0.311502
ENSMUSG00000105382.1	Gm43339	106.408	-0.602845	0.231564	-2.60336	0.00923148	0.339365
ENSMUSG00000097589.9	Dleu2	903.429	-0.599401	0.161987	-3.7003	0.000215342	0.0436014
ENSMUSG00000109390.1	Gm45718	126.725	-0.594291	0.206384	-2.87954	0.00398259	0.223107
ENSMUSG00000049191.12	Rtl5	1899.63	-0.594215	0.196002	-3.03167	0.00243201	0.177206
ENSMUSG00000103081.2	Pcdhgb8	277.821	-0.582019	0.224867	-2.58828	0.00964576	0.347353
ENSMUSG00000022883.11	Robo1	2282.9	0.58217	0.190018	3.06377	0.00218569	0.172628
ENSMUSG00000028414.17	Fktn	931.122	0.592695	0.171908	3.44774	0.000565299	0.0781968
ENSMUSG00000068735.14	Trp53i11	3183.76	0.594145	0.194849	3.04926	0.00229406	0.176603
ENSMUSG00000019947.10	Arid5b	202.41	0.594425	0.195842	3.03522	0.00240358	0.17707
ENSMUSG00000032076.20	Cadm1	1008.18	0.596104	0.104392	5.71023	1.12823e-08	1.24853e-05
ENSMUSG00000044252.18	Osbpl1a	321.364	0.609851	0.207763	2.93532	0.00333208	0.204144
ENSMUSG00000021540.16	Smad5	4501.82	0.614152	0.151394	4.05665	4.97808e-05	0.0155655
ENSMUSG00000039577.17	Nphp4	169.092	0.622851	0.210191	2.96326	0.00304402	0.195281
ENSMUSG00000042372.5	Dmrt3	691.202	0.630119	0.185946	3.38873	0.00070218	0.0914176
ENSMUSG00000095590.1	Gm24305	120.876	0.633836	0.241596	2.62354	0.00870217	0.327135
ENSMUSG00000096214.1	Gm22634	280.35	0.639947	0.230922	2.77126	0.0055839	0.269133
ENSMUSG00000027276.7	Jag1	126.3	0.646257	0.174725	3.69871	0.000216702	0.0436014
ENSMUSG00000024985.20	Tcf7l2	109.487	0.649338	0.20963	3.09754	0.00195136	0.162211
ENSMUSG00000094826.1	Gm23804	265.992	0.652367	0.240876	2.70831	0.00676261	0.286824
ENSMUSG00000010476.14	Ebf3	1236.84	0.654788	0.156494	4.1841	2.86294e-05	0.00993945
ENSMUSG00000095969.1	Rnu1a1	150.336	0.657842	0.23585	2.78924	0.00528323	0.262766
ENSMUSG00000030862.13	Cpxm2	461.786	0.662874	0.169904	3.90148	9.56079e-05	0.025649
ENSMUSG00000096206.1	Gm22317	165.313	0.667358	0.196147	3.40234	0.000668117	0.0882812
ENSMUSG00000039542.16	Ncam1	4404.8	0.675902	0.152255	4.43928	9.026e-06	0.00371661
ENSMUSG00000087095.2	Emx2os	257.657	0.686618	0.225721	3.04189	0.00235097	0.17707
ENSMUSG00000005089.15	Slc1a2	1069.24	0.688121	0.193455	3.55701	0.000375099	0.0628551
ENSMUSG00000035206.10	Sppl2b	422.746	0.691295	0.169862	4.06975	4.70646e-05	0.0152858
ENSMUSG00000000605.9	Clcn4	2349.8	0.692723	0.12944	5.35171	8.71273e-08	8.11935e-05
ENSMUSG00000022054.11	Nefm	209.268	0.698731	0.210416	3.32071	0.000897892	0.106698
ENSMUSG00000025020.11	Slit1	4101.29	0.717662	0.118025	6.08058	1.19745e-09	1.76684e-06
ENSMUSG00000051652.4	Lrrc3	45.6323	0.721717	0.270631	2.66679	0.00765785	0.305488
ENSMUSG00000016179.11	Camk1g	124.093	0.724722	0.238241	3.04197	0.00235035	0.17707
ENSMUSG00000061838.7	Suclg2	245.415	0.726526	0.137409	5.28732	1.24121e-07	9.98947e-05
ENSMUSG00000036111.8	Lmo1	521.24	0.729919	0.151628	4.8139	1.48016e-06	0.000818994
ENSMUSG00000027938.11	Creb3l4	59.1673	0.753664	0.277417	2.71671	0.00659334	0.286702
ENSMUSG00000073755.4	5730409E04Rik	185.084	0.75477	0.25469	2.96348	0.00304178	0.195281
ENSMUSG00000048915.12	Efna5	297.75	0.759241	0.120836	6.28322	3.31641e-10	5.33821e-07
ENSMUSG00000044912.11	Syt16	106.108	0.768982	0.221383	3.47353	0.000513653	0.0745879
ENSMUSG00000028266.17	Lmo4	755.272	0.776346	0.190857	4.06769	4.74821e-05	0.0152858
ENSMUSG00000030226.12	Lmo3	540.073	0.784215	0.251907	3.11311	0.00185126	0.158838
ENSMUSG00000008540.11	Mgst1	87.081	0.793902	0.256824	3.09123	0.00199327	0.163393
ENSMUSG00000035370.9	Gm49322	166.526	0.820199	0.29728	2.75901	0.00579763	0.270852
ENSMUSG00000059991.7	Nptx2	299.665	0.822081	0.154794	5.31081	1.09138e-07	9.66198e-05
ENSMUSG00000096659.1	Gm25679	142.914	0.825553	0.208186	3.96546	7.32539e-05	0.0205878
ENSMUSG00000053519.17	Kcnip1	186.71	0.83105	0.259088	3.20759	0.0013385	0.135426
ENSMUSG00000061353.11	Cxcl12	821.249	0.832846	0.226548	3.67624	0.000236696	0.0458205
ENSMUSG00000028207.18	Asph	269.789	0.835743	0.309126	2.70356	0.00686002	0.288895
ENSMUSG00000039126.10	Prune2	177.952	0.846249	0.215339	3.92986	8.49967e-05	0.0231531
ENSMUSG00000074785.5	Plxnc1	160.836	0.858497	0.214067	4.01041	6.06129e-05	0.0178869
ENSMUSG00000041272.11	Tox	540.844	0.871494	0.259551	3.3577	0.000785949	0.0986952
ENSMUSG00000046447.3	Camk2n1	539.098	0.889114	0.230649	3.85483	0.000115809	0.028154
ENSMUSG00000038872.10	Zfhx3	445.72	0.890089	0.228377	3.89745	9.72096e-05	0.0256895
ENSMUSG00000010175.13	Prox1	1146.25	0.89025	0.140722	6.32629	2.51127e-10	4.44645e-07
ENSMUSG00000019647.16	Sema6a	346.499	0.892175	0.194664	4.58316	4.58012e-06	0.00225266
ENSMUSG00000032402.12	Smad3	289.269	0.897667	0.14004	6.4101	1.45428e-10	3.21869e-07
ENSMUSG00000034684.12	Sema3f	122.045	0.904015	0.2488	3.6335	0.000279602	0.051569
ENSMUSG00000024642.17	Tle4	649.084	0.904706	0.165424	5.46901	4.52548e-08	4.45157e-05
ENSMUSG00000025128.7	Bhlhe22	1504.93	0.912376	0.124149	7.34901	1.99678e-13	5.89249e-10
ENSMUSG00000031561.16	Tenm3	4472.48	0.919828	0.310191	2.96536	0.00302331	0.195281
ENSMUSG00000003469.9	Phyhip	78.6101	0.926033	0.27176	3.40754	0.00065551	0.0874742
ENSMUSG00000057098.14	Ebf1	107.131	0.92615	0.238565	3.88217	0.000103528	0.0261866
ENSMUSG00000041362.17	Shtn1	208.839	0.955627	0.194112	4.92306	8.51992e-07	0.000546941
ENSMUSG00000079022.10	Col22a1	393.012	0.97217	0.279077	3.48351	0.000494878	0.0745879
ENSMUSG00000030283.7	St8sia1	163.236	0.998088	0.242911	4.10887	3.97598e-05	0.0132828
ENSMUSG00000024043.13	Arhgap28	44.1654	1.01504	0.336873	3.01311	0.00258583	0.181702
ENSMUSG00000042476.12	Abcb4	35.2791	1.02477	0.384862	2.6627	0.0077517	0.306937
ENSMUSG00000078887.10	Gm6710	75.2625	1.06391	0.388497	2.73852	0.00617168	0.278765
ENSMUSG00000026837.16	Col5a1	95.265	1.06917	0.318695	3.35483	0.000794127	0.0990198
ENSMUSG00000030223.14	Ptpro	266.649	1.09121	0.245245	4.44948	8.60766e-06	0.00362874
ENSMUSG00000028358.15	Zfp618	872.362	1.10007	0.326715	3.36706	0.000759754	0.0967784
ENSMUSG00000093815.1	Gm26444	630.614	1.10915	0.360239	3.07893	0.00207747	0.166527
ENSMUSG00000086296.2	D030055H07Rik	96.5198	1.12484	0.239109	4.70431	2.54726e-06	0.00132652
ENSMUSG00000046182.8	Gsg1l	81.5179	1.1659	0.376076	3.10017	0.00193411	0.162211
ENSMUSG00000075324.13	Fign	182.814	1.18831	0.230114	5.16398	2.41754e-07	0.000178354
ENSMUSG00000025582.4	Nptx1	126.191	1.20646	0.339727	3.55128	0.000383368	0.0634385
ENSMUSG00000064387.1	Snora73a	59.1975	1.24702	0.441087	2.82715	0.00469643	0.244751
ENSMUSG00000039830.9	Olig2	62.4248	1.2733	0.327578	3.88702	0.000101483	0.0261866
ENSMUSG00000085555.9	2610035F20Rik	30.2761	1.27524	0.394812	3.22998	0.00123799	0.129703
ENSMUSG00000107810.1	Gm18609	30.5778	1.28045	0.495872	2.58223	0.00981645	0.349016
ENSMUSG00000008658.16	Rbfox1	122.427	1.28355	0.412656	3.11045	0.00186801	0.159014
ENSMUSG00000006800.14	Sulf2	170.659	1.30229	0.236122	5.51535	3.48095e-08	3.62552e-05
ENSMUSG00000044337.5	Ackr3	53.2077	1.31038	0.416752	3.14427	0.00166504	0.149651
ENSMUSG00000041992.9	Rapgef5	262.365	1.35511	0.169671	7.98669	1.38607e-15	8.18061e-12
ENSMUSG00000029279.15	Brdt	17.1514	1.35774	0.509611	2.66428	0.00771539	0.306297
ENSMUSG00000006586.15	Runx1t1	77.9859	1.37816	0.314179	4.38654	1.1517e-05	0.00463455
ENSMUSG00000061524.8	Zic2	283.481	1.3848	0.152807	9.06241	1.27602e-19	2.25931e-15
ENSMUSG00000037211.12	Spry1	40.5531	1.44376	0.365501	3.95008	7.81267e-05	0.0216142
ENSMUSG00000036718.17	Micall2	132.589	1.46341	0.229266	6.38305	1.73599e-10	3.41527e-07
ENSMUSG00000062209.15	Erbb4	27.6566	1.49645	0.398719	3.75315	0.000174625	0.0372296
ENSMUSG00000021750.16	Fam107a	53.5093	1.5204	0.558722	2.7212	0.00650448	0.286702
ENSMUSG00000104901.1	Gm42692	11.8916	1.55586	0.5168	3.01057	0.00260762	0.182492
ENSMUSG00000058897.18	Col25a1	30.9452	1.55594	0.586809	2.65153	0.00801275	0.310446
ENSMUSG00000021994.15	Wnt5a	255.212	1.58013	0.312002	5.06449	4.0949e-07	0.000278863
ENSMUSG00000104748.1	Gm43592	13.0939	1.60595	0.525172	3.05795	0.00222856	0.174197
ENSMUSG00000039519.6	Cyp7b1	18.3377	1.61097	0.537874	2.99507	0.00274384	0.187577
ENSMUSG00000039081.10	Zfp503	55.7615	1.61773	0.335821	4.81725	1.45553e-06	0.000818994
ENSMUSG00000041703.7	Zic5	155.377	1.83868	0.270881	6.78778	1.13871e-11	2.88028e-08
ENSMUSG00000102222.1	Pcdhga10	138.489	1.84688	0.679697	2.71721	0.00658343	0.286702
ENSMUSG00000024411.11	Aqp4	38.5435	1.85969	0.36206	5.13641	2.8004e-07	0.000198335
ENSMUSG00000049556.5	Lingo1	134.316	1.94013	0.222849	8.70602	3.1473e-18	2.7863e-14
ENSMUSG00000032456.13	Nmnat3	15.3406	2.0234	0.732626	2.76184	0.00574764	0.270337
ENSMUSG00000044770.14	Scml4	31.4134	2.03781	0.443404	4.59585	4.30997e-06	0.00218035
ENSMUSG00000036972.14	Zic4	79.4022	2.1947	0.819726	2.67736	0.00742044	0.30093
ENSMUSG00000099061.1	Gm28050	32.2569	2.45502	0.550025	4.46348	8.064e-06	0.00348247
ENSMUSG00000034384.11	Barhl2	17.1213	2.82532	0.810963	3.48391	0.000494144	0.0745879
ENSMUSG00000029546.12	Uncx	89.8199	3.35202	0.961086	3.48774	0.00048713	0.0745879
ENSMUSG00000118126.1	Gm32341	12.526	3.45524	1.04623	3.30257	0.000958034	0.110869
ENSMUSG00000082725.1	Gm12451	9.82225	3.48447	1.31208	2.65568	0.00791485	0.310046
ENSMUSG00000053025.13	Sv2b	13.2773	3.61135	1.13102	3.19299	0.00140807	0.140854
ENSMUSG00000018698.15	Lhx1	13.9135	7.18557	1.20284	5.97384	2.31738e-09	3.07685e-06

## Sheet: DEGs_in_RGCs
Gene ID	Gene Name	baseMean	log2FoldChange	lfcSE	stat	pvalue	padj
ENSMUSG00000080989.1	Gm14048	66.6005	-24.4393	3.00367	-8.13648	4.06945e-16	8.68949e-12
ENSMUSG00000090467.3	Gm4613	15.1308	-7.57145	2.321	-3.26216	0.00110568	0.165102
ENSMUSG00000092250.1	Gm20467	10.5126	-7.04466	2.44063	-2.88641	0.00389661	0.281096
ENSMUSG00000085276.3	Gm15812	9.41431	-6.8888	2.05048	-3.3596	0.000780542	0.135503
ENSMUSG00000117231.1	Gm41609	9.40554	-6.88394	2.55145	-2.69805	0.0069746	0.363102
ENSMUSG00000082653.1	Gm15897	20.3608	-6.41463	1.94204	-3.30303	0.000956452	0.147994
ENSMUSG00000043621.13	Ubxn10	6.40305	-6.33198	2.02962	-3.11979	0.00180977	0.208919
ENSMUSG00000023393.15	Slc17a9	4.94832	-5.96157	1.99997	-2.98083	0.00287465	0.25576
ENSMUSG00000115357.1	Gm49214	4.93033	-5.95288	2.08587	-2.85391	0.00431848	0.293271
ENSMUSG00000117332.1	Gm49942	5.96714	-5.73357	1.86856	-3.06844	0.00215182	0.228596
ENSMUSG00000072594.3	Gm16439	4.12211	-5.69088	1.90045	-2.99448	0.0027491	0.251829
ENSMUSG00000115433.1	Gm49267	4.07452	-5.67806	2.12492	-2.67213	0.00753705	0.370162
ENSMUSG00000065651.1	Gm25973	5.58327	-5.62243	2.04101	-2.75473	0.00587402	0.335838
ENSMUSG00000090628.1	Gm17083	14.4907	-5.61879	1.49786	-3.75121	0.000175983	0.0636699
ENSMUSG00000098265.1	Gm27517	64.4962	-5.36206	1.09441	-4.89951	9.60738e-07	0.00146533
ENSMUSG00000103430.1	Gm36996	9.52657	-5.303	1.99332	-2.66039	0.00780505	0.371693
ENSMUSG00000094446.1	Gm6344	41.3726	-5.19719	1.68174	-3.09036	0.00199917	0.221182
ENSMUSG00000093528.1	Nrg3os	10.0635	-5.19454	2.00038	-2.59678	0.00941021	0.393475
ENSMUSG00000109122.1	A230103L15Rik	18.2951	-5.15546	1.98579	-2.59618	0.0094266	0.393475
ENSMUSG00000104550.1	Gm43589	15.3055	-5.05283	1.40014	-3.60882	0.000307597	0.0783061
ENSMUSG00000033207.7	Mamdc2	9.52165	-5.00173	1.84565	-2.71001	0.0067281	0.355607
ENSMUSG00000087363.1	Gm16347	10.7866	-4.87296	1.84427	-2.64221	0.00823661	0.381527
ENSMUSG00000093553.1	Gm20633	734.254	-4.51188	1.02875	-4.38579	1.15565e-05	0.0091395
ENSMUSG00000108543.1	Gm44735	28.4233	-4.49306	1.29968	-3.45705	0.000546123	0.102293
ENSMUSG00000093242.1	Gm24574	11.8582	-4.15838	1.14943	-3.61778	0.000297142	0.0783061
ENSMUSG00000103570.1	C630004M23Rik	35.4383	-4.14771	0.925726	-4.4805	7.44681e-06	0.00757199
ENSMUSG00000115074.1	Ndor1	12.0135	-4.02257	1.43481	-2.80355	0.00505436	0.316055
ENSMUSG00000071568.5	Gm5874	15.3309	-3.85368	1.05726	-3.64498	0.000267408	0.0766853
ENSMUSG00000097564.2	C430014B12Rik	30.7283	-3.83103	1.45874	-2.62626	0.00863279	0.388895
ENSMUSG00000089735.1	Gm8428	46.9098	-3.67536	1.17584	-3.12572	0.00177372	0.208919
ENSMUSG00000083875.1	Gm13831	15.3649	-3.54624	1.14289	-3.10286	0.00191661	0.216537
ENSMUSG00000086018.7	Gm13179	19.3436	-3.48793	1.16501	-2.99391	0.00275427	0.251829
ENSMUSG00000108526.1	Gm45828	24.0212	-3.47917	1.30986	-2.65614	0.00790414	0.373401
ENSMUSG00000083555.1	Gm12035	10.2878	-3.437	1.30815	-2.62737	0.00860474	0.388895
ENSMUSG00000065041.1	Gm24044	5.54421	-3.3317	1.22445	-2.72098	0.00650882	0.348334
ENSMUSG00000070891.2	Gm12689	27.3439	-3.15695	1.04323	-3.02613	0.00247707	0.248095
ENSMUSG00000116184.1	4632433K11Rik	29.0725	-3.07587	0.841653	-3.65456	0.000257621	0.0764026
ENSMUSG00000065097.1	Snora16a	13.6627	-3.05684	1.0318	-2.96263	0.00305019	0.257913
ENSMUSG00000108533.1	Gm44792	15.586	-3.03234	1.10888	-2.73461	0.00624547	0.341948
ENSMUSG00000083019.2	Gm6222	7.71067	-2.94954	0.841038	-3.50702	0.000453157	0.0948654
ENSMUSG00000114939.1	Gm48566	32.3088	-2.88703	1.05029	-2.74878	0.00598167	0.336636
ENSMUSG00000082879.1	Gm13525	55.5686	-2.8645	1.10047	-2.60297	0.009242	0.392706
ENSMUSG00000091780.3	Sco2	37.2177	-2.82347	0.715221	-3.94769	7.8909e-05	0.0366292
ENSMUSG00000050550.7	Gm11868	38.8905	-2.78018	0.674066	-4.12449	3.7156e-05	0.0208787
ENSMUSG00000083745.1	Gm13543	31.2258	-2.76901	1.00865	-2.74526	0.00604628	0.338861
ENSMUSG00000082917.1	Gm11440	11.3026	-2.71156	0.993721	-2.72869	0.00635858	0.346364
ENSMUSG00000107103.1	Gm43164	36.2499	-2.65166	0.669628	-3.9599	7.4981e-05	0.0363879
ENSMUSG00000091561.3	Gm6665	44.2041	-2.63988	0.8736	-3.02184	0.00251243	0.248229
ENSMUSG00000112391.1	Gm48230	44.4566	-2.6022	1.00051	-2.60087	0.00929874	0.392706
ENSMUSG00000089308.1	Gm24837	5.83112	-2.58629	0.9677	-2.67262	0.00752613	0.370162
ENSMUSG00000113094.1	Gm47447	33.9862	-2.56637	0.915971	-2.8018	0.00508184	0.316363
ENSMUSG00000117440.1	Gm50087	49.6819	-2.50609	0.899654	-2.78561	0.00534267	0.321358
ENSMUSG00000064032.2	Gm10143	264.776	-2.49477	0.872824	-2.85827	0.00425957	0.293271
ENSMUSG00000085471.1	4933423P22Rik	32.7134	-2.45999	0.847992	-2.90096	0.00372027	0.27583
ENSMUSG00000085894.1	Gm15832	66.7159	-2.45521	0.863819	-2.84227	0.0044793	0.300182
ENSMUSG00000102241.1	Gm37716	27.4506	-2.38886	0.746841	-3.19861	0.00138091	0.179797
ENSMUSG00000103972.1	Gm37466	103.09	-2.38225	0.637022	-3.73967	0.000184261	0.0636699
ENSMUSG00000112881.1	Gm49344	35.2626	-2.37805	0.878638	-2.70652	0.00679925	0.357597
ENSMUSG00000111160.1	Gm48855	35.8954	-2.36239	0.598366	-3.94807	7.87854e-05	0.0366292
ENSMUSG00000102874.1	Gm37137	53.0968	-2.35786	0.727695	-3.24017	0.00119459	0.165135
ENSMUSG00000106751.1	Gm42467	28.3743	-2.35687	0.755467	-3.11975	0.00181005	0.208919
ENSMUSG00000114555.1	Gm48706	35.9652	-2.30206	0.888846	-2.58994	0.0095993	0.395702
ENSMUSG00000081476.1	Itpa-ps1	96.1333	-2.29341	0.708019	-3.23919	0.0011987	0.165135
ENSMUSG00000086123.3	Gm16060	8.87773	-2.27487	0.84738	-2.68459	0.00726179	0.369411
ENSMUSG00000112411.1	Gm19337	37.5222	-2.21151	0.827259	-2.67329	0.00751108	0.370162
ENSMUSG00000074547.4	Rps8-ps4	15.8875	-2.20459	0.744887	-2.95964	0.00308002	0.257913
ENSMUSG00000089475.1	Gm25363	9.95965	-2.19989	0.837485	-2.62678	0.00861978	0.388895
ENSMUSG00000097746.2	Gm6225	46.5197	-2.19085	0.772795	-2.83497	0.004583	0.30111
ENSMUSG00000106153.1	Gm43677	83.658	-2.18425	0.726473	-3.00665	0.0026414	0.250876
ENSMUSG00000112295.1	Gm47017	57.5121	-2.17057	0.576622	-3.7643	0.00016702	0.0636699
ENSMUSG00000094497.1	Gm8210	509.389	-2.12761	0.634308	-3.35423	0.000795871	0.13705
ENSMUSG00000100084.2	2310068J16Rik	43.0561	-2.05094	0.776605	-2.6409	0.00826855	0.381527
ENSMUSG00000111905.1	Gm48045	27.477	-2.03678	0.784159	-2.5974	0.00939311	0.393475
ENSMUSG00000084781.1	D930015M05Rik	42.5627	-1.91135	0.674794	-2.83249	0.00461864	0.301596
ENSMUSG00000116113.1	Gm49545	29.4874	-1.88538	0.580417	-3.24831	0.00116091	0.165135
ENSMUSG00000083154.1	Gm11892	82.0878	-1.88176	0.544702	-3.45467	0.000550976	0.102304
ENSMUSG00000105470.1	Gm42589	53.1946	-1.86682	0.497364	-3.75344	0.000174425	0.0636699
ENSMUSG00000043372.12	Hexim2	71.877	-1.86668	0.636822	-2.93124	0.00337607	0.265034
ENSMUSG00000108389.1	Gm45206	40.5798	-1.85299	0.521632	-3.5523	0.000381875	0.0849393
ENSMUSG00000100130.1	Gm28379	85.4285	-1.849	0.635105	-2.91133	0.00359889	0.269639
ENSMUSG00000099662.1	Ppp1r2-ps2	18.575	-1.83217	0.626019	-2.9267	0.00342583	0.265101
ENSMUSG00000063885.5	Gm6498	28.3907	-1.82895	0.686178	-2.66541	0.00768943	0.371693
ENSMUSG00000099373.1	Gm19667	35.2699	-1.81912	0.292468	-6.21988	4.97542e-10	2.1248e-06
ENSMUSG00000083833.4	Gm13841	614.468	-1.79308	0.514868	-3.48261	0.000496557	0.0997964
ENSMUSG00000104946.1	Gm19104	24.4602	-1.78245	0.66872	-2.66547	0.00768814	0.371693
ENSMUSG00000087113.1	Gm11714	35.1805	-1.78126	0.673449	-2.64498	0.00816957	0.380773
ENSMUSG00000042816.4	Gpr151	43.0385	-1.77322	0.53546	-3.31159	0.000927682	0.147827
ENSMUSG00000114419.1	5430414B19Rik	14.0514	-1.77093	0.614492	-2.88194	0.00395238	0.282559
ENSMUSG00000072381.3	Gm10355	43.0136	-1.76002	0.613875	-2.86707	0.00414291	0.289097
ENSMUSG00000114267.1	Gm48600	76.3384	-1.72744	0.535516	-3.22575	0.00125642	0.168732
ENSMUSG00000113610.1	Gm47132	51.4684	-1.70292	0.651064	-2.61559	0.0089073	0.392706
ENSMUSG00000055370.3	Gm9968	70.2558	-1.68866	0.551877	-3.05984	0.00221456	0.231801
ENSMUSG00000102747.1	Gm37602	179.363	-1.68516	0.309463	-5.44542	5.16826e-08	0.000157654
ENSMUSG00000010154.7	Spire2	43.6628	-1.66319	0.639659	-2.60012	0.00931925	0.392706
ENSMUSG00000064225.6	Paqr9	72.2983	-1.66007	0.60668	-2.73632	0.00621298	0.341922
ENSMUSG00000106045.1	Gm42996	99.7217	-1.64432	0.49197	-3.34231	0.000830835	0.139692
ENSMUSG00000096929.7	A330023F24Rik	51.0916	-1.64209	0.609558	-2.69391	0.00706197	0.364238
ENSMUSG00000096850.1	Gm21748	37.3382	-1.6364	0.59947	-2.72975	0.00633817	0.346136
ENSMUSG00000051008.5	4930412M03Rik	117.613	-1.6308	0.527508	-3.09152	0.00199134	0.221182
ENSMUSG00000110689.1	Gm45731	40.3138	-1.58737	0.607795	-2.6117	0.00900942	0.392706
ENSMUSG00000048497.11	Mmgt2	136.057	-1.57292	0.607149	-2.59066	0.0095791	0.395633
ENSMUSG00000106356.1	Gm42438	72.9404	-1.54453	0.590728	-2.61463	0.00893253	0.392706
ENSMUSG00000103762.1	Gm37861	70.3257	-1.49448	0.376798	-3.96626	7.30104e-05	0.0362556
ENSMUSG00000104379.1	Gm37509	59.7647	-1.48679	0.415142	-3.5814	0.000341753	0.0801919
ENSMUSG00000034990.15	Otoa	44.8435	-1.44796	0.514407	-2.81482	0.00488053	0.311086
ENSMUSG00000106049.1	Gm43019	178.805	-1.43544	0.44953	-3.19321	0.00140703	0.180989
ENSMUSG00000108268.1	Gm44187	77.8162	-1.43152	0.550295	-2.60137	0.00928533	0.392706
ENSMUSG00000106560.1	Gm43119	148.789	-1.42781	0.396529	-3.60076	0.000317294	0.0787811
ENSMUSG00000104501.1	Gm37736	214.54	-1.4197	0.333136	-4.26161	2.02958e-05	0.0131326
ENSMUSG00000108004.1	Gm44080	85.6228	-1.41656	0.544561	-2.60129	0.00928745	0.392706
ENSMUSG00000105061.1	Gm6740	23.1097	-1.41076	0.439172	-3.21231	0.00131672	0.173911
ENSMUSG00000103624.1	Gm3081	101.039	-1.40387	0.506376	-2.77238	0.00556488	0.328251
ENSMUSG00000116249.1	Gm49484	40.1207	-1.32467	0.447485	-2.96024	0.00307395	0.257913
ENSMUSG00000053205.9	Styx	312.572	-1.32338	0.406742	-3.25361	0.00113947	0.165135
ENSMUSG00000103991.1	Gm38031	42.0613	-1.3212	0.448041	-2.94883	0.00318983	0.259412
ENSMUSG00000106682.1	Gm42648	130.349	-1.31743	0.288685	-4.56354	5.02979e-06	0.00537005
ENSMUSG00000112254.1	Gm47690	79.318	-1.31638	0.469289	-2.80506	0.0050308	0.315949
ENSMUSG00000110528.1	Gm1943	66.3372	-1.31417	0.316612	-4.15071	3.31438e-05	0.0196589
ENSMUSG00000115280.1	Gm7107	54.5951	-1.30875	0.499079	-2.62234	0.00873283	0.388945
ENSMUSG00000102594.1	Gm38381	337.473	-1.30528	0.490996	-2.65843	0.00785059	0.371693
ENSMUSG00000102919.1	Gm37726	47.8496	-1.30281	0.362806	-3.59091	0.000329521	0.0799574
ENSMUSG00000102760.1	Gm37258	62.9497	-1.29553	0.460912	-2.81079	0.00494202	0.313136
ENSMUSG00000104078.1	Gm37023	42.7976	-1.29463	0.488093	-2.65242	0.00799171	0.374606
ENSMUSG00000107362.1	Gm40309	169.293	-1.26744	0.437959	-2.89396	0.00380419	0.278182
ENSMUSG00000108152.1	Gm44152	38.7641	-1.18707	0.436533	-2.71932	0.00654156	0.348334
ENSMUSG00000103869.1	Gm37420	301.333	-1.18061	0.329523	-3.58278	0.00033996	0.0801919
ENSMUSG00000095366.2	Gm21860	66.8784	-1.17932	0.423025	-2.78782	0.00530633	0.320981
ENSMUSG00000103780.1	Gm37524	246.475	-1.16896	0.419175	-2.78873	0.00529152	0.320981
ENSMUSG00000069972.6	Rps13-ps2	262.658	-1.16888	0.358817	-3.25758	0.00112365	0.165135
ENSMUSG00000102508.1	Gm37367	57.2847	-1.16015	0.419534	-2.76532	0.00568666	0.330864
ENSMUSG00000104358.1	Gm37127	132.488	-1.14732	0.354533	-3.23614	0.00121157	0.165837
ENSMUSG00000044916.10	1700029I15Rik	123.783	-1.14677	0.440376	-2.60406	0.00921254	0.392706
ENSMUSG00000111918.1	Gm47624	251.202	-1.14351	0.209905	-5.44776	5.10084e-08	0.000157654
ENSMUSG00000110556.1	Gm45762	82.49	-1.14008	0.356699	-3.19619	0.00139256	0.180215
ENSMUSG00000002831.14	Plin4	86.7395	-1.12079	0.31032	-3.61174	0.000304148	0.0783061
ENSMUSG00000114996.1	Gm48958	324.325	-1.12075	0.32272	-3.47283	0.000515002	0.0997964
ENSMUSG00000115686.1	Gm49310	186.734	-1.11159	0.426701	-2.60507	0.00918549	0.392706
ENSMUSG00000105717.1	Gm43465	129.263	-1.10811	0.305943	-3.62196	0.00029238	0.0783061
ENSMUSG00000066362.5	Rps13-ps1	233.379	-1.08986	0.317317	-3.43461	0.000593407	0.108299
ENSMUSG00000102573.1	Gm7265	245.434	-1.08063	0.293409	-3.68303	0.000230479	0.0730507
ENSMUSG00000104994.1	Gm42989	83.2324	-1.07156	0.389602	-2.75039	0.00595243	0.33625
ENSMUSG00000102912.1	Gm20731	52.0366	-1.0637	0.352818	-3.01487	0.00257094	0.250876
ENSMUSG00000090387.1	Gm17056	46.389	-1.06082	0.345912	-3.06674	0.00216407	0.228759
ENSMUSG00000104706.1	Gm43421	75.5926	-1.0554	0.389148	-2.71207	0.00668653	0.354287
ENSMUSG00000017697.3	Ada	112.404	-1.04308	0.372977	-2.79662	0.00516402	0.318692
ENSMUSG00000096870.2	Gm21816	311.389	-1.03448	0.38716	-2.67196	0.00754088	0.370162
ENSMUSG00000030000.10	Add2	662.468	-1.02399	0.30698	-3.33569	0.000850894	0.1406
ENSMUSG00000097944.1	A130014A01Rik	102.324	-1.02112	0.391058	-2.61118	0.00902296	0.392706
ENSMUSG00000097520.2	4930488L21Rik	186.059	-1.01864	0.244911	-4.15923	3.19317e-05	0.0194811
ENSMUSG00000102324.1	Gm19721	205.518	-1.01212	0.33678	-3.00527	0.00265346	0.250876
ENSMUSG00000104901.1	Gm42692	152.574	-1.00776	0.347886	-2.89682	0.0037696	0.27756
ENSMUSG00000105985.1	Gm42993	539.971	-1.00353	0.36897	-2.71983	0.00653163	0.348334
ENSMUSG00000103373.1	Gm37238	183.55	-1.001	0.289112	-3.46232	0.000535531	0.1021
ENSMUSG00000102964.1	9430034N14Rik	96.3791	-0.934075	0.329659	-2.83346	0.00460476	0.301596
ENSMUSG00000104394.2	Gm37254	195.096	-0.913431	0.213773	-4.2729	1.92945e-05	0.0128749
ENSMUSG00000068706.3	Gm10250	273.545	-0.912092	0.307269	-2.96838	0.00299369	0.257913
ENSMUSG00000021448.8	Shc3	2545.77	-0.911495	0.206332	-4.41762	9.97951e-06	0.00887885
ENSMUSG00000073436.11	Eme2	615.499	-0.90584	0.308011	-2.94093	0.00327228	0.263672
ENSMUSG00000118239.1	Gm50107	144.122	-0.897884	0.334829	-2.68162	0.00732663	0.369813
ENSMUSG00000088088.1	Rmrp	1457.04	-0.873503	0.322619	-2.70754	0.00677847	0.357384
ENSMUSG00000078919.10	Dpm1	479.314	-0.866563	0.188208	-4.60429	4.13878e-06	0.00465134
ENSMUSG00000110558.1	Gm45779	246.738	-0.851635	0.324854	-2.62159	0.00875194	0.388945
ENSMUSG00000101335.1	Gm28229	200.803	-0.839908	0.321753	-2.61041	0.00904345	0.392706
ENSMUSG00000117183.1	Gm20008	172.201	-0.83922	0.23001	-3.64862	0.000263654	0.0766853
ENSMUSG00000103427.1	Gm37534	486.762	-0.836053	0.233163	-3.5857	0.000336173	0.0801919
ENSMUSG00000091735.2	Gpr62	159.962	-0.827053	0.281962	-2.93321	0.00335477	0.265034
ENSMUSG00000066475.6	Gm10268	57.19	-0.824665	0.313199	-2.63304	0.00846253	0.385289
ENSMUSG00000085172.1	Gm6542	101.53	-0.817995	0.314124	-2.60405	0.00921286	0.392706
ENSMUSG00000113775.1	Gm48027	98.292	-0.814022	0.290405	-2.80306	0.00506209	0.316055
ENSMUSG00000103238.1	Gm36527	117.524	-0.810246	0.254242	-3.1869	0.00143805	0.181696
ENSMUSG00000104145.1	D130019J16Rik	258.605	-0.808356	0.274075	-2.9494	0.00318396	0.259412
ENSMUSG00000103509.1	Gm38372	181.54	-0.801275	0.230034	-3.48329	0.000495297	0.0997964
ENSMUSG00000104342.1	Gm36401	259.518	-0.787161	0.298084	-2.64073	0.00827271	0.381527
ENSMUSG00000105265.4	Sox2ot	723.041	-0.761314	0.256786	-2.96478	0.00302903	0.257913
ENSMUSG00000114934.1	Gm48342	137.483	-0.752805	0.274916	-2.73831	0.00617551	0.341332
ENSMUSG00000097265.1	Gm26803	519.527	-0.74559	0.223305	-3.33889	0.000841142	0.140319
ENSMUSG00000055320.17	Tead1	2446.36	-0.743821	0.247158	-3.0095	0.00261678	0.250876
ENSMUSG00000105813.1	Gm42928	219.104	-0.730896	0.234094	-3.12224	0.00179483	0.208919
ENSMUSG00000093452.4	Zfhx2os	443.833	-0.705069	0.254832	-2.7668	0.00566098	0.330689
ENSMUSG00000025736.15	Jmjd8	472.31	-0.693757	0.262355	-2.64434	0.00818502	0.380773
ENSMUSG00000080316.11	Spaca6	1273.02	-0.668447	0.187453	-3.56594	0.000362555	0.0823579
ENSMUSG00000022708.16	Zbtb20	11451	-0.654897	0.24616	-2.66045	0.00780364	0.371693
ENSMUSG00000065037.1	Rn7sk	9369.59	-0.647344	0.236452	-2.73774	0.00618627	0.341332
ENSMUSG00000103831.1	Gm37608	707.747	-0.641853	0.19518	-3.28852	0.00100716	0.154719
ENSMUSG00000071226.11	Cecr2	1502.1	-0.626498	0.203534	-3.0781	0.00208328	0.222985
ENSMUSG00000058440.14	Nrf1	1653.01	-0.624882	0.179865	-3.47417	0.000512444	0.0997964
ENSMUSG00000003282.9	Plag1	414.957	-0.616995	0.21311	-2.8952	0.0037892	0.278044
ENSMUSG00000003038.15	Hmgn2	7502.46	-0.612318	0.163815	-3.73787	0.000185587	0.0636699
ENSMUSG00000020646.17	Mboat2	1036.06	-0.597987	0.230698	-2.59208	0.00953981	0.394774
ENSMUSG00000038738.15	Shank1	529.666	-0.58551	0.219864	-2.66306	0.00774343	0.371693
ENSMUSG00000028082.14	Sh3d19	591.758	0.58161	0.224773	2.58755	0.00966626	0.396213
ENSMUSG00000033361.13	Prrg3	571.527	0.583308	0.132601	4.39899	1.08758e-05	0.0091395
ENSMUSG00000033684.14	Qsox1	549.484	0.583829	0.11419	5.1128	3.17421e-07	0.000616171
ENSMUSG00000030878.11	Cdr2	442.317	0.593383	0.136978	4.33194	1.47799e-05	0.0108826
ENSMUSG00000104028.1	Gm5851	131.815	0.610497	0.214907	2.84075	0.00450079	0.300182
ENSMUSG00000057530.14	Ece1	650.744	0.612385	0.211765	2.89182	0.00383016	0.278182
ENSMUSG00000103286.1	Gm5850	131.031	0.614122	0.217395	2.82491	0.00472935	0.303545
ENSMUSG00000040022.14	Rab11fip2	663.629	0.617331	0.16426	3.75826	0.000171097	0.0636699
ENSMUSG00000073725.8	Lmbrd1	598.87	0.617923	0.229344	2.69431	0.00705341	0.364238
ENSMUSG00000041891.16	Lman1	1269.11	0.618704	0.206861	2.99092	0.00278138	0.251829
ENSMUSG00000060534.16	Dcc	1605.25	0.623269	0.223189	2.79257	0.00522912	0.319021
ENSMUSG00000045055.5	Rpsa-ps2	227.057	0.625443	0.175866	3.55635	0.000376039	0.0845217
ENSMUSG00000035314.10	Gdpd5	214.058	0.641175	0.21866	2.93229	0.0033647	0.265034
ENSMUSG00000031561.16	Tenm3	6492.13	0.655408	0.217662	3.01112	0.00260283	0.250876
ENSMUSG00000113204.1	Gm46430	221.026	0.65976	0.185899	3.54903	0.000386659	0.0851168
ENSMUSG00000062931.15	Zfp938	192.224	0.687743	0.229103	3.00189	0.00268307	0.250876
ENSMUSG00000025232.8	Hexa	369.712	0.691788	0.233676	2.96045	0.00307185	0.257913
ENSMUSG00000041592.16	Sdk2	619.687	0.692758	0.200364	3.4575	0.000545213	0.102293
ENSMUSG00000034361.10	Cpne2	329.015	0.69331	0.156284	4.43622	9.15508e-06	0.0084995
ENSMUSG00000003153.10	Slc2a3	485.457	0.697825	0.242576	2.87673	0.00401823	0.285054
ENSMUSG00000018800.14	Abca5	184.367	0.701467	0.267683	2.62052	0.00877963	0.388945
ENSMUSG00000000632.13	Sez6	635.715	0.701937	0.217087	3.23344	0.0012231	0.16635
ENSMUSG00000104435.1	Gm37422	90.8691	0.705921	0.267757	2.63642	0.00837858	0.382596
ENSMUSG00000051065.9	Mb21d2	439.038	0.706752	0.223442	3.16302	0.00156144	0.191618
ENSMUSG00000035551.6	Igfbpl1	1447.12	0.711605	0.136788	5.20223	1.96908e-07	0.000467175
ENSMUSG00000037971.10	1110032A03Rik	143.057	0.719809	0.260518	2.763	0.00572733	0.331425
ENSMUSG00000032181.7	Scg3	212.316	0.745563	0.230097	3.24021	0.00119443	0.165135
ENSMUSG00000021703.9	Serinc5	429.022	0.74843	0.240962	3.10601	0.00189633	0.215467
ENSMUSG00000047989.11	Ino80c	264.914	0.765964	0.264307	2.89801	0.00375541	0.277472
ENSMUSG00000071847.13	Apcdd1	1013.72	0.779062	0.28055	2.77691	0.00548791	0.32551
ENSMUSG00000033792.12	Atp7a	1945.59	0.779222	0.213888	3.64312	0.000269349	0.0766853
ENSMUSG00000066235.7	Pomgnt2	216.174	0.781526	0.298128	2.62144	0.00875587	0.388945
ENSMUSG00000049907.8	Rasl11b	195.411	0.786086	0.204636	3.84139	0.00012234	0.0512221
ENSMUSG00000032717.14	Mdfi	225.072	0.79222	0.238401	3.32306	0.000890361	0.145129
ENSMUSG00000027797.15	Dclk1	1524.75	0.796572	0.207082	3.84664	0.000119747	0.0512221
ENSMUSG00000026042.16	Col5a2	2663.18	0.815247	0.290174	2.80951	0.00496176	0.313457
ENSMUSG00000048915.12	Efna5	501.333	0.839313	0.162499	5.16503	2.40401e-07	0.000513328
ENSMUSG00000039908.14	Slc26a11	139.653	0.846747	0.325119	2.60443	0.0092028	0.392706
ENSMUSG00000103921.1	Gm5841	130.641	0.866043	0.247887	3.4937	0.000476372	0.0987569
ENSMUSG00000038718.15	Pbx3	528.459	0.866108	0.248712	3.48238	0.000496986	0.0997964
ENSMUSG00000005089.15	Slc1a2	402.944	0.876333	0.307081	2.85375	0.00432061	0.293271
ENSMUSG00000082662.1	Gm15516	48.1068	0.876541	0.332373	2.63722	0.00835874	0.382596
ENSMUSG00000027852.14	Nras	2990.25	0.880634	0.323484	2.72234	0.00648209	0.348334
ENSMUSG00000027276.7	Jag1	1434.9	0.882797	0.215858	4.0897	4.31924e-05	0.0230572
ENSMUSG00000000782.16	Tcf7	241.653	0.884385	0.302908	2.91965	0.00350425	0.265101
ENSMUSG00000020593.16	Lpin1	119.285	0.889549	0.314822	2.82556	0.00471979	0.303545
ENSMUSG00000048332.13	Lhfp	627.369	0.891342	0.341973	2.60647	0.00914813	0.392706
ENSMUSG00000037211.12	Spry1	376.504	0.897047	0.336973	2.66207	0.00776608	0.371693
ENSMUSG00000025128.7	Bhlhe22	290.886	0.902488	0.302721	2.98125	0.0028707	0.25576
ENSMUSG00000034343.14	Ube2f	416.676	0.909626	0.294618	3.08747	0.00201866	0.222188
ENSMUSG00000098915.1	Rpl15-ps2	275.677	0.911107	0.262302	3.4735	0.000513717	0.0997964
ENSMUSG00000005958.15	Ephb3	949.304	0.912247	0.349674	2.60885	0.00908468	0.392706
ENSMUSG00000048833.9	Slc39a9	897.87	0.932893	0.253261	3.68352	0.000230038	0.0730507
ENSMUSG00000045312.12	Lhfpl2	625.284	0.933873	0.305931	3.05256	0.00226895	0.234193
ENSMUSG00000025855.13	Prkar1b	161.158	0.93481	0.31033	3.01231	0.00259266	0.250876
ENSMUSG00000026674.9	Ddr2	750.677	0.967832	0.289225	3.3463	0.000818982	0.138791
ENSMUSG00000037419.9	Endod1	452.978	0.969452	0.289275	3.35131	0.000804304	0.137394
ENSMUSG00000020432.12	Tcn2	303.463	0.980824	0.2287	4.28869	1.79729e-05	0.0125345
ENSMUSG00000074916.5	Chst14	259.81	0.98321	0.319007	3.0821	0.00205548	0.222795
ENSMUSG00000034903.18	Cobll1	1123.67	1.004	0.20329	4.93876	7.86202e-07	0.00129137
ENSMUSG00000051375.15	Pcdh1	1118.98	1.00735	0.349581	2.8816	0.0039566	0.282559
ENSMUSG00000062098.11	Btbd3	717.68	1.01698	0.365719	2.78077	0.005423	0.324362
ENSMUSG00000042165.8	Gm9774	111.217	1.04631	0.39052	2.67929	0.0073779	0.369813
ENSMUSG00000037606.18	Osbpl5	226.451	1.06918	0.216076	4.94817	7.49134e-07	0.00129137
ENSMUSG00000024030.7	Abcg1	171.913	1.08103	0.29719	3.6375	0.000275299	0.0766897
ENSMUSG00000039087.17	Rreb1	297.859	1.08617	0.373564	2.9076	0.00364218	0.271928
ENSMUSG00000002504.15	Slc9a3r2	361.584	1.09147	0.302887	3.60356	0.000313891	0.0787811
ENSMUSG00000024440.13	Pcdh12	299.361	1.11802	0.390875	2.86031	0.00423228	0.293271
ENSMUSG00000051650.11	B3gnt2	399.307	1.1641	0.392838	2.96331	0.00304354	0.257913
ENSMUSG00000079022.10	Col22a1	927.489	1.18698	0.390748	3.03772	0.00238377	0.242384
ENSMUSG00000000266.11	Mid2	199.997	1.20633	0.251103	4.80414	1.55415e-06	0.0021434
ENSMUSG00000025666.16	Tmem47	227.685	1.22362	0.332577	3.67919	0.000233974	0.0730507
ENSMUSG00000006403.13	Adamts4	322.311	1.23101	0.377034	3.26498	0.00109474	0.165102
ENSMUSG00000083668.1	Gm5648	21.5777	1.25165	0.399537	3.13276	0.0017317	0.206439
ENSMUSG00000062980.15	Cped1	285.747	1.25932	0.398625	3.15917	0.0015822	0.191959
ENSMUSG00000002980.14	Bcam	144.905	1.27469	0.45626	2.79379	0.0052095	0.318735
ENSMUSG00000028480.14	Glipr2	260.615	1.27941	0.423257	3.02277	0.0025047	0.248229
ENSMUSG00000025020.11	Slit1	168.685	1.36967	0.402926	3.3993	0.000675594	0.121227
ENSMUSG00000097900.1	Gm8652	26.4466	1.3894	0.363364	3.82373	0.000131449	0.0539773
ENSMUSG00000062074.7	Ccn6	17.7167	1.39442	0.531849	2.62183	0.00874589	0.388945
ENSMUSG00000014603.3	Alx3	64.4287	1.42161	0.518807	2.74015	0.00614116	0.340682
ENSMUSG00000058145.16	Adamts17	153.338	1.43423	0.422621	3.39365	0.000689677	0.122722
ENSMUSG00000006345.10	Ggt1	132.759	1.4667	0.502685	2.91773	0.00352591	0.265101
ENSMUSG00000046311.13	Zfp62	1059.61	1.48201	0.474315	3.12452	0.00178093	0.208919
ENSMUSG00000000530.16	Acvrl1	195.486	1.57619	0.548471	2.87378	0.00405586	0.286771
ENSMUSG00000034037.14	Fgd5	208.9	1.59959	0.369149	4.33318	1.46973e-05	0.0108826
ENSMUSG00000041845.11	Rhod	130.261	1.67999	0.610194	2.75322	0.00590131	0.335838
ENSMUSG00000025572.17	Tmc6	144.195	1.74703	0.595061	2.93588	0.00332604	0.265004
ENSMUSG00000030222.13	Rerg	113.632	1.77715	0.664619	2.67394	0.00749656	0.370162
ENSMUSG00000100481.1	Gm7114	13.5413	1.83154	0.49734	3.68267	0.000230806	0.0730507
ENSMUSG00000038296.14	Galnt18	49.7212	1.83233	0.668684	2.7402	0.00614024	0.340682
ENSMUSG00000089967.1	Gm16550	6.05584	1.84819	0.671666	2.75165	0.00592959	0.335848
ENSMUSG00000059252.5	Tpt1-ps5	5.73969	1.89043	0.665667	2.83991	0.00451264	0.300182
ENSMUSG00000022464.14	Slc38a4	48.7927	1.90454	0.674267	2.82461	0.00473379	0.303545
ENSMUSG00000027661.4	Slc2a10	73.8592	1.90952	0.539243	3.54111	0.000398444	0.0859391
ENSMUSG00000031133.12	Arhgef6	180.411	1.94444	0.636897	3.053	0.00226567	0.234193
ENSMUSG00000040212.12	Emp3	37.8605	1.94933	0.735177	2.65151	0.00801329	0.374606
ENSMUSG00000103940.1	Gm38227	14.271	2.15142	0.822191	2.61669	0.00887873	0.392521
ENSMUSG00000026471.14	Mr1	27.9935	2.17146	0.817932	2.65482	0.00793503	0.374032
ENSMUSG00000030500.6	Slc17a6	19.9261	2.1825	0.823139	2.65143	0.00801507	0.374606
ENSMUSG00000064981.1	Snora70	20.0009	2.18954	0.750295	2.91824	0.0035201	0.265101
ENSMUSG00000108425.1	Gm44706	10.4224	2.30519	0.878169	2.625	0.00866493	0.388945
ENSMUSG00000024942.17	Capn1	56.4008	2.37461	0.793994	2.99071	0.00278329	0.251829
ENSMUSG00000024600.8	Slc27a6	39.8627	2.40416	0.808106	2.97506	0.00292933	0.257407
ENSMUSG00000000253.13	Gmpr	27.9375	2.43715	0.93447	2.60806	0.00910578	0.392706
ENSMUSG00000032698.15	Lmo2	18.6839	2.43906	0.85663	2.84727	0.00440954	0.297965
ENSMUSG00000107432.1	Gm36189	9.73369	2.4544	0.915942	2.67965	0.00736993	0.369813
ENSMUSG00000093834.1	Rnu1b2	9.04264	2.46093	0.831909	2.95817	0.0030947	0.25813
ENSMUSG00000033191.14	Tie1	70.6988	2.46975	0.901344	2.74007	0.00614258	0.340682
ENSMUSG00000042857.3	Gm9776	53.4159	2.47664	0.860605	2.87779	0.00400468	0.28504
ENSMUSG00000062209.15	Erbb4	35.8939	2.58048	0.922493	2.79729	0.00515331	0.318692
ENSMUSG00000105687.1	Gm6157	15.4831	2.63158	1.00013	2.63125	0.00850714	0.386495
ENSMUSG00000118246.1	Gm6052	4.16881	2.84789	1.1043	2.5789	0.00991148	0.401594
ENSMUSG00000067929.3	Gm10226	8.30374	2.85024	0.975085	2.92306	0.00346605	0.265101
ENSMUSG00000085932.1	Gm15556	5.649	2.85533	1.07333	2.66025	0.00780825	0.371693
ENSMUSG00000097803.1	Rpl31-ps16	9.41712	2.89162	0.832922	3.47166	0.000517255	0.0997964
ENSMUSG00000049556.5	Lingo1	17.8572	2.98551	1.13922	2.62067	0.00877573	0.388945
ENSMUSG00000051074.4	4930579K19Rik	8.85811	3.00416	0.9721	3.09038	0.00199899	0.221182
ENSMUSG00000036944.6	Tmem71	20.3853	3.01315	0.907689	3.31959	0.0009015	0.145831
ENSMUSG00000017417.14	Plxdc1	87.439	3.06254	0.639975	4.7854	1.70645e-06	0.0021434
ENSMUSG00000045871.5	Slitrk6	26.1322	3.08084	1.0314	2.98705	0.00281686	0.253791
ENSMUSG00000079681.3	Zglp1	4.39722	3.18954	1.15877	2.75253	0.0059137	0.335838
ENSMUSG00000095580.1	Rnu1b1	3.69702	3.20281	1.046	3.06197	0.00219884	0.23129
ENSMUSG00000094411.1	Snord16a	4.58941	3.20673	1.24415	2.57744	0.00995338	0.402527
ENSMUSG00000022594.14	Lynx1	24.8944	3.25589	1.21425	2.68139	0.00733162	0.369813
ENSMUSG00000049630.6	C1ql3	15.1836	3.34843	1.14005	2.9371	0.00331302	0.265004
ENSMUSG00000085596.1	Gm11476	9.11382	3.43596	1.12811	3.04575	0.00232099	0.23827
ENSMUSG00000062563.15	Cys1	36.9868	3.47493	0.946943	3.66963	0.000242898	0.0730507
ENSMUSG00000046561.9	Arsj	12.1306	3.49998	1.35462	2.58374	0.00977343	0.398267
ENSMUSG00000112150.1	9530018F02Rik	9.20412	3.57209	1.32428	2.69737	0.00698895	0.363102
ENSMUSG00000050541.14	Adra1b	15.6071	3.57312	1.34208	2.66238	0.00775898	0.371693
ENSMUSG00000066058.11	Cldn19	33.5172	3.66935	1.27973	2.86728	0.00414022	0.289097
ENSMUSG00000083856.1	Gm13886	16.75	3.69716	1.11913	3.30361	0.000954481	0.147994
ENSMUSG00000115026.1	Gm49041	9.28562	3.71926	1.30301	2.85435	0.00431247	0.293271
ENSMUSG00000028864.7	Hgf	15.684	3.82151	1.23405	3.09671	0.00195684	0.219918
ENSMUSG00000086604.2	Gm15510	8.22355	3.868	1.25693	3.07734	0.00208856	0.222985
ENSMUSG00000101496.1	Gm8885	5.79276	3.92039	1.11734	3.50867	0.000450356	0.0948654
ENSMUSG00000046634.12	Pkd1l1	9.99767	4.04852	1.45758	2.77756	0.00547682	0.32551
ENSMUSG00000097706.1	E030037K01Rik	16.7042	4.13481	1.27584	3.24085	0.00119175	0.165135
ENSMUSG00000052821.3	Cysltr1	7.63927	4.2304	1.5694	2.69555	0.0070273	0.364209
ENSMUSG00000001123.15	Lgals9	14.2626	4.24948	1.30062	3.26726	0.00108593	0.165102
ENSMUSG00000038776.13	Ephx1	24.0289	4.33558	1.14107	3.79957	0.000144949	0.0573164
ENSMUSG00000065295.1	Gm24134	13.4873	4.54628	1.02162	4.45007	8.5842e-06	0.00833175
ENSMUSG00000030510.11	Cers3	10.1423	4.75195	1.62696	2.92075	0.00349186	0.265101
ENSMUSG00000096988.1	A930029G22Rik	10.337	4.78643	1.61519	2.96339	0.00304273	0.257913
ENSMUSG00000060923.5	Acyp2	11.0195	4.79692	1.24846	3.84226	0.000121909	0.0512221
ENSMUSG00000080582.1	Gm24907	4.08786	4.80648	1.75347	2.74112	0.00612303	0.340682
ENSMUSG00000100396.1	Gm29367	5.80563	4.82443	1.51522	3.18398	0.00145266	0.182463
ENSMUSG00000111864.1	Rpl26-ps6	3.06271	4.89364	1.88574	2.59507	0.00945715	0.393475
ENSMUSG00000068762.11	Gstm6	3.62523	5.15243	1.71688	3.00105	0.00269052	0.250876
ENSMUSG00000107567.1	4930480K02Rik	3.97305	5.28207	1.71487	3.08017	0.00206885	0.222985
ENSMUSG00000027867.10	Spag17	15.5336	5.28461	1.61992	3.26226	0.00110528	0.165102
ENSMUSG00000080701.1	Gm12340	4.03068	5.29484	1.73466	3.05238	0.00227031	0.234193
ENSMUSG00000048015.4	Neurod4	14.7127	5.30678	1.64941	3.21738	0.00129365	0.172646
ENSMUSG00000027296.7	Itpka	4.63436	5.50427	2.12725	2.58751	0.00966735	0.396213
ENSMUSG00000044667.12	Plppr4	4.6461	5.50932	2.11948	2.59938	0.00933932	0.392706
ENSMUSG00000108455.1	Gm44745	12.0576	5.5407	1.54016	3.59748	0.000321316	0.0788627
ENSMUSG00000068196.5	Col8a1	4.89256	5.58241	2.09801	2.66082	0.00779509	0.371693
ENSMUSG00000026365.15	Cfh	4.95809	5.60291	2.03513	2.7531	0.00590343	0.335838
ENSMUSG00000102758.3	Naaladl2	5.19392	5.66964	2.05897	2.75363	0.00589385	0.335838
ENSMUSG00000022206.7	Npr3	5.25635	5.6883	2.11958	2.6837	0.0072813	0.369411
ENSMUSG00000090145.7	Ugt1a6b	5.28505	5.6945	2.18569	2.60536	0.00917777	0.392706
ENSMUSG00000027071.14	P2rx3	5.55872	5.75641	1.80459	3.18987	0.00142338	0.181078
ENSMUSG00000105104.1	Gm43729	5.61447	5.77137	1.79697	3.21172	0.00131942	0.173911
ENSMUSG00000041378.2	Cldn5	5.71715	5.81001	2.15197	2.69985	0.00693702	0.362787
ENSMUSG00000054675.5	Tmem119	5.77435	5.82069	2.06307	2.82138	0.00478181	0.305706
ENSMUSG00000020682.17	Mmp28	5.91856	5.84912	1.70237	3.43587	0.000590661	0.108299
ENSMUSG00000086775.7	Snhg7os	5.96765	5.86198	2.20105	2.66327	0.00773856	0.371693
ENSMUSG00000031519.4	Asb5	6.15771	5.91281	1.56774	3.77155	0.00016224	0.0629874
ENSMUSG00000074971.4	Fibin	6.32703	5.95418	1.59163	3.74094	0.000183337	0.0636699
ENSMUSG00000000359.3	Rem1	6.435	5.9732	2.1247	2.81132	0.00493388	0.313136
ENSMUSG00000083356.1	Gm11708	6.53846	5.9939	2.20626	2.71677	0.00659214	0.350154
ENSMUSG00000085708.1	Gm16063	6.63721	6.01587	2.21179	2.71991	0.0065299	0.348334
ENSMUSG00000038811.13	Gngt2	7.30599	6.15963	2.04706	3.00901	0.00262104	0.250876
ENSMUSG00000054342.8	Kcnn4	7.40237	6.17398	2.10502	2.93298	0.00335727	0.265034
ENSMUSG00000112875.1	Gm48074	7.43224	6.17733	1.40836	4.38617	1.15364e-05	0.0091395
ENSMUSG00000097805.2	Gm17473	7.61759	6.21618	2.09767	2.96338	0.00304283	0.257913
ENSMUSG00000116347.1	Gm49416	11.8184	6.35983	2.22891	2.85333	0.00432633	0.293271
ENSMUSG00000032125.20	Robo4	8.63404	6.40028	2.06069	3.10589	0.00189706	0.215467
ENSMUSG00000000982.5	Ccl3	8.70053	6.4123	1.58125	4.05522	5.00867e-05	0.0260854
ENSMUSG00000035385.5	Ccl2	8.78126	6.42657	1.98223	3.24209	0.00118655	0.165135
ENSMUSG00000064294.12	Aox3	9.12441	6.48281	1.51258	4.28593	1.81974e-05	0.0125345
ENSMUSG00000032011.5	Thy1	9.30287	6.50355	1.67559	3.88134	0.000103882	0.0462125
ENSMUSG00000021848.16	Otx2	9.67332	6.56561	2.46928	2.65891	0.0078393	0.371693
ENSMUSG00000006611.15	Hfe	11.3342	6.78946	1.07481	6.31692	2.66836e-10	1.42443e-06
ENSMUSG00000037982.16	Gm9725	14.2208	7.12062	2.37913	2.99295	0.00276295	0.251829
ENSMUSG00000042529.14	Kcnj12	15.6471	7.25849	1.94889	3.72443	0.000195758	0.0653128
ENSMUSG00000086356.1	Gm13441	20.4283	7.64354	1.4621	5.22779	1.71549e-07	0.000457885
ENSMUSG00000073940.3	Hbb-bt	37.9475	8.53647	3.00385	2.84185	0.00448532	0.300182
ENSMUSG00000069919.7	Hba-a1	60.1132	9.20011	2.78374	3.30495	0.000949935	0.147994
ENSMUSG00000069917.7	Hba-a2	46.2237	23.0896	3.00373	7.68697	1.50661e-14	1.07235e-10
ENSMUSG00000117098.1	Gm49909	79.5803	23.735	3.0035	7.90247	2.73427e-15	2.91924e-11
