# Supplementary material for: The microcephaly-associated transcriptional regulator AUTS2 cooperates with Polycomb complex PRC2 to produce upper-layer neurons in mice
Source: EMBO J. 2025 Jan 15;44(5):1354–78. doi: 10.1038/s44318-024-00343-7 (PMC11876313; doi:10.1038/s44318-024-00343-7)
Supplement: Supplementary file 5 — Dataset EV2 [file 44318_2024_343_MOESM5_ESM.xlsx]

## Sheet: Sheet1
Dataset EV2: List of significant GO terms for DEGs (P-value < 0.05).
Layer1–GO terms for upregulated genes in EGFP+ cells.
Layer2–GO terms for downregulated genes in EGFP+ cells.
Layer3–GO terms for upregulated genes in CD133high cells.
Layer4–GO terms for downregulated genes in CD133high cells.

## Sheet: upregulated_IPC
Category	Term	Count	%	PValue	Genes	List Total	Pop Hits	Pop Total	Fold Enrichment	Bonferroni	Benjamini	FDR
GOTERM_BP_DIRECT	GO:0007399~nervous system development	16	17.3913	4.72667e-10	ENSMUSG00000062209, ENSMUSG00000005089, ENSMUSG00000027276, ENSMUSG00000025020, ENSMUSG00000041703, ENSMUSG00000022883, ENSMUSG00000025128, ENSMUSG00000008658, ENSMUSG00000029546, ENSMUSG00000061524, ENSMUSG00000048915, ENSMUSG00000041272, ENSMUSG00000034384, ENSMUSG00000039830, ENSMUSG00000018698, ENSMUSG00000019647	85	448	20119	8.45336	4.58487e-07	2.3942e-07	2.35718e-07
GOTERM_BP_DIRECT	GO:0007275~multicellular organism development	23	25	4.93649e-10	ENSMUSG00000062209, ENSMUSG00000027276, ENSMUSG00000032076, ENSMUSG00000025020, ENSMUSG00000057098, ENSMUSG00000041703, ENSMUSG00000022883, ENSMUSG00000021540, ENSMUSG00000029546, ENSMUSG00000044337, ENSMUSG00000021994, ENSMUSG00000061524, ENSMUSG00000041362, ENSMUSG00000027938, ENSMUSG00000048915, ENSMUSG00000042372, ENSMUSG00000010175, ENSMUSG00000034384, ENSMUSG00000037211, ENSMUSG00000039830,…	85	1099	20119	4.95356	4.7884e-07	2.3942e-07	2.35718e-07
GOTERM_BP_DIRECT	GO:0030154~cell differentiation	17	18.4783	1.21446e-05	ENSMUSG00000031561, ENSMUSG00000029279, ENSMUSG00000032076, ENSMUSG00000025020, ENSMUSG00000041703, ENSMUSG00000022883, ENSMUSG00000024985, ENSMUSG00000021540, ENSMUSG00000029546, ENSMUSG00000021994, ENSMUSG00000061524, ENSMUSG00000027938, ENSMUSG00000048915, ENSMUSG00000042372, ENSMUSG00000018698, ENSMUSG00000019647, ENSMUSG00000032402	85	1110	20119	3.62505	0.0117112	0.00285337	0.00280925
GOTERM_BP_DIRECT	GO:0008285~negative regulation of cell proliferation	11	11.9565	1.25641e-05	ENSMUSG00000046447, ENSMUSG00000062209, ENSMUSG00000028414, ENSMUSG00000010175, ENSMUSG00000061353, ENSMUSG00000037211, ENSMUSG00000022883, ENSMUSG00000028207, ENSMUSG00000032402, ENSMUSG00000039081, ENSMUSG00000044337	85	432	20119	6.02693	0.0121133	0.00285337	0.00280925
GOTERM_BP_DIRECT	GO:0007411~axon guidance	8	8.69565	1.47081e-05	ENSMUSG00000048915, ENSMUSG00000025020, ENSMUSG00000061353, ENSMUSG00000034684, ENSMUSG00000022883, ENSMUSG00000019647, ENSMUSG00000030223, ENSMUSG00000021994	85	190	20119	9.96607	0.0141657	0.00285337	0.00280925
GOTERM_BP_DIRECT	GO:0006357~regulation of transcription from RNA polymerase II promoter	20	21.7391	2.88273e-05	ENSMUSG00000028266, ENSMUSG00000057098, ENSMUSG00000041703, ENSMUSG00000024985, ENSMUSG00000021540, ENSMUSG00000025128, ENSMUSG00000061524, ENSMUSG00000027938, ENSMUSG00000041272, ENSMUSG00000042372, ENSMUSG00000019947, ENSMUSG00000010175, ENSMUSG00000034384, ENSMUSG00000038872, ENSMUSG00000036972, ENSMUSG00000078887, ENSMUSG00000039830, ENSMUSG00000010476, ENSMUSG00000018698, ENSMUSG00000032402	85	1614	20119	2.93301	0.0275755	0.00466041	0.00458834
GOTERM_BP_DIRECT	GO:0040037~negative regulation of fibroblast growth factor receptor signaling pathway	4	4.34783	4.57673e-05	ENSMUSG00000037211, ENSMUSG00000006800, ENSMUSG00000024985, ENSMUSG00000021994	85	17	20119	55.6927	0.0434243	0.00634204	0.00624397
GOTERM_BP_DIRECT	GO:0006355~regulation of transcription, DNA-templated	17	18.4783	5.3722e-05	ENSMUSG00000006586, ENSMUSG00000029279, ENSMUSG00000057098, ENSMUSG00000024985, ENSMUSG00000021540, ENSMUSG00000025128, ENSMUSG00000024642, ENSMUSG00000029546, ENSMUSG00000027938, ENSMUSG00000042372, ENSMUSG00000010175, ENSMUSG00000034384, ENSMUSG00000038872, ENSMUSG00000039830, ENSMUSG00000010476, ENSMUSG00000018698, ENSMUSG00000032402	85	1254	20119	3.20877	0.0507772	0.00651379	0.00641306
GOTERM_BP_DIRECT	GO:0045599~negative regulation of fat cell differentiation	5	5.43478	0.00010103	ENSMUSG00000006586, ENSMUSG00000027276, ENSMUSG00000024985, ENSMUSG00000032402, ENSMUSG00000021994	85	58	20119	20.4047	0.0933552	0.0108888	0.0107205
GOTERM_BP_DIRECT	GO:0048843~negative regulation of axon extension involved in axon guidance	4	4.34783	0.000191019	ENSMUSG00000025020, ENSMUSG00000034684, ENSMUSG00000019647, ENSMUSG00000021994	85	27	20119	35.0658	0.16915	0.0185289	0.0182423
GOTERM_BP_DIRECT	GO:0009880~embryonic pattern specification	4	4.34783	0.000262756	ENSMUSG00000062209, ENSMUSG00000021540, ENSMUSG00000018698, ENSMUSG00000032402	85	30	20119	31.5592	0.225011	0.0231703	0.022812
GOTERM_BP_DIRECT	GO:0050919~negative chemotaxis	4	4.34783	0.000453818	ENSMUSG00000025020, ENSMUSG00000034684, ENSMUSG00000019647, ENSMUSG00000021994	85	36	20119	26.2993	0.356159	0.0338618	0.0333382
GOTERM_BP_DIRECT	GO:0008045~motor neuron axon guidance	4	4.34783	0.000453818	ENSMUSG00000028266, ENSMUSG00000025020, ENSMUSG00000061353, ENSMUSG00000018698	85	36	20119	26.2993	0.356159	0.0338618	0.0333382
GOTERM_BP_DIRECT	GO:0045944~positive regulation of transcription from RNA polymerase II promoter	15	16.3043	0.000581712	ENSMUSG00000027276, ENSMUSG00000028266, ENSMUSG00000057098, ENSMUSG00000024985, ENSMUSG00000021540, ENSMUSG00000021994, ENSMUSG00000061524, ENSMUSG00000027938, ENSMUSG00000010175, ENSMUSG00000034384, ENSMUSG00000036111, ENSMUSG00000038872, ENSMUSG00000010476, ENSMUSG00000030226, ENSMUSG00000032402	85	1240	20119	2.86324	0.431313	0.0402461	0.0396237
GOTERM_BP_DIRECT	GO:0050679~positive regulation of epithelial cell proliferation	5	5.43478	0.000622362	ENSMUSG00000062209, ENSMUSG00000039519, ENSMUSG00000030283, ENSMUSG00000024985, ENSMUSG00000021994	85	93	20119	12.7255	0.453313	0.0402461	0.0396237
GOTERM_BP_DIRECT	GO:0001822~kidney development	6	6.52174	0.000855291	ENSMUSG00000010175, ENSMUSG00000019947, ENSMUSG00000006800, ENSMUSG00000022883, ENSMUSG00000018698, ENSMUSG00000021994	85	176	20119	8.06912	0.563945	0.051852	0.0510502
GOTERM_BP_DIRECT	GO:0048846~axon extension involved in axon guidance	3	3.26087	0.00110639	ENSMUSG00000025020, ENSMUSG00000034684, ENSMUSG00000021994	85	12	20119	59.1735	0.65829	0.0606878	0.0597493
GOTERM_BP_DIRECT	GO:0001657~ureteric bud development	4	4.34783	0.00112616	ENSMUSG00000037211, ENSMUSG00000021540, ENSMUSG00000018698, ENSMUSG00000032402	85	49	20119	19.322	0.664789	0.0606878	0.0597493
GOTERM_BP_DIRECT	GO:0045892~negative regulation of transcription, DNA-templated	10	10.8696	0.0022064	ENSMUSG00000006586, ENSMUSG00000044770, ENSMUSG00000010175, ENSMUSG00000025128, ENSMUSG00000024985, ENSMUSG00000018698, ENSMUSG00000024642, ENSMUSG00000021994, ENSMUSG00000061524, ENSMUSG00000039081	85	685	20119	3.45539	0.882647	0.112642	0.110901
GOTERM_BP_DIRECT	GO:0090090~negative regulation of canonical Wnt signaling pathway	5	5.43478	0.00247087	ENSMUSG00000039577, ENSMUSG00000024985, ENSMUSG00000024642, ENSMUSG00000030223, ENSMUSG00000021994	85	135	20119	8.76645	0.909256	0.119837	0.117984
GOTERM_BP_DIRECT	GO:0031290~retinal ganglion cell axon guidance	3	3.26087	0.00343553	ENSMUSG00000048915, ENSMUSG00000025020, ENSMUSG00000061524	85	21	20119	33.8134	0.964499	0.158689	0.156235
GOTERM_BP_DIRECT	GO:0045893~positive regulation of transcription, DNA-templated	10	10.8696	0.00362357	ENSMUSG00000062209, ENSMUSG00000038872, ENSMUSG00000057098, ENSMUSG00000024985, ENSMUSG00000010476, ENSMUSG00000018698, ENSMUSG00000028207, ENSMUSG00000032402, ENSMUSG00000021994, ENSMUSG00000061524	85	738	20119	3.20724	0.970437	0.159766	0.157296
GOTERM_BP_DIRECT	GO:0030182~neuron differentiation	6	6.52174	0.00395927	ENSMUSG00000027276, ENSMUSG00000034384, ENSMUSG00000039830, ENSMUSG00000025128, ENSMUSG00000018698, ENSMUSG00000021994	85	250	20119	5.68066	0.97868	0.166978	0.164396
GOTERM_BP_DIRECT	GO:0099645~neurotransmitter receptor localization to postsynaptic specialization membrane	3	3.26087	0.0048551	ENSMUSG00000062209, ENSMUSG00000025582, ENSMUSG00000059991	85	25	20119	28.4033	0.991093	0.196227	0.193192
GOTERM_BP_DIRECT	GO:0030335~positive regulation of cell migration	6	6.52174	0.00530327	ENSMUSG00000062209, ENSMUSG00000061353, ENSMUSG00000034684, ENSMUSG00000021750, ENSMUSG00000019647, ENSMUSG00000032402	85	268	20119	5.29912	0.994246	0.205767	0.202585
GOTERM_BP_DIRECT	GO:0070373~negative regulation of ERK1 and ERK2 cascade	4	4.34783	0.00559996	ENSMUSG00000046447, ENSMUSG00000037211, ENSMUSG00000019647, ENSMUSG00000030226	85	86	20119	11.009	0.995692	0.208922	0.205691
GOTERM_BP_DIRECT	GO:0050673~epithelial cell proliferation	4	4.34783	0.0061588	ENSMUSG00000039519, ENSMUSG00000030283, ENSMUSG00000024985, ENSMUSG00000021994	85	89	20119	10.6379	0.997503	0.22126	0.217839
GOTERM_BP_DIRECT	GO:0060067~cervix development	2	2.17391	0.00833309	ENSMUSG00000018698, ENSMUSG00000021994	85	2	20119	236.694	0.999702	0.288682	0.284218
GOTERM_BP_DIRECT	GO:0001843~neural tube closure	4	4.34783	0.00895812	ENSMUSG00000028266, ENSMUSG00000041703, ENSMUSG00000021994, ENSMUSG00000061524	85	102	20119	9.28212	0.999838	0.299634	0.295
GOTERM_BP_DIRECT	GO:0000122~negative regulation of transcription from RNA polymerase II promoter	11	11.9565	0.0106732	ENSMUSG00000028266, ENSMUSG00000010175, ENSMUSG00000019947, ENSMUSG00000036111, ENSMUSG00000038872, ENSMUSG00000078887, ENSMUSG00000039830, ENSMUSG00000024985, ENSMUSG00000021540, ENSMUSG00000024642, ENSMUSG00000032402	85	1032	20119	2.5229	0.99997	0.343729	0.338413
GOTERM_BP_DIRECT	GO:0071526~semaphorin-plexin signaling pathway	3	3.26087	0.0109851	ENSMUSG00000074785, ENSMUSG00000034684, ENSMUSG00000019647	85	38	20119	18.6864	0.999978	0.343729	0.338413
GOTERM_BP_DIRECT	GO:0003281~ventricular septum development	3	3.26087	0.0127104	ENSMUSG00000028266, ENSMUSG00000022883, ENSMUSG00000021994	85	41	20119	17.3191	0.999996	0.379729	0.373857
GOTERM_BP_DIRECT	GO:0030509~BMP signaling pathway	4	4.34783	0.0132797	ENSMUSG00000024985, ENSMUSG00000021540, ENSMUSG00000032402, ENSMUSG00000021994	85	118	20119	8.02353	0.999998	0.379729	0.373857
GOTERM_BP_DIRECT	GO:0060325~face morphogenesis	3	3.26087	0.0133101	ENSMUSG00000019947, ENSMUSG00000024985, ENSMUSG00000028207	85	42	20119	16.9067	0.999998	0.379729	0.373857
GOTERM_BP_DIRECT	GO:0030334~regulation of cell migration	4	4.34783	0.0151575	ENSMUSG00000062209, ENSMUSG00000028266, ENSMUSG00000074785, ENSMUSG00000061353	85	124	20119	7.63529	1	0.42008	0.413584
GOTERM_BP_DIRECT	GO:0001755~neural crest cell migration	3	3.26087	0.0199557	ENSMUSG00000062209, ENSMUSG00000034684, ENSMUSG00000019647	85	52	20119	13.6554	1	0.537695	0.52938
GOTERM_BP_DIRECT	GO:0021891~olfactory bulb interneuron development	2	2.17391	0.0207042	ENSMUSG00000022883, ENSMUSG00000021994	85	5	20119	94.6776	1	0.542787	0.534393
GOTERM_BP_DIRECT	GO:0051964~negative regulation of synapse assembly	2	2.17391	0.024794	ENSMUSG00000025020, ENSMUSG00000021994	85	6	20119	78.898	1	0.632899	0.623112
GOTERM_BP_DIRECT	GO:0007389~pattern specification process	3	3.26087	0.0260735	ENSMUSG00000018698, ENSMUSG00000028207, ENSMUSG00000029546	85	60	20119	11.8347	1	0.648494	0.638466
GOTERM_BP_DIRECT	GO:0001764~neuron migration	4	4.34783	0.0271476	ENSMUSG00000028414, ENSMUSG00000034384, ENSMUSG00000061353, ENSMUSG00000019647	85	155	20119	6.10824	1	0.651182	0.641112
GOTERM_BP_DIRECT	GO:0022029~telencephalon cell migration	2	2.17391	0.0288668	ENSMUSG00000025020, ENSMUSG00000061353	85	7	20119	67.6269	1	0.651182	0.641112
GOTERM_BP_DIRECT	GO:0060059~embryonic retina morphogenesis in camera-type eye	2	2.17391	0.0288668	ENSMUSG00000010175, ENSMUSG00000018698	85	7	20119	67.6269	1	0.651182	0.641112
GOTERM_BP_DIRECT	GO:0001667~ameboidal-type cell migration	2	2.17391	0.0288668	ENSMUSG00000061353, ENSMUSG00000021994	85	7	20119	67.6269	1	0.651182	0.641112
GOTERM_BP_DIRECT	GO:0007156~homophilic cell adhesion via plasma membrane adhesion molecules	4	4.34783	0.0358743	ENSMUSG00000102222, ENSMUSG00000031561, ENSMUSG00000032076, ENSMUSG00000022883	85	173	20119	5.4727	1	0.790865	0.778636
GOTERM_BP_DIRECT	GO:0048666~neuron development	3	3.26087	0.0392754	ENSMUSG00000031561, ENSMUSG00000039542, ENSMUSG00000025020	85	75	20119	9.46776	1	0.846603	0.833512
GOTERM_BP_DIRECT	GO:0009653~anatomical structure morphogenesis	3	3.26087	0.0411929	ENSMUSG00000021540, ENSMUSG00000018698, ENSMUSG00000032402	85	77	20119	9.22185	1	0.868634	0.855201
GOTERM_BP_DIRECT	GO:0060385~axonogenesis involved in innervation	2	2.17391	0.0449908	ENSMUSG00000058897, ENSMUSG00000025582	85	11	20119	43.0353	1	0.917832	0.903639
GOTERM_BP_DIRECT	GO:0001938~positive regulation of endothelial cell proliferation	3	3.26087	0.0461372	ENSMUSG00000010175, ENSMUSG00000061353, ENSMUSG00000021994	85	82	20119	8.65954	1	0.917832	0.903639
GOTERM_BP_DIRECT	GO:0043653~mitochondrial fragmentation involved in apoptotic process	2	2.17391	0.0489803	ENSMUSG00000062209, ENSMUSG00000025582	85	12	20119	39.449	1	0.917832	0.903639
GOTERM_BP_DIRECT	GO:0060068~vagina development	2	2.17391	0.0489803	ENSMUSG00000018698, ENSMUSG00000021994	85	12	20119	39.449	1	0.917832	0.903639
GOTERM_BP_DIRECT	GO:0090009~primitive streak formation	2	2.17391	0.0489803	ENSMUSG00000018698, ENSMUSG00000021994	85	12	20119	39.449	1	0.917832	0.903639
GOTERM_BP_DIRECT	GO:0045165~cell fate commitment	3	3.26087	0.0492034	ENSMUSG00000062209, ENSMUSG00000034384, ENSMUSG00000021994	85	85	20119	8.35391	1	0.917832	0.903639

## Sheet: downregulated_IPC
Category	Term	Count	%	PValue	Genes	List Total	Pop Hits	Pop Total	Fold Enrichment	Bonferroni	Benjamini	FDR
GOTERM_BP_DIRECT	GO:0007156~homophilic cell adhesion via plasma membrane adhesion molecules	4	7.27273	0.00193705	ENSMUSG00000103037, ENSMUSG00000102440, ENSMUSG00000104252, ENSMUSG00000040511	30	173	20119	15.506	0.25814	0.298305	0.298305

## Sheet: upregulated_RGC
Category	Term	Count	%	PValue	Genes	List Total	Pop Hits	Pop Total	Fold Enrichment	Bonferroni	Benjamini	FDR
GOTERM_BP_DIRECT	GO:0001525~angiogenesis	11	6.79012	2.00133e-05	ENSMUSG00000032125, ENSMUSG00000079022, ENSMUSG00000022206, ENSMUSG00000032011, ENSMUSG00000005958, ENSMUSG00000035385, ENSMUSG00000000530, ENSMUSG00000026365, ENSMUSG00000068196, ENSMUSG00000017417, ENSMUSG00000033191	132	289	20119	5.80133	0.0218722	0.0221147	0.0220346
GOTERM_BP_DIRECT	GO:0007399~nervous system development	12	7.40741	0.000170506	ENSMUSG00000062209, ENSMUSG00000005089, ENSMUSG00000048915, ENSMUSG00000062098, ENSMUSG00000027276, ENSMUSG00000025020, ENSMUSG00000005958, ENSMUSG00000027797, ENSMUSG00000048015, ENSMUSG00000025128, ENSMUSG00000035314, ENSMUSG00000060534	132	448	20119	4.08259	0.171738	0.0942045	0.0938635
GOTERM_BP_DIRECT	GO:0001974~blood vessel remodeling	5	3.08642	0.000338485	ENSMUSG00000022206, ENSMUSG00000027276, ENSMUSG00000033792, ENSMUSG00000000530, ENSMUSG00000050541	132	51	20119	14.9428	0.312084	0.124675	0.124224
GOTERM_BP_DIRECT	GO:0030336~negative regulation of cell migration	7	4.32099	0.000555936	ENSMUSG00000032125, ENSMUSG00000032011, ENSMUSG00000027276, ENSMUSG00000066058, ENSMUSG00000000530, ENSMUSG00000033191, ENSMUSG00000041378	132	156	20119	6.83921	0.459078	0.153577	0.153021
GOTERM_BP_DIRECT	GO:0030198~extracellular matrix organization	7	4.32099	0.00134775	ENSMUSG00000079022, ENSMUSG00000033792, ENSMUSG00000026042, ENSMUSG00000058145, ENSMUSG00000068196, ENSMUSG00000020682, ENSMUSG00000006403	132	185	20119	5.76712	0.774688	0.270728	0.269748
GOTERM_BP_DIRECT	GO:0043615~astrocyte cell migration	3	1.85185	0.00147001	ENSMUSG00000035385, ENSMUSG00000000982, ENSMUSG00000071847	132	9	20119	50.8056	0.803199	0.270728	0.269748
GOTERM_BP_DIRECT	GO:0006811~ion transport	12	7.40741	0.00192823	ENSMUSG00000046634, ENSMUSG00000054342, ENSMUSG00000042529, ENSMUSG00000033792, ENSMUSG00000025572, ENSMUSG00000039908, ENSMUSG00000006611, ENSMUSG00000030500, ENSMUSG00000027071, ENSMUSG00000022464, ENSMUSG00000048833, ENSMUSG00000020432	132	601	20119	3.04326	0.881489	0.291209	0.290155
GOTERM_BP_DIRECT	GO:0007275~multicellular organism development	17	10.4938	0.0021083	ENSMUSG00000032125, ENSMUSG00000062209, ENSMUSG00000014603, ENSMUSG00000027276, ENSMUSG00000025020, ENSMUSG00000027797, ENSMUSG00000026674, ENSMUSG00000048015, ENSMUSG00000033191, ENSMUSG00000079681, ENSMUSG00000060534, ENSMUSG00000073725, ENSMUSG00000048915, ENSMUSG00000005958, ENSMUSG00000032717, ENSMUSG00000021848, ENSMUSG00000037211	132	1099	20119	2.35767	0.902911	0.291209	0.290155
GOTERM_BP_DIRECT	GO:0021952~central nervous system projection neuron axonogenesis	3	1.85185	0.00313114	ENSMUSG00000005958, ENSMUSG00000027797, ENSMUSG00000025128	132	13	20119	35.1731	0.968738	0.384435	0.383043
GOTERM_BP_DIRECT	GO:0007411~axon guidance	6	3.7037	0.00814069	ENSMUSG00000048915, ENSMUSG00000051650, ENSMUSG00000025020, ENSMUSG00000005958, ENSMUSG00000021848, ENSMUSG00000060534	132	190	20119	4.81316	0.999881	0.818505	0.815542
GOTERM_BP_DIRECT	GO:0031290~retinal ganglion cell axon guidance	3	1.85185	0.00814802	ENSMUSG00000048915, ENSMUSG00000025020, ENSMUSG00000005958	132	21	20119	21.7738	0.999881	0.818505	0.815542
GOTERM_BP_DIRECT	GO:0033674~positive regulation of kinase activity	4	2.46914	0.0103396	ENSMUSG00000062209, ENSMUSG00000005958, ENSMUSG00000026674, ENSMUSG00000033191	132	69	20119	8.83575	0.99999	0.952101	0.948654
GOTERM_BP_DIRECT	GO:0048666~neuron development	4	2.46914	0.012956	ENSMUSG00000038718, ENSMUSG00000031561, ENSMUSG00000025020, ENSMUSG00000048015	132	75	20119	8.12889	0.999999	1	0.997283
GOTERM_BP_DIRECT	GO:0008217~regulation of blood pressure	4	2.46914	0.0169818	ENSMUSG00000022206, ENSMUSG00000057530, ENSMUSG00000000530, ENSMUSG00000050541	132	83	20119	7.34538	1	1	0.997283
GOTERM_BP_DIRECT	GO:0007155~cell adhesion	10	6.17284	0.0185944	ENSMUSG00000062074, ENSMUSG00000031561, ENSMUSG00000032011, ENSMUSG00000051375, ENSMUSG00000066058, ENSMUSG00000041592, ENSMUSG00000024440, ENSMUSG00000068196, ENSMUSG00000002980, ENSMUSG00000041378	132	611	20119	2.49454	1	1	0.997283
GOTERM_BP_DIRECT	GO:0048812~neuron projection morphogenesis	4	2.46914	0.0186517	ENSMUSG00000045871, ENSMUSG00000033792, ENSMUSG00000025020, ENSMUSG00000027797	132	86	20119	7.08915	1	1	0.997283
GOTERM_BP_DIRECT	GO:0008360~regulation of cell shape	5	3.08642	0.0190793	ENSMUSG00000117098, ENSMUSG00000035385, ENSMUSG00000000982, ENSMUSG00000041845	132	156	20119	4.88515	1	1	0.997283
GOTERM_BP_DIRECT	GO:0045766~positive regulation of angiogenesis	5	3.08642	0.0207219	ENSMUSG00000000530, ENSMUSG00000027852, ENSMUSG00000028864, ENSMUSG00000033191, ENSMUSG00000052821	132	160	20119	4.76302	1	1	0.997283
GOTERM_BP_DIRECT	GO:0033563~dorsal/ventral axon guidance	2	1.23457	0.0257937	ENSMUSG00000025020, ENSMUSG00000060534	132	4	20119	76.2083	1	1	0.997283
GOTERM_BP_DIRECT	GO:0071403~cellular response to high density lipoprotein particle stimulus	2	1.23457	0.0257937	ENSMUSG00000024030, ENSMUSG00000035385	132	4	20119	76.2083	1	1	0.997283
GOTERM_BP_DIRECT	GO:0016525~negative regulation of angiogenesis	4	2.46914	0.026907	ENSMUSG00000062074, ENSMUSG00000035385, ENSMUSG00000033191, ENSMUSG00000041378	132	99	20119	6.15825	1	1	0.997283
GOTERM_BP_DIRECT	GO:1901299~negative regulation of hydrogen peroxide-mediated programmed cell death	2	1.23457	0.0321382	ENSMUSG00000028864, ENSMUSG00000026674	132	5	20119	60.9667	1	1	0.997283
GOTERM_BP_DIRECT	GO:0060836~lymphatic endothelial cell differentiation	2	1.23457	0.0384418	ENSMUSG00000000530, ENSMUSG00000033191	132	6	20119	50.8056	1	1	0.997283
GOTERM_BP_DIRECT	GO:0031100~animal organ regeneration	3	1.85185	0.0405515	ENSMUSG00000035385, ENSMUSG00000028864, ENSMUSG00000020593	132	49	20119	9.33163	1	1	0.997283
GOTERM_BP_DIRECT	GO:0007409~axonogenesis	4	2.46914	0.041931	ENSMUSG00000045871, ENSMUSG00000025020, ENSMUSG00000027797, ENSMUSG00000044667	132	118	20119	5.16667	1	1	0.997283
GOTERM_BP_DIRECT	GO:0010862~positive regulation of pathway-restricted SMAD protein phosphorylation	3	1.85185	0.0420649	ENSMUSG00000000530, ENSMUSG00000006611, ENSMUSG00000001123	132	50	20119	9.145	1	1	0.997283
GOTERM_BP_DIRECT	GO:0007169~transmembrane receptor protein tyrosine kinase signaling pathway	4	2.46914	0.0428173	ENSMUSG00000062209, ENSMUSG00000005958, ENSMUSG00000026674, ENSMUSG00000033191	132	119	20119	5.12325	1	1	0.997283
GOTERM_BP_DIRECT	GO:0048813~dendrite morphogenesis	3	1.85185	0.0435992	ENSMUSG00000062098, ENSMUSG00000033792, ENSMUSG00000027797	132	51	20119	8.96569	1	1	0.997283
GOTERM_BP_DIRECT	GO:0070837~dehydroascorbic acid transport	2	1.23457	0.0447046	ENSMUSG00000003153, ENSMUSG00000027661	132	7	20119	43.5476	1	1	0.997283
GOTERM_BP_DIRECT	GO:0051649~establishment of localization in cell	5	3.08642	0.0458651	ENSMUSG00000054342, ENSMUSG00000033792, ENSMUSG00000027071, ENSMUSG00000027867, ENSMUSG00000052821	132	206	20119	3.69943	1	1	0.997283
GOTERM_BP_DIRECT	GO:0010628~positive regulation of gene expression	9	5.55556	0.0462112	ENSMUSG00000054675, ENSMUSG00000027276, ENSMUSG00000027661, ENSMUSG00000066058, ENSMUSG00000035385, ENSMUSG00000000982, ENSMUSG00000006611, ENSMUSG00000041378, ENSMUSG00000001123	132	610	20119	2.24877	1	1	0.997283
GOTERM_BP_DIRECT	GO:0098609~cell-cell adhesion	5	3.08642	0.0479129	ENSMUSG00000032125, ENSMUSG00000032011, ENSMUSG00000041378, ENSMUSG00000060534, ENSMUSG00000025666	132	209	20119	3.64633	1	1	0.997283

## Sheet: downregulated_RGC
Category	Term	Count	%	PValue	Genes	List Total	Pop Hits	Pop Total	Fold Enrichment	Bonferroni	Benjamini	FDR
GOTERM_BP_DIRECT	GO:0065003~macromolecular complex assembly	3	4.91803	0.0120515	ENSMUSG00000038738, ENSMUSG00000030000, ENSMUSG00000055320	29	120	20119	17.344	0.946825	1	1
GOTERM_BP_DIRECT	GO:0007342~fusion of sperm to egg plasma membrane	2	3.27869	0.0342382	ENSMUSG00000044916, ENSMUSG00000080316	29	25	20119	55.5007	0.999782	1	1
GOTERM_BP_DIRECT	GO:0050900~leukocyte migration	2	3.27869	0.0422855	ENSMUSG00000030000, ENSMUSG00000017697	29	31	20119	44.7586	0.999971	1	1
