# Supplementary material for: The microcephaly-associated transcriptional regulator AUTS2 cooperates with Polycomb complex PRC2 to produce upper-layer neurons in mice
Source: EMBO J. 2025 Jan 15;44(5):1354–78. doi: 10.1038/s44318-024-00343-7 (PMC11876313; doi:10.1038/s44318-024-00343-7)
Supplement: Supplementary file 6 — Source data Fig. 1 [file 44318_2024_343_MOESM6_ESM.zip]

Archive with 27 entries (19 files):
- Figure1/
- Figure1/.DS_Store
- Figure1/1F/
- Figure1/1F/Auts2fl:fl_CUX1,CTIP2.jpg
- Figure1/1F/Emx1Cre:+;Auts2fl:fl_EdU.jpg
- Figure1/1F/Emx1Cre:+;Auts2flfl_CUX1,CTIP2.jpg
- Figure1/1F/Auts2fl::fl_EdU.jpg
- Figure1/1F/Figure1F.xlsx
- Figure1/1A/
- Figure1/1A/Emx1-Cre:+;Auts2fl:fl.jpg
- Figure1/1A/Auts2fl:fl.jpg
- Figure1/1G/
- Figure1/1G/Auts2fl:fl_EdU.jpg
- Figure1/1G/Emx1-Cre:+;Auts2fl:fl_CUX1,CTIP2.jpg
- Figure1/1G/Auts2fl:fl_CUX1,CTIP2.jpg
- Figure1/1G/Emx1Cre:+;Auts2fl:fl_EdU.jpg
- Figure1/1G/Figure1G.xlsx
- Figure1/1B/
- Figure1/1B/Emx1-cre:+;Auts2fl:fl.jpg
- Figure1/1B/Auts2fl:fl.jpg
- Figure1/1E/
- Figure1/1E/Figure1E.xlsx
- Figure1/1D/
- Figure1/1D/Figure1D.xlsx
- Figure1/1C/
- Figure1/1C/Emx1Cre:+;Auts2fl:fl_PD15.jpg
- Figure1/1C/Auts2fl:fl_PD15.jpg
