# Supplementary material for: The microcephaly-associated transcriptional regulator AUTS2 cooperates with Polycomb complex PRC2 to produce upper-layer neurons in mice
Source: EMBO J. 2025 Jan 15;44(5):1354–78. doi: 10.1038/s44318-024-00343-7 (PMC11876313; doi:10.1038/s44318-024-00343-7)
Supplement: Supplementary file 6 — Source data Fig. 1 [file 44318_2024_343_MOESM6_ESM.zip › Figure1/1F/Figure1F.xlsx]

## Sheet: Sheet1
CUX1+, EdU+ / column
rostral			central			caudal
fl/fl	Emx1-cre/+;fl/+	Emx1-cre/+;fl/fl	fl/fl	Emx1-cre/+;fl/+	Emx1-cre/+;fl/fl	fl/fl	Emx1-cre/+;fl/+	Emx1-cre/+;fl/fl
111	85	91	121	121	101	104	84	87
121	88	91	142	97	85	107	86	94
104	93	62	142	97	105	117	101	73
108	102	66	124	115	111	115	76	92
118	93	85	138	124	101	141	110	109
122	101	90	142	107	117	120	95	92
CTIP2+, EdU+ / column
rostral			central			caudal
fl/fl	Emx1-cre/+;fl/+	Emx1-cre/+;fl/fl	fl/fl	Emx1-cre/+;fl/+	Emx1-cre/+;fl/fl	fl/fl	Emx1-cre/+;fl/+	Emx1-cre/+;fl/fl
0	0	0	0	2	2	0	2	1
2	2	1	1	0	1	0	1	0
0	2	0	0	1	1	1	1	0
0	2	1	1	1	0	0	0	0
4	0	1	1	0	0	1	0	1
1	0	0	1	0	1	1	0	0
