# Supplementary material for: The microcephaly-associated transcriptional regulator AUTS2 cooperates with Polycomb complex PRC2 to produce upper-layer neurons in mice
Source: EMBO J. 2025 Jan 15;44(5):1354–78. doi: 10.1038/s44318-024-00343-7 (PMC11876313; doi:10.1038/s44318-024-00343-7)
Supplement: Supplementary file 6 — Source data Fig. 1 [file 44318_2024_343_MOESM6_ESM.zip › Figure1/1G/Figure1G.xlsx]

## Sheet: Sheet1
CTIP2+, EdU+ / column
rostral			central			caudal
fl/fl	Emx1-cre/+;fl/+	Emx1-cre/+;fl/fl	fl/fl	Emx1-cre/+;fl/+	Emx1-cre/+;fl/fl	fl/fl	Emx1-cre/+;fl/+	Emx1-cre/+;fl/fl
90	129	95	87	120	105	61	82	67
108	137	127	91	140	96	91	89	62
117	86	95	107	95	130	64	62	84
106	128	109	133	99	100	76	101	80
105	105	113	91	102	92	49	65	53
108	89	108	108	90	104	52	56	56
CUX1+, EdU+ / column
rostral			central			caudal
fl/fl	Emx1-cre/+;fl/+	Emx1-cre/+;fl/fl	fl/fl	Emx1-cre/+;fl/+	Emx1-cre/+;fl/fl	fl/fl	Emx1-cre/+;fl/+	Emx1-cre/+;fl/fl
25	36	28	23	30	19	20	22	28
23	40	27	22	44	22	25	28	24
21	3	33	11	24	47	13	5	16
16	18	37	17	19	29	16	9	19
8	13	15	4	6	9	14	5	4
21	16	15	10	12	13	7	4	3
