# Supplementary material for: The microcephaly-associated transcriptional regulator AUTS2 cooperates with Polycomb complex PRC2 to produce upper-layer neurons in mice
Source: EMBO J. 2025 Jan 15;44(5):1354–78. doi: 10.1038/s44318-024-00343-7 (PMC11876313; doi:10.1038/s44318-024-00343-7)
Supplement: Supplementary file 6 — Source data Fig. 1 [file 44318_2024_343_MOESM6_ESM.zip › Figure1/1E/Figure1E.xlsx]

## Sheet: Sheet1
UL length (µm)
rostral			central			caudal
fl/fl	Emx1-cre/+;fl/+	Emx1-cre/+;fl/fl	fl/fl	Emx1-cre/+;fl/+	Emx1-cre/+;fl/fl	fl/fl	Emx1-cre/+;fl/+	Emx1-cre/+;fl/fl
463	425	411	465	417	464	325	314	380
520	417	376	468	421	437	311	315	352
471	461	407	486	504	433	348	322	321
511	488	442	448	502	413	313	333	303
558	440	398	524	500	444	343	320	356
562	439	425	494	446	442	372	310	363
DL length (µm)
rostral			central			caudal
fl/fl	Emx1-cre/+;fl/+	Emx1-cre/+;fl/fl	fl/fl	Emx1-cre/+;fl/+	Emx1-cre/+;fl/fl	fl/fl	Emx1-cre/+;fl/+	Emx1-cre/+;fl/fl
556	567	513	516	492	476	359	330	359
557	553	562	554	492	533	361	327	356
592	611	491	548	545	504	332	311	339
597	537	508	518	511	480	334	325	313
517	515	484	492	470	448	354	338	283
572	559	473	486	471	498	315	271	321
