# Supplementary material for: The microcephaly-associated transcriptional regulator AUTS2 cooperates with Polycomb complex PRC2 to produce upper-layer neurons in mice
Source: EMBO J. 2025 Jan 15;44(5):1354–78. doi: 10.1038/s44318-024-00343-7 (PMC11876313; doi:10.1038/s44318-024-00343-7)
Supplement: Supplementary file 6 — Source data Fig. 1 [file 44318_2024_343_MOESM6_ESM.zip › Figure1/1D/Figure1D.xlsx]

## Sheet: Sheet1
CUX1+ cells/column
rostral			central			caudal
fl/fl	Emx1-cre/+;fl/+	Emx1-cre/+;fl/fl	fl/fl	Emx1-cre/+;fl/+	Emx1-cre/+;fl/fl	fl/fl	Emx1-cre/+;fl/+	Emx1-cre/+;fl/fl
496	391	343	537	461	428	357	341	330
571	383	337	526	458	440	352	327	337
432	470	364	557	455	420	399	366	335
540	488	414	534	530	412	406	348	370
560	473	392	599	457	421	397	353	376
559	339	372	556	409	375	397	341	290
CTIP2+ cells/column
rostral			central			caudal
fl/fl	Emx1-cre/+;fl/+	Emx1-cre/+;fl/fl	fl/fl	Emx1-cre/+;fl/+	Emx1-cre/+;fl/fl	fl/fl	Emx1-cre/+;fl/+	Emx1-cre/+;fl/fl
339	355	304	343	338	329	233	226	242
383	367	325	356	330	356	234	214	242
354	372	346	339	362	325	212	271	249
388	332	360	355	355	367	270	247	231
354	379	332	317	313	317	285	253	242
332	379	346	315	315	301	243	219	214
