# Supplementary material for: The microcephaly-associated transcriptional regulator AUTS2 cooperates with Polycomb complex PRC2 to produce upper-layer neurons in mice
Source: EMBO J. 2025 Jan 15;44(5):1354–78. doi: 10.1038/s44318-024-00343-7 (PMC11876313; doi:10.1038/s44318-024-00343-7)
Supplement: Supplementary file 7 — Source data Fig. 2 [file 44318_2024_343_MOESM7_ESM.zip]

Archive with 39 entries (30 files):
- Figure2/
- Figure2/.DS_Store
- Figure2/2G/
- Figure2/2G/Figure2G.xlsx
- Figure2/2H/
- Figure2/2H/Figure2H.xlsx
- Figure2/2A/
- Figure2/2A/.DS_Store
- Figure2/2A/Homo.jpg
- Figure2/2A/WT.jpg
- Figure2/2A/Figure2A.xlsx
- Figure2/2F/
- Figure2/2F/Figure2F.xlsx
- Figure2/2C/
- Figure2/2C/WT_DAPI.jpg
- Figure2/2C/WT_EdU.jpg
- Figure2/2C/WT_PAX6.jpg
- Figure2/2C/Auts2-del8:del8_PAX6,EdU.jpg
- Figure2/2C/Auts2-del8:del8_EdU.jpg
- Figure2/2C/Auts2-del8:del8_PAX6.jpg
- Figure2/2C/WT_PAX6,EdU.jpg
- Figure2/2C/Auts2-del8:del8_DAPI.jpg
- Figure2/2D/
- Figure2/2D/WT_DAPI.jpg
- Figure2/2D/WT_EdU.jpg
- Figure2/2D/WT_TBR2.jpg
- Figure2/2D/WT_KI67.jpg
- Figure2/2D/Auts2-del8:del8_merge.jpg
- Figure2/2D/Auts2-del8:del8_EdU.jpg
- Figure2/2D/WT_merge.jpg
- Figure2/2D/Auts2-del8:del8_KI67.jpg
- Figure2/2D/Auts2-del8:del8_TBR2.jpg
- Figure2/2D/Auts2-del8:del8_DAPI.jpg
- Figure2/2E/
- Figure2/2E/Figure2E.xlsx
- Figure2/2B/
- Figure2/2B/Figure2B.xlsx
- Figure2/2B/Homo.jpg
- Figure2/2B/WT.jpg
