# Supplementary material for: The microcephaly-associated transcriptional regulator AUTS2 cooperates with Polycomb complex PRC2 to produce upper-layer neurons in mice
Source: EMBO J. 2025 Jan 15;44(5):1354–78. doi: 10.1038/s44318-024-00343-7 (PMC11876313; doi:10.1038/s44318-024-00343-7)
Supplement: Supplementary file 7 — Source data Fig. 2 [file 44318_2024_343_MOESM7_ESM.zip › Figure2/2G/Figure2G.xlsx]

## Sheet: Sheet1
Ts
WT	Auts2-del8/+	Auts2-del8/del8
6.70588	7.65	7.3125
6.92647	6.1	7.21875
5.8125	6.40909	5.88462
6.34286	6.26087	6.14286
5.58333	6.11538	6.07143
6.46552	6.25	6.27273
Tc
20.4706	27.15	31.875
20.7794	25.05	37.9688
19.5938	29.8636	24.9231
19.0286	27.9783	29.6429
18.6667	26.4808	32.0714
23.5862	28.375	28.9773
