# Supplementary material for: The microcephaly-associated transcriptional regulator AUTS2 cooperates with Polycomb complex PRC2 to produce upper-layer neurons in mice
Source: EMBO J. 2025 Jan 15;44(5):1354–78. doi: 10.1038/s44318-024-00343-7 (PMC11876313; doi:10.1038/s44318-024-00343-7)
Supplement: Supplementary file 7 — Source data Fig. 2 [file 44318_2024_343_MOESM7_ESM.zip › Figure2/2H/Figure2H.xlsx]

## Sheet: Sheet1
BrdU+ / PH3+, TBR2+ cells
WT	Auts2-del8/+	Auts2-del8/del8
91.6667	89.4737	88
90.4762	92.8571	100
91.8919	95.8333	92.3077
100	96.2963	94.4444
90.4762	94.1176	88.8889
93.4783	86.6667	91.6667
