# Supplementary material for: The microcephaly-associated transcriptional regulator AUTS2 cooperates with Polycomb complex PRC2 to produce upper-layer neurons in mice
Source: EMBO J. 2025 Jan 15;44(5):1354–78. doi: 10.1038/s44318-024-00343-7 (PMC11876313; doi:10.1038/s44318-024-00343-7)
Supplement: Supplementary file 7 — Source data Fig. 2 [file 44318_2024_343_MOESM7_ESM.zip › Figure2/2A/Figure2A.xlsx]

## Sheet: Sheet1
PAX6+, PH3+ cells / mm
WT	Auts2-del8/+	Auts2-del8/del8
90.2	86.4	63.2
61.2	76.1	52.7
94.7	79.5	84.6
90.6	90.8	85.8
85.1	59.7	80.4
106.9	114.7	79
