# Supplementary material for: The microcephaly-associated transcriptional regulator AUTS2 cooperates with Polycomb complex PRC2 to produce upper-layer neurons in mice
Source: EMBO J. 2025 Jan 15;44(5):1354–78. doi: 10.1038/s44318-024-00343-7 (PMC11876313; doi:10.1038/s44318-024-00343-7)
Supplement: Supplementary file 7 — Source data Fig. 2 [file 44318_2024_343_MOESM7_ESM.zip › Figure2/2F/Figure2F.xlsx]

## Sheet: Sheet1
EdU+/TBR2+, KI67+ cells
WT	Auts2-del8/+	Auts2-del8/del8
0.437	0.268	0.303
0.437	0.298	0.318
0.373	0.268	0.218
0.352	0.235	0.226
0.37	0.316	0.245
0.332	0.278	0.216
