# Supplementary material for: The microcephaly-associated transcriptional regulator AUTS2 cooperates with Polycomb complex PRC2 to produce upper-layer neurons in mice
Source: EMBO J. 2025 Jan 15;44(5):1354–78. doi: 10.1038/s44318-024-00343-7 (PMC11876313; doi:10.1038/s44318-024-00343-7)
Supplement: Supplementary file 7 — Source data Fig. 2 [file 44318_2024_343_MOESM7_ESM.zip › Figure2/2E/Figure2E.xlsx]

## Sheet: Sheet1
EdU+/PAX6+ cells
WT	Auts2-del8/+	Auts2-del8/del8
0.481	0.435	0.452
0.52	0.47	0.464
0.476	0.445	0.399
0.509	0.417	0.392
0.382	0.332	0.363
0.462	0.405	0.402
