# Supplementary material for: The microcephaly-associated transcriptional regulator AUTS2 cooperates with Polycomb complex PRC2 to produce upper-layer neurons in mice
Source: EMBO J. 2025 Jan 15;44(5):1354–78. doi: 10.1038/s44318-024-00343-7 (PMC11876313; doi:10.1038/s44318-024-00343-7)
Supplement: Supplementary file 7 — Source data Fig. 2 [file 44318_2024_343_MOESM7_ESM.zip › Figure2/2B/Figure2B.xlsx]

## Sheet: Sheet1
TBR2+, PH3+ cells / mm
WT	Auts2-del8/+	Auts2-del8/del8
60.2	21.4	16.9
62.5	21.2	18.8
42.2	33.1	18.2
26.4	23.2	13.2
32.1	25.3	12
25.6	13.6	20.2
