# Supplementary material for: The microcephaly-associated transcriptional regulator AUTS2 cooperates with Polycomb complex PRC2 to produce upper-layer neurons in mice
Source: EMBO J. 2025 Jan 15;44(5):1354–78. doi: 10.1038/s44318-024-00343-7 (PMC11876313; doi:10.1038/s44318-024-00343-7)
Supplement: Supplementary file 8 — Source data Fig. 3 [file 44318_2024_343_MOESM8_ESM.zip]

Archive with 17 entries (12 files):
- Figure3/
- Figure3/3E/
- Figure3/3E/Figure 3E.xlsx
- Figure3/3B/
- Figure3/3B/Figure3B.xlsx
- Figure3/3D/
- Figure3/3D/Figure 3D.xlsx
- Figure3/.DS_Store
- Figure3/3A/
- Figure3/3A/shAuts2_DAPI,HuCD.jpg
- Figure3/3A/shAuts2_DAPI,KI67.jpg
- Figure3/3A/shAuts2_merge.jpg
- Figure3/3A/shScramble_DAPI,GFP.jpg
- Figure3/3A/shScramble_merge.jpg
- Figure3/3A/shScramble_DAPI,KI67.jpg
- Figure3/3A/shScramble_DAPI,HuCD.jpg
- Figure3/3A/shAuts2_DAPI,GFP.jpg
