# Supplementary material for: The microcephaly-associated transcriptional regulator AUTS2 cooperates with Polycomb complex PRC2 to produce upper-layer neurons in mice
Source: EMBO J. 2025 Jan 15;44(5):1354–78. doi: 10.1038/s44318-024-00343-7 (PMC11876313; doi:10.1038/s44318-024-00343-7)
Supplement: Supplementary file 8 — Source data Fig. 3 [file 44318_2024_343_MOESM8_ESM.zip › Figure3/3E/Figure 3E.xlsx]

## Sheet: Sheet1
% of TBR2+, KI67+ / GFP+ cells
shScramble	shAuts2	shAuts2+FL-AUTS2R	shAuts2+NLS-FL-AUTS2R	shAuts2+NES-FL-AUTS2R	shAuts2+S-AUTS2-var.1	shAuts2+S-AUTS2-var.2
30.1887	30.2103	30.3244	28.1026	31.4159	32.0346	31.2023
28.2808	30.3371	31.1377	30.163	29.0993	31.5238	32.6565
26.4644	33.0233	28.7625	27.8649	32.8147	31.7536	32.4017
29.7222	30.7953	29.9038	29.2391	29.9669	30.4569	29.3252
29.8441	29.9465	30.6163	29.7632	31.2796	30	30.8952
28.1768	29.2683	31.9556	29.6933	31.5697	30.0373	28.9141
