# Supplementary material for: The microcephaly-associated transcriptional regulator AUTS2 cooperates with Polycomb complex PRC2 to produce upper-layer neurons in mice
Source: EMBO J. 2025 Jan 15;44(5):1354–78. doi: 10.1038/s44318-024-00343-7 (PMC11876313; doi:10.1038/s44318-024-00343-7)
Supplement: Supplementary file 8 — Source data Fig. 3 [file 44318_2024_343_MOESM8_ESM.zip › Figure3/3B/Figure3B.xlsx]

## Sheet: Sheet1
% of HuC/D+, KI67– / GFP+ cells
shScramble	shAuts2	shAuts2+FL-AUTS2R	shAuts2+NLS-FL-AUTS2R	shAuts2+NES-FL-AUTS2R	shAuts2+S-AUTS2-var.1	shAuts2+S-AUTS2-var.2
42.0074	27.2931	34.2954	38.6083	28.5261	30.1515	30.6998
38.1356	31.9283	33.7945	34.1361	27.8932	28.3744	27.9461
34.4156	29.6429	35.6016	33.6375	29.0647	30.2972	24.3539
33.8855	30.7808	33.4034	35.5297	30.1527	30.7509	22.0605
37.0787	29.0927	37.4424	33.6364	26.1411	25.9773	28.2792
35.872	29.0138	38.1182	33.8095	21.5726	28.2958	30.1775
