# Supplementary material for: The microcephaly-associated transcriptional regulator AUTS2 cooperates with Polycomb complex PRC2 to produce upper-layer neurons in mice
Source: EMBO J. 2025 Jan 15;44(5):1354–78. doi: 10.1038/s44318-024-00343-7 (PMC11876313; doi:10.1038/s44318-024-00343-7)
Supplement: Supplementary file 8 — Source data Fig. 3 [file 44318_2024_343_MOESM8_ESM.zip › Figure3/3D/Figure 3D.xlsx]

## Sheet: Sheet1
% of PAX6+ / GFP+ cells
shScramble	shAuts2	shAuts2+FL-AUTS2R	shAuts2+NLS-FL-AUTS2R	shAuts2+NES-FL-AUTS2R	shAuts2+S-AUTS2-var.1	shAuts2+S-AUTS2-var.2
48.6804	51.257	49.4346	49.7321	50.8475	51.4548	49.2063
49.7976	51.962	49.4915	47.7541	53.8745	52.2508	49.5479
49.1947	52.2857	46.9989	50.6329	49.9373	50.7848	56.1208
50.3472	52.2367	45.1683	50.5085	51.981	51.7476	51.4884
51.5217	50.9924	43.5714	47.2292	53.6776	51.5419	48.8987
50.3704	53.4483	47.2691	49.0752	55.0725	51.5343	49.8834
