# Supplementary material for: The microcephaly-associated transcriptional regulator AUTS2 cooperates with Polycomb complex PRC2 to produce upper-layer neurons in mice
Source: EMBO J. 2025 Jan 15;44(5):1354–78. doi: 10.1038/s44318-024-00343-7 (PMC11876313; doi:10.1038/s44318-024-00343-7)
Supplement: Supplementary file 9 — Source data Fig. 4 [file 44318_2024_343_MOESM9_ESM.zip]

Archive with 13 entries (8 files):
- Figure4/
- Figure4/.DS_Store
- Figure4/4B/
- Figure4/4B/Emx1Cre:+;Auts2fl:fl.fcs
- Figure4/4C/
- Figure4/4C/Figure4C.xlsx
- Figure4/4D/
- Figure4/4D/CD133_DAPI,SOX2.jpg
- Figure4/4D/EGFP_FAPI,TBR2.jpg
- Figure4/4D/CD133_DAPI,TBR2.jpg
- Figure4/4D/EGFP_DAPI,SOX2.jpg
- Figure4/4H/
- Figure4/4H/Figure4H.xlsx
