# Supplementary material for: The microcephaly-associated transcriptional regulator AUTS2 cooperates with Polycomb complex PRC2 to produce upper-layer neurons in mice
Source: EMBO J. 2025 Jan 15;44(5):1354–78. doi: 10.1038/s44318-024-00343-7 (PMC11876313; doi:10.1038/s44318-024-00343-7)
Supplement: Supplementary file 9 — Source data Fig. 4 [file 44318_2024_343_MOESM9_ESM.zip › Figure4/4C/Figure4C.xlsx]

## Sheet: Sheet1
log10(TPM+1)
	RG1	RG2	RG3	RG4	RG5	RG6	IP1	IP2	IP3	IP4	IP5	IP6
Nes	2.4029	2.09814	2.39353	2.47054	2.55506	2.27131	1.40738	1.46988	1.45724	1.43671	1.63079	1.40798
Sox2	2.07398	1.77033	2.06381	2.24879	2.16765	1.98423	1.82726	1.85776	1.66119	1.67258	1.75575	1.62383
Pax6	1.71989	1.7247	1.59099	2.06171	2.00182	1.73283	1.85348	1.62181	1.7829	1.69099	1.79946	1.62592
Hes1	2.03245	1.72294	1.91891	2.07184	2.03579	1.85804	0.355566	0.495605	0.125583	0.171949	0.123008	0.0361241
Eomes	0.85292	0.664198	0.699717	0.922547	0.925826	0.609085	2.82832	2.79271	2.75507	2.63464	2.83996	2.65778
Neurod1	0.112411	0.0610708	0.141983	0.0600266	0.109264	0.276596	1.87117	1.64699	1.98969	1.73059	1.93082	1.68363
Tubb3	0.864948	1.17134	1.17237	1.09031	1.30575	1.16348	2.37167	2.26975	2.49118	2.31001	2.64319	2.3371
Tbr1	0.336394	0.347203	0.160106	0.176717	0.431328	0.118737	1.73963	1.62485	1.8016	1.61909	1.85088	1.58007
Auts2	1.91863	1.50962	1.56892	1.86444	1.81897	1.3068	2.09209	2.11951	2.20532	2.22081	2.29066	1.95809
Rpl18	2.57943	2.13254	2.41578	2.46282	2.43771	2.236	2.42372	2.53122	2.68994	1.83694	2.5577	2.4135
Rplp1	2.79296	2.6071	2.79996	2.84377	2.8447	2.65771	2.76634	2.78741	2.84855	2.7405	2.94559	2.73947
