# Supplementary material for: The microcephaly-associated transcriptional regulator AUTS2 cooperates with Polycomb complex PRC2 to produce upper-layer neurons in mice
Source: EMBO J. 2025 Jan 15;44(5):1354–78. doi: 10.1038/s44318-024-00343-7 (PMC11876313; doi:10.1038/s44318-024-00343-7)
Supplement: Supplementary file 9 — Source data Fig. 4 [file 44318_2024_343_MOESM9_ESM.zip › Figure4/4H/Figure4H.xlsx]

## Sheet: Sheet1
mRNA / Actb
Bhlhe22	Cadm1	Efna5	Robo1	Slit1	Zic2
0.773838	0.925926	1.6196	1.33333	1.0686	0.894518
1.58568	0.962963	1.19386	0.8	1.12173	0.65938
0.717029	1.07407	0.430964	0.866667	1.01096	1.494
0.923449	1.0463	0.755571	1	0.798701	0.952099
1.83414	1.73148	2.70502	2.44	2.02192	1.83933
2.72283	1.56481	2.52387	2.89333	1.48013	2.37707
2.08508	2.02778	1.70012	3.90667	1.92616	2.09824
2.227	1.30556	2.05002	1.78667	1.71205	2.06936
