# Supplementary material for: The microcephaly-associated transcriptional regulator AUTS2 cooperates with Polycomb complex PRC2 to produce upper-layer neurons in mice
Source: EMBO J. 2025 Jan 15;44(5):1354–78. doi: 10.1038/s44318-024-00343-7 (PMC11876313; doi:10.1038/s44318-024-00343-7)
Supplement: Supplementary file 10 — Source data Fig. 5 [file 44318_2024_343_MOESM10_ESM.zip]

Archive with 40 entries (36 files):
- Figure5/
- Figure5/5A/
- Figure5/5A/Control_DAPI,TBR2.jpg
- Figure5/5A/Robo1OE_DAPI,TBR2.jpg
- Figure5/5A/Robo1OE_merge.jpg
- Figure5/5A/Control_merge.jpg
- Figure5/5A/Figure5A.xlsx
- Figure5/5A/Control_DAPI,GFP.jpg
- Figure5/5A/Robo1OE_DAPI,GFP.jpg
- Figure5/5A/Robo1OE_DAPI,PH3.jpg
- Figure5/5A/Control_DAPI,PH3.jpg
- Figure5/.DS_Store
- Figure5/5C/
- Figure5/5C/Auts2cKO+Robo1sh2_PH3.jpg
- Figure5/5C/Auts2cKO+Robo1sh2_GFP.jpg
- Figure5/5C/Auts2fl:fl+shScramble_merge.jpg
- Figure5/5C/Auts2cKO+Robo1sh1_PH3.jpg
- Figure5/5C/Auts2cKO+Robo1sh1_GFP.jpg
- Figure5/5C/Figure5C.xlsx
- Figure5/5C/Auts2cKO+Robo1sh1_merge.jpg
- Figure5/5C/Auts2cKO+Robo1sh1_TBR2.jpg
- Figure5/5C/Auts2fl:fl+shScramble_GFP.jpg
- Figure5/5C/Auts2cKO+shScramble_GFP.jpg
- Figure5/5C/Auts2fl:fl+shScramble_TBR2.jpg
- Figure5/5C/Auts2cKO+shScramble_PH3.jpg
- Figure5/5C/Auts2fl:fl+shScramble_PH3.jpg
- Figure5/5C/Auts2cKO+shScramble_merge.jpg
- Figure5/5C/Auts2cKO+Robo1sh2_merge.jpg
- Figure5/5C/Auts2cKO+Robo1sh2_TBR2.jpg
- Figure5/5C/Auts2cKO+shScramble_TBR2.jpg
- Figure5/5B/
- Figure5/5B/Robo1OE_DAPI,KI67.jpg
- Figure5/5B/Control_DAPI,KI67.jpg
- Figure5/5B/Control_DAPI,TBR2.jpg
- Figure5/5B/Robo1OE_DAPI,TBR2.jpg
- Figure5/5B/Robo1OE_merge.jpg
- Figure5/5B/Figure5B.xlsx
- Figure5/5B/Control_merge.jpg
- Figure5/5B/Control_DAPI,GFP.jpg
- Figure5/5B/Robo1OE_DAPI,GFP.jpg
