# Supplementary material for: The microcephaly-associated transcriptional regulator AUTS2 cooperates with Polycomb complex PRC2 to produce upper-layer neurons in mice
Source: EMBO J. 2025 Jan 15;44(5):1354–78. doi: 10.1038/s44318-024-00343-7 (PMC11876313; doi:10.1038/s44318-024-00343-7)
Supplement: Supplementary file 10 — Source data Fig. 5 [file 44318_2024_343_MOESM10_ESM.zip › Figure5/5A/Figure5A.xlsx]

## Sheet: Sheet1
% of PH3+ / TBR2+, GFP+ cells
Control	Robo1 OE
1.87266	0.977199
1.44928	1.04895
2.00669	1.61725
2.64151	0.46729
2.98507	0.591716
1.96078	0.651466
% of PH3+ / TBR2+, GFP– cells
Control	Robo1 OE
2.06349	2.32558
3.15236	3.39506
2.75387	3.14136
3.37553	2.77778
2.32558	2.08333
1.46341	1.62272
