# Supplementary material for: The microcephaly-associated transcriptional regulator AUTS2 cooperates with Polycomb complex PRC2 to produce upper-layer neurons in mice
Source: EMBO J. 2025 Jan 15;44(5):1354–78. doi: 10.1038/s44318-024-00343-7 (PMC11876313; doi:10.1038/s44318-024-00343-7)
Supplement: Supplementary file 10 — Source data Fig. 5 [file 44318_2024_343_MOESM10_ESM.zip › Figure5/5C/Figure5C.xlsx]

## Sheet: Sheet1
% of PH3+/ TBR2+, GFP+ cells
Auts2fl/fl+shScramble	Emx1Cre/+;Auts2fl/fl+shScramble	Emx1Cre/+;Auts2fl/fl+shRobo1-1	Emx1Cre/+;Auts2fl/fl+shRobo1-2
2.24359	1.43541	2.69058	2.13523
3.86266	0.829876	3.40136	2.61194
2.87081	1.44092	3.44828	2.03252
1.51976	1.06383	2.23642	2.85714
2.44898	1.21951	2.08333	2.3166
1.94986	1.81818	2.52101	2.48963
