# Supplementary material for: The microcephaly-associated transcriptional regulator AUTS2 cooperates with Polycomb complex PRC2 to produce upper-layer neurons in mice
Source: EMBO J. 2025 Jan 15;44(5):1354–78. doi: 10.1038/s44318-024-00343-7 (PMC11876313; doi:10.1038/s44318-024-00343-7)
Supplement: Supplementary file 10 — Source data Fig. 5 [file 44318_2024_343_MOESM10_ESM.zip › Figure5/5B/Figure5B.xlsx]

## Sheet: Sheet1
% of Ki67+, TBR2– / GFP+ cells in VZ
Control	Robo1 OE
15.703	21.2912
17.7419	18.8383
17.5369	18.8679
17.1975	21.9709
17.5351	17.3393
17.0365	16.0247
% of Ki67+, TBR2+ / GFP+ cells
Control	Robo1 OE
29.8949	34.7527
33.5829	32.4961
33.6946	35.6394
35.5626	35.7027
32.5651	37.8176
35.5784	37.7504
% of Ki67– / GFP+ cells
46.5834	38.4615
43.9516	41.4443
43.0542	37.7358
42.4628	37.3183
43.6874	38.1166
40.6498	39.4453
