# Supplementary material for: The microcephaly-associated transcriptional regulator AUTS2 cooperates with Polycomb complex PRC2 to produce upper-layer neurons in mice
Source: EMBO J. 2025 Jan 15;44(5):1354–78. doi: 10.1038/s44318-024-00343-7 (PMC11876313; doi:10.1038/s44318-024-00343-7)
Supplement: Supplementary file 11 — Source data Fig. 8 [file 44318_2024_343_MOESM11_ESM.zip]

Archive with 36 entries (31 files):
- Figure8/
- Figure8/.DS_Store
- Figure8/8F/
- Figure8/8F/shEzh2+FL-Auts2_PH3.jpg
- Figure8/8F/shSuz12_TBR2.jpg
- Figure8/8F/shSuz12_GFP.jpg
- Figure8/8F/shSuz12+FL-Auts2_PH3.jpg
- Figure8/8F/shSuz12+FL-Auts2_GFP.jpg
- Figure8/8F/shSuz12_PH3.jpg
- Figure8/8F/shEzh2+FL-Auts2_GFP.jpg
- Figure8/8F/shSuz12+FL-Auts2_TBR2.jpg
- Figure8/8F/Figure8F.xlsx
- Figure8/8F/shScramble_TBR2.jpg
- Figure8/8F/shEzh2_merge.jpg
- Figure8/8F/shScramble_GFP.jpg
- Figure8/8F/shEzh2_GFP.jpg
- Figure8/8F/shEzh2_PH3.jpg
- Figure8/8F/shScramble_PH3.jpg
- Figure8/8F/shSuz12+FL-Auts2_merge.jpg
- Figure8/8F/shEzh2+FL-Auts2_merge.jpg
- Figure8/8F/shEzh2_TBR2.jpg
- Figure8/8F/shSuz12_merge.jpg
- Figure8/8F/shScramble_merge.jpg
- Figure8/8F/shEzh2+FL-Auts2_TBR2.jpg
- Figure8/8A/
- Figure8/8A/FLAG-AUTS2.pptx
- Figure8/8A/SUZ12.pptx
- Figure8/8A/EZH2.pptx
- Figure8/8C/
- Figure8/8C/EZH2_only.jpg
- Figure8/8C/AUTS2,EZH2.jpg
- Figure8/8C/Figure8C.xlsx
- Figure8/8B/
- Figure8/8B/AUTS2.pptx
- Figure8/8B/SUZ12.pptx
- Figure8/8B/EZH2.pptx
