# Supplementary material for: The microcephaly-associated transcriptional regulator AUTS2 cooperates with Polycomb complex PRC2 to produce upper-layer neurons in mice
Source: EMBO J. 2025 Jan 15;44(5):1354–78. doi: 10.1038/s44318-024-00343-7 (PMC11876313; doi:10.1038/s44318-024-00343-7)
Supplement: Supplementary file 11 — Source data Fig. 8 [file 44318_2024_343_MOESM11_ESM.zip › Figure8/8F/Figure8F.xlsx]

## Sheet: Sheet1
% of PH3+ / TBR2+, GFP+ cells
shScramble	shEzh2	shSuz12	shEzh2+Ezh2R	shSuz12+Suz12R	shEzh2+FL-Auts2	shSuz12+FL-Auts2
2.34114	1.4218	1.17188	1.90217	2.07852	3.29412	2.08333
2.23881	1.65975	1.86567	2.68949	2.86299	2.33333	2.64317
3.46154	1.32626	1.08696	2.36559	3.20151	2.0202	2.51451
1.86916	1.21212	2.1327	2.22222	2.79232	1.95531	1.62338
3.57895	1.48148	1.04895	2.83912	1.92771	2.39726	3.24675
3.0303	2.69231	1.89274	2.7027	2.63158	0.986842	2.73224
2.53521	2.15054	1.63043	1.69492	1.44092	2.38095	2.75862
1.98511	2.34899	1.86722	2.38095	2.44648	3.33333	2.02899
2.07254	0.928074	1.92644	2.28385	3.09859	2.50522	2.8169
2.48447	1.11732	2.31405	2.13523	3.61757	2.37288	2.64026
