# Supplementary material for: The microcephaly-associated transcriptional regulator AUTS2 cooperates with Polycomb complex PRC2 to produce upper-layer neurons in mice
Source: EMBO J. 2025 Jan 15;44(5):1354–78. doi: 10.1038/s44318-024-00343-7 (PMC11876313; doi:10.1038/s44318-024-00343-7)
Supplement: Supplementary file 11 — Source data Fig. 8 [file 44318_2024_343_MOESM11_ESM.zip › Figure8/8C/Figure8C.xlsx]

## Sheet: Sheet1
No. of puncta / nucleus
EZH2,AUTS2	EZH2 only	AUTS2 only
13	1	0
8	0	2
6	1	1
9	6	4
12	5	1
15	0	0
14	1	0
9	2	2
12	1	1
12	3	2
6	0	1
12	1	0
18	0	3
14	0	0
12	0	3
14	0	0
16	2	0
13	0	2
23	0	0
13	0	0
16	1	0
12	2	1
9	0	0
22	0	1
14	0	0
18	0	3
27	3	0
24
14
20
16
12
31
